# Supplementary material for: Impairment of organ-specific T cell negative selection by diabetes susceptibility genes: genomic analysis by mRNA profiling
Source: Genome Biol. 2007 Jan 21;8(1):R12. doi: 10.1186/gb-2007-8-1-r12 (PMC1839132; doi:10.1186/gb-2007-8-1-r12)
Supplement: Additional data file 1 — In the 'Statistics and annotation' worksheet, basic annotation data are given for each differentially expressed probeset, with the Affymetrix ID number, the gene symbol, chromosome number and starting/ending location, cytogenetic band, gene ontology/molecular function and the Affymetrix target description. Means and gene expression values are given on the transformed scale. The worksheet also contains information on the significance level of analysis of variance tests. The tests were conducted on the transformed gene expression values for each probeset separately. The p value for significant differences between conditions is listed if the parent p value is less than 0.05. Only genes that showed a significant difference between all the means on this scale, using a threshold of p ≤ 0.005, are included in the worksheet. 'Within B10' tests for differences within the B10k conditions only (using only B10k condition variance data), with subtests 'Within pre' comparing the B10k pre-selection population sorted from insHEL transgenic and non-HEL transgenic hosts, 'PreS vs S-' comparing B10k pre-selection populations to B10k negative selection populations, 'PreS vs S+' comparing B10k pre-selection populations to B10k positive selection populations, and 'S+ vs S-' comparing B10k positive selection populations to B10k negative selection populations. 'Within NOD' tests for differences within the NODk conditions only (using only NODk condition variance data), with subtests performed as per the B10k tests. 'Overall sig' tests for differences between any conditions, with subtests comparing B10k versus NODk populations at the pre-selection stage ('PreS'), during negative selection ('S-') and during positive selection ('S+'). For each probeset the average expression is given as log2 scaled and normalized and arithmetic normalized data, for each condition. Individual data for arithmetic normalized expression are also given for each replicate (PreS 1, 2 and 3 come from non-HEL transgeni [file gb-2007-8-1-r12-S1.xls]

## Sheet: Statistics and annotation
Affymetrix_ID	Gene Symbol	Chromsome	Starts	Ends	Cytoband	Gene Ontology Molecular Function	Target Description		Within B10	Within PreS	PreS vs S-	PreS vs S+	S+ vs S-	Within NOD	Within PreS	PreS vs S-	PreS vs S+	S+ vs S-	Overall sig	PreS	S-	S+	B10 PreS	B10 S-	B10 S+	NOD PreS	NOD S-	NOD S+	B10 PreS	B10 S-	B10 S+	NOD PreS	NOD S-	NOD S+	B10 PreS 1	B10 PreS 2	B10 PreS 3	B10 PreS 4	B10 PreS 5	B10 PreS 6	B10 S+ 1	B10 S+ 2	B10 S+ 3	B10 S- 1	B10 S- 2	B10 S- 3	NOD PreS 1	NOD PreS 2	NOD PreS 3
1415670_at	Copg	chr6	87853537	87879231	qD1	structural molecule activity	coatomer protein complex, subunit gamma		0.04793	0.01813	0.30986	0.63686	0.20843	NA	NA	NA	NA	NA	NA	NA	NA	NA	0.891684	0.832263	0.918345	0.762838	0.851144	0.685	221.967	205.933	238.167	173.683	216.933	167.633	222.2	183	164.7	279.8	226	256.1	216.2	245.4	252.9	198.2	231.3	188.3	234.2	166.2	215.7
1415673_at	Psph	chr5	130080254	130101946	qG1.3	magnesium ion binding	phosphoserine phosphatase		NA	NA	NA	NA	NA	0.0295	0.518	0.0101	0.0104	0.989111	0.0017	0.149	0.00323	0.0301	0.818916	0.75513	0.681517	0.742303	0.511175	0.512	190.4	176.967	151.9	159.533	113.3	114.767	162.5	159.7	213.2	203.8	208.7	194.5	122.2	157.4	176.1	180.4	181.5	169	142.3	163.5	210
1415676_a_at	Psmb5	chr14	53568321	53572222	qC2-D1	endopeptidase activity	proteasome (prosome, macropain) subunit, beta type 5		NA	NA	NA	NA	NA	0.035	0.534	0.104	0.00427	0.119886	NA	NA	NA	NA	1.91348	1.94463	1.79163	1.94824	1.78059	1.59	1713.47	1764.33	1386.43	1758.33	1289.87	916.267	1344.6	1393.8	2154.1	2034	1669.6	1684.7	753.7	1816.8	1588.8	1653.9	2190.1	1449	1453.4	1452.5	2142.5
1415677_at	Dhrs1	chr14	54693088	54699705	qC3	oxidoreductase activity	dehydrogenase/reductase (SDR family) member 1		0.03865	0.85797	0.00414	0.07006	0.1624	NA	NA	NA	NA	NA	NA	NA	NA	NA	0.593797	0.336173	0.454999	0.468786	0.478276	0.172	120.817	81.4333	97.4333	96.15	105.867	68.3	103.4	125	128.9	129.4	118	120.2	90.7	87.6	114	103.6	80.4	60.3	107.1	88	126.6
1415682_at	Xpo7	chr14	69399461	69442515	qD2	binding	exportin 7		NA	NA	NA	NA	NA	NA	NA	NA	NA	NA	0.0424	0.174	0.131	0.362	0.579567	0.581304	0.542409	0.523761	0.493677	0.491	118.417	127.467	114.633	102.3	109.233	108.2	102.2	118.5	87.3	131.4	133.1	138	108.2	122	113.7	141	129.6	111.8	105.5	109.3	114.9
1415684_at	Atg5	chr10	43956772	44052706	qB2	protein binding	autophagy-related 5 (yeast)		NA	NA	NA	NA	NA	0.00813	0.00294	0.212	0.286	0.860489	0.0464	0.297	0.22	0.722	0.523178	0.629787	0.530594	0.628845	0.452999	0.48	107.15	147.233	113.867	134.433	102.733	105.7	74.3	104.2	101.7	125.2	144.8	92.7	143.9	108.1	89.6	179.1	175.1	87.5	90	81	94.1
1415685_at	Mtif2	chr11	29426448	29445111	qA4	nucleotide binding	mitochondrial translational initiation factor 2		NA	NA	NA	NA	NA	NA	NA	NA	NA	NA	3.13e-05	3e-05	0.0337	0.000824	0.507894	0.576756	0.629762	0.0367434	0.299612	0.147	101.617	127.067	141.167	41.2833	76.5	59.2667	112.9	97.6	109.3	90.5	91.5	107.9	92.4	151.2	179.9	134.1	143.5	103.6	50.2	41	68.6
1415691_at	Dlgh1	chr16	31583808	31793097	qB2	protein binding	discs, large homolog 1 (Drosophila)		0.01473	0.48176	0.01286	0.00259	0.39629	NA	NA	NA	NA	NA	0.0476	0.992	0.913	0.617	1.04333	1.22407	1.28449	1.04326	1.23658	1.23	297.983	436.033	489.333	318.517	466.067	429.367	375.3	306.2	249.3	247.5	339.1	270.5	601.1	461.2	405.7	464.6	392.3	451.2	687.2	319.5	223.9
1415694_at	Wars	chr12	109307836	109341968	qF2	nucleotide binding	tryptophanyl-tRNA synthetase		NA	NA	NA	NA	NA	NA	NA	NA	NA	NA	0.000177	9.06e-05	0.000936	0.000117	0.752229	0.81804	0.762903	0.354534	0.374883	0.214	166.867	206.267	185.833	74.7	86.3333	68.3667	129	167.9	166.8	188.9	153.6	195	113.4	189.1	255	279	175.3	164.5	64.7	65.2	85
1415695_at	Psma1	chr7	114055636	114067298	qF1	endopeptidase activity	proteasome (prosome, macropain) subunit, alpha type 1		0.01621	0.26312	0.73313	0.00323	0.01198	0.00139	0.121	0.0149	0.000339	0.0519497	6.03e-05	0.419	0.0376	0.0255	1.60151	1.58712	1.43071	1.63937	1.44382	1.28	908.95	881.933	646.7	937.55	674.233	485.067	862	895.2	1069.6	895.1	934.5	797.3	545.1	695.1	699.9	943.1	966.8	735.9	843	770.3	958.2
1415702_a_at	Ctbp1	chr5	33564587	33591769	qB1	Not specified	C-terminal binding protein 1		0.04169	0.57326	0.00739	0.84948	0.01177	NA	NA	NA	NA	NA	NA	NA	NA	NA	1.74053	1.64883	1.74683	1.68252	1.72265	1.67	1198.78	985.1	1186.07	1034.98	1152.57	997.833	1063.1	1283.6	1089.2	1273.1	1185.9	1297.8	1159.1	1230.7	1168.4	955.2	1067.1	933	1225.2	973.2	1174.3
1415704_a_at	Cdv3	chr9	145103750	145106770	qF1	Not specified	carnitine deficiency-associated gene expressed in ventricle 3		0.00039	0.15862	0.0008	0.0001	0.19006	NA	NA	NA	NA	NA	0.00449	0.0616	0.811	0.614	1.62755	1.24128	1.11275	1.42234	1.20526	1.04	986.833	449.467	348.833	671.467	427.033	337.667	673	1087.2	748.2	832.2	1329	1251.4	348.3	302.1	396.1	445.6	432.6	470.2	973.9	428	916.8
1415706_at	Copa	chr1	173919218	173959000	qH3	structural molecule activity	coatomer protein complex subunit alpha		NA	NA	NA	NA	NA	NA	NA	NA	NA	NA	0.0104	0.0124	0.141	0.00485	1.63562	1.63648	1.68248	1.48813	1.52179	1.44	972.817	972.967	1067.6	705.667	785.167	658.533	885.3	1109.1	763.2	1093.2	1060.3	925.8	1360.5	837.2	1005.1	1180.3	877.9	860.7	767.2	947.3	758.4
1415709_s_at	Gbf1	chr19	46319340	46339821	qC3	protein binding	golgi-specific brefeldin A-resistance factor 1		NA	NA	NA	NA	NA	0.0345	0.417	0.0286	0.00793	0.510215	NA	NA	NA	NA	0.667407	0.712919	0.731996	0.569895	0.719894	0.765	142.6	163.833	166.9	113.75	168.1	179.833	177.7	149.5	94.9	165.7	108.1	159.7	199.1	160.3	141.3	153.4	145.3	192.8	122.6	106.8	96.1
1415711_at	Arfgef1	chr1	10122720	10158446	qA2	Not specified	ADP-ribosylation factor guanine nucleotide-exchange factor 1(brefeldin A-inhibited)		NA	NA	NA	NA	NA	0.0483	0.0473	0.0952	0.138	0.841912	NA	NA	NA	NA	1.06641	1.31244	1.17946	0.910408	1.26317	1.22	321.567	527.933	451.933	276.833	486.967	427.6	217.9	335.5	236.6	278.3	476.8	384.3	180.7	647	528.1	582	613.6	388.2	633.4	139.3	459.5
1415714_a_at	2610209M04Rik	chr6	86640813	86650135	qD1	Not specified	RIKEN cDNA 2610209M04 gene		NA	NA	NA	NA	NA	0.0019	0.0184	0.00395	0.0352	0.267095	0.00332	0.103	0.59	0.272	1.52162	1.30784	1.23159	1.70114	1.22839	1.4	809.25	559.967	444.833	1104.42	449	603	652.4	650.9	1398.2	737.1	795.3	621.6	473.9	334	526.6	759.4	636.3	284.2	616.9	932.3	869.9
1415715_at	Tmem129	chr5	33970070	33972343	qB2	Not specified	transmembrane protein 129		0.01208	0.14649	0.00316	0.20772	0.04863	NA	NA	NA	NA	NA	0.0488	0.113	0.308	0.804	0.660357	0.322858	0.545476	0.523749	0.444394	0.516	143.483	77.8	115.567	107.967	99.0667	117.9	123.6	150.9	88.6	225.3	116.2	156.3	103.7	125.9	117.1	91.3	68.5	73.6	148	79.7	163.1
1415719_s_at	Armc1	chr3	24040218	24041333	qA3	metal ion binding	armadillo repeat containing 1		NA	NA	NA	NA	NA	NA	NA	NA	NA	NA	0.0123	0.0338	0.0367	0.000596	0.775634	0.782367	0.813207	0.600357	0.539168	0.366	177	189.433	194.533	118.817	118.933	93.7333	156.2	171	211.7	116.1	229.6	177.4	173.2	196.8	213.6	172.8	237.1	158.4	116.9	114.5	124.9
1415720_s_at	Mad2l1bp	chr17	45610965	45611849	qB3	protein binding	MAD2L1 binding protein		0.03263	0.10803	0.08787	0.01984	0.4499	NA	NA	NA	NA	NA	0.0329	0.0446	0.469	0.0195	0.864024	0.970171	1.02082	0.946948	0.929854	0.881	209.033	268.633	291.233	236.65	251.967	223.533	223.8	232.3	225.3	236.9	149.9	186	255.8	326.6	291.3	288.1	281	236.8	260	232	215.7
1415722_a_at	1110059P08Rik	chr10	14345552	14395698	qA2	Not specified	RIKEN cDNA 1110059P08 gene		NA	NA	NA	NA	NA	NA	NA	NA	NA	NA	0.0451	0.673	0.0641	0.0849	1.23149	1.2083	1.09111	1.20226	1.02203	0.919	437.1	423.2	341.933	400.117	299.667	256.133	358.7	349.4	537.4	511.4	416.7	449	241.6	357.6	426.6	433.4	372.8	463.4	414.2	294.2	523.4
1415724_a_at	Cdc42	chr4	141956849	141957619	qD3	nucleotide binding	cell division cycle 42 homolog (S. cerevisiae)		NA	NA	NA	NA	NA	0.031	0.0692	0.164	0.0251	0.337406	NA	NA	NA	NA	1.59407	1.66728	1.64997	1.69018	1.55516	1.45	910	1060.07	997.233	1050.78	839.5	669.4	785	688.9	1155	951	1063.5	816.6	819.3	1238.4	934	1243.1	1238.3	698.8	787.8	1092.8	799
1415726_at	Ankrd17	---	91302401	91318434	---	nucleic acid binding	ankyrin repeat domain 17		NA	NA	NA	NA	NA	0.0247	0.0705	0.0532	0.0299	0.768043	NA	NA	NA	NA	1.04702	1.02988	1.21192	0.994647	1.24184	1.28	313.767	305	436.2	279.517	457.067	481.933	346	434.7	202.4	161.8	369.5	368.2	616.7	365.6	326.3	296.9	232.4	385.7	521.4	292.4	249.1
1415730_at	5730453I16Rik	chr19	10592995	10614780	qA	nucleotide binding	RIKEN cDNA 5730453I16 gene		NA	NA	NA	NA	NA	0.0247	0.0516	0.0294	0.115	0.483765	NA	NA	NA	NA	1.0683	1.05806	1.12347	0.964939	1.26182	1.16	322.95	318.033	362.067	267.383	481.033	382.333	296.6	473.3	192.6	379	249.6	346.6	454.6	371.9	259.7	263.7	326	364.4	485.3	282.9	247.1
1415733_a_at	1110019J04Rik	chr4	45126308	45129204	qB1	Not specified	RIKEN cDNA 1110019J04 gene		NA	NA	NA	NA	NA	0.033	0.0093	0.295	0.972	0.37623	0.0265	0.387	0.204	0.335	1.32541	1.40403	1.27993	1.39587	1.25653	1.39	529.2	615.967	481.367	607.183	474.933	593.733	376.4	578	673.3	567.1	509.4	471	440.8	463.8	539.5	661.9	603.3	582.7	349.9	384.6	559.5
1415734_at	Rab7	chr6	87964748	88010896	qD1	nucleotide binding	RAB7, member RAS oncogene family		NA	NA	NA	NA	NA	NA	NA	NA	NA	NA	0.0223	0.344	0.0163	0.265	1.69016	1.50528	1.67012	1.73762	1.69162	1.75	1080.65	749.5	1060.27	1146.42	1089.9	1140.07	983.4	1100.9	1072.9	995.4	1189.1	1142.2	1250.5	691.3	1239	802.4	648.1	798	1098.4	1098.1	895
1415736_at	Pfdn5	chr15	102154207	102159524	qF3	protein binding	prefoldin 5		NA	NA	NA	NA	NA	0.0276	0.461	0.135	0.00335	0.0768268	0.0107	0.677	0.0153	0.00277	1.09916	1.30496	1.1147	1.14084	0.928107	0.628	346.65	514.333	367.7	357.217	252.3	161.067	300.4	294.1	485.7	491.5	231.8	276.4	214.1	439.5	449.5	551.5	573.2	418.3	258.2	332.7	366.1
1415744_at	H2-Ke2	chr17	33549372	33550785	qB1	protein binding	H2-K region expressed gene 2		NA	NA	NA	NA	NA	0.0178	0.1	0.0625	0.0099	0.353177	0.00263	0.291	0.0763	0.0788	1.74811	1.64455	1.53039	1.67232	1.45851	1.35	1225.32	986.2	797.833	1019.67	697.3	561.267	1100	896	1473.5	1378.3	1165.6	1338.5	572.5	924.6	896.4	934.8	1179.7	844.1	680.1	799.8	1096.5
1415745_a_at	Dscr3	chr16	94606523	94635241	qC4	Not specified	Down syndrome critical region gene 3		NA	NA	NA	NA	NA	NA	NA	NA	NA	NA	0.0268	0.00985	0.0365	0.874	0.902645	0.828653	1.02698	1.04946	0.99241	1.04	224.567	206	300.933	290.917	287.067	300.367	217.6	256.5	229.7	195.1	257.9	190.6	352.8	212.3	337.7	238.8	165.4	213.8	249.4	297.6	263.7
1415752_at	BC031181	chr18	75131232	75135517	qE3	Not specified	cDNA sequence BC031181		NA	NA	NA	NA	NA	0.0101	0.0466	0.0558	0.0117	0.4277	0.0271	0.0107	0.726	0.244	1.43246	1.46159	1.4599	1.59209	1.43286	1.36	655.817	694.333	687.033	861.25	659.367	566.267	537.7	577.4	952.4	663.1	605.2	599.1	580.5	666.6	814	751.5	763.3	568.2	728.5	809.6	702.6
1415758_at	Fryl	chr5	73299325	73338673	qC3.2	protein binding	furry homolog-like (Drosophila)		NA	NA	NA	NA	NA	0.0207	0.0572	0.0663	0.0257	0.627116	NA	NA	NA	NA	1.21404	1.24493	1.33043	1.16869	1.4028	1.47	434.367	457	546.733	399.95	626.967	674.067	502.9	632	236.5	393	359	482.8	748.2	501.6	390.4	365.4	459.3	546.3	770.5	412.4	350.2
1415759_a_at	Hbxip	chr3	33145218	33145837	qF3	Not specified	hepatitis B virus x interacting protein		NA	NA	NA	NA	NA	0.000717	0.0233	0.0219	0.000861	0.0992824	0.000297	0.231	0.0839	0.157	1.41498	1.4331	1.24964	1.48827	1.28551	1.13	637.45	650.7	458.233	700.75	504	358.067	533.3	643.2	895	597.2	666.6	489.4	444.7	376	554	691.6	613.9	646.6	561	500.7	744.3
1415760_s_at	Atox1	chr11	55290002	55304631	qB1.3	copper ion transporter activity	ATX1 (antioxidant protein 1) homolog 1 (yeast)		NA	NA	NA	NA	NA	0.00236	0.0353	0.00658	0.00594	0.956411	0.00883	0.0524	0.0217	0.886	1.37182	1.45843	1.27643	1.47998	1.2694	1.27	581.633	694.867	478.333	688.35	482.533	461.5	615.9	401.9	614.1	780.8	563.5	513.6	418.8	535.3	480.9	702	839.2	543.4	580	614.8	633.4
1415763_a_at	---	---	129102971	129110832	---	Not specified	---		NA	NA	NA	NA	NA	NA	NA	NA	NA	NA	0.0427	0.215	0.0882	0.778	1.51641	1.34319	1.55247	1.59154	1.4972	1.58	766.083	556.367	843.567	858.35	752.167	826.5	905.3	730.5	900.9	632.9	764.3	662.6	1022.1	551.5	957.1	423.7	532.8	712.6	684.6	886.4	764.7
1415764_at	Zc3h11a	chr1	135447413	135449330	qE4	zinc ion binding	zinc finger CCCH type containing 11A		NA	NA	NA	NA	NA	NA	NA	NA	NA	NA	0.0406	0.043	0.126	0.255	1.5651	1.75436	1.77187	1.364	1.54458	1.62	857.417	1221.87	1310	569.383	819.633	916.3	978.8	964.9	514.2	1069.6	787.6	829.4	1241.7	1861.5	826.8	955.6	1496.4	1213.6	865.6	701.5	440.8
1415765_at	Hnrpul2	chr19	8893817	8901712	qA	Not specified	heterogeneous nuclear ribonucleoprotein U-like 2		NA	NA	NA	NA	NA	0.0251	0.017	0.664	0.0839	0.228037	0.0485	0.631	0.507	0.202	0.852996	0.778528	0.893599	0.807313	0.867783	1.07	211.267	185.033	226.467	198.467	223.967	318.3	258.2	294.1	120.4	230.4	140.2	224.3	222.7	223.6	233.1	170.1	195.4	189.6	333.3	233.2	219.8
1415766_at	Sec22b	chr3	98007821	98008692	qF2.2	Not specified	SEC22 vesicle trafficking protein homolog B (S. cerevisiae)		NA	NA	NA	NA	NA	0.0276	0.00549	0.499	0.618	0.87416	0.0364	0.138	0.139	0.722	0.44818	0.35228	0.469167	0.54177	0.484787	0.5	90.2667	82.0333	102.5	108.367	106.6	110.3	84.6	85.6	99.5	78	95.6	98.3	98.6	74.4	134.5	68	84.2	93.9	91.5	97.8	72
1415767_at	Ythdf1	chr2	180833784	180850357	qH4	Not specified	YTH domain family 1		NA	NA	NA	NA	NA	NA	NA	NA	NA	NA	0.00668	0.155	0.000108	0.229	0.803725	0.62396	0.736086	0.928149	1.20809	0.884	189.1	137.467	169.233	238.65	462.133	228.133	151.4	209.6	134.5	264.3	146.7	228.1	211.9	157.7	138.1	139.6	129.6	143.2	232.9	352.8	210.3
1415775_at	Rbbp7	chrX	158104490	158123203	qF4	protein binding	retinoblastoma binding protein 7		NA	NA	NA	NA	NA	0.00281	0.0723	0.0011	0.115	0.0300986	0.00124	0.278	0.165	0.208	1.94767	1.86042	1.86079	1.97864	1.80204	1.91	1804.88	1482.7	1480.2	1828.65	1348.47	1549	1660.1	1887.2	1717.4	1729.1	1928	1907.5	1532	1414.8	1493.8	1393.7	1681.1	1373.3	1724.7	1719.6	1804
1415782_at	Sumo2	chr11	132850972	132851809	qE2	SUMO conjugating enzyme activity	SMT3 suppressor of mif two 3 homolog 2 (yeast)		NA	NA	NA	NA	NA	NA	NA	NA	NA	NA	0.0275	0.0402	0.683	0.477	1.94933	1.94164	1.89616	2.11227	1.89821	1.97	1849.57	1725.97	1594.67	2503.08	1624.13	1734.53	1670.2	1943.8	2563.3	1367.8	2009.6	1542.7	1633	1374.6	1776.4	1768.4	1737.3	1672.2	2107.8	1837.7	1994.9
1415783_at	Vps35	chr8	88150496	88185063	qC3	Not specified	vacuolar protein sorting 35		NA	NA	NA	NA	NA	0.011	0.221	0.00685	0.00611	0.951062	NA	NA	NA	NA	1.22762	1.25227	1.21677	1.42881	1.19118	1.19	448.583	462.733	435.733	623.85	413.967	396.6	363.5	483.1	575.3	239.7	653.3	376.6	347.7	381.9	577.6	524.3	389.6	474.3	556.6	498.5	666.5
1415785_a_at	Cct8	chr16	87372470	87385090	qC3.3	nucleotide binding	chaperonin subunit 8 (theta)		NA	NA	NA	NA	NA	0.0243	0.0911	0.238	0.0122	0.141156	0.0112	0.127	0.0194	0.0692	1.22592	1.31564	0.988691	1.03441	0.884524	0.664	456.95	554.667	310.433	299.017	234.333	154.433	313.5	521.7	245.8	607.7	716.1	336.9	200.8	549.1	181.4	591.2	753.2	319.6	359.8	247.8	527.7
1415791_at	Rnf34	chr5	123110792	123129562	qF	DNA binding	ring finger protein 34		NA	NA	NA	NA	NA	NA	NA	NA	NA	NA	0.0167	0.0185	0.238	0.576	1.20816	1.11567	1.18383	1.32464	1.19326	1.22	417.2	355.633	399.8	507.9	417.8	422.2	349	416.1	509.5	446.6	418.3	363.7	418.1	346.2	435.1	407.4	316	343.5	469.8	494.2	407.5
1415796_at	Dazap2	chr15	100443678	100448790	qF1	protein binding	DAZ associated protein 2		0.03582	0.12221	0.01473	0.29165	0.13621	0.00449	0.00527	0.135	0.0463	0.578841	0.00187	0.915	0.385	0.223	1.68023	1.55142	1.63129	1.67499	1.59739	1.57	1060.32	817.167	952.433	1005.2	905.333	817.067	1003.6	1133.3	1200.6	1002.7	1151.9	869.8	1070.2	834.7	952.4	879.3	761.5	810.7	973	894.5	853.9
1415802_at	Slc16a1	chr3	104767725	104786321	qF2.2	transporter activity	solute carrier family 16 (monocarboxylic acid transporters), member 1		0.00851	0.94989	0.00236	0.00196	0.91466	0.00325	0.677	0.00322	0.000344	0.199271	0.000238	0.248	0.245	0.973	1.35427	0.850645	0.835342	1.46908	1.01358	0.831	581.667	213.467	209	688.367	295.367	219.667	353.4	726.1	601.3	322.4	760.3	726.5	224.4	142.2	260.4	230.9	182.3	227.2	734.4	390.5	930.3
1415807_s_at	Sfrs2	chr11	116665892	116669210	qE2	nucleotide binding	splicing factor, arginine/serine-rich 2 (SC-35)		0.00954	0.13568	0.09106	0.0027	0.08892	NA	NA	NA	NA	NA	0.00581	0.576	0.264	0.594	0.690905	0.49476	0.266452	0.63554	0.336747	0.192	150.033	108	71.3667	136.033	81.3	66.1	99.4	136.2	133.6	192.4	155.1	183.5	41.3	98.9	73.9	124	101	99	110.7	103.2	206.1
1415810_at	Uhrf1	chr17	55937103	55957188	qD-E1	DNA binding	ubiquitin-like, containing PHD and RING finger domains, 1		NA	NA	NA	NA	NA	0.000213	0.831	7.11e-05	2.44e-05	0.40606	0.00772	0.333	0.42	0.133	1.37028	0.686828	0.34522	1.60342	0.961388	0.868	822.517	172.2	93.7	895.65	267.5	229.533	825.7	1025.5	963.3	34.7	951.3	1134.6	142.9	31.4	106.8	246.2	79.3	191.1	892.5	844.9	883.8
1415811_at	Uhrf1	chr17	55937103	55957188	qD-E1	DNA binding	ubiquitin-like, containing PHD and RING finger domains, 1		0.00132	0.8329	0.00014	0.00087	0.24088	NA	NA	NA	NA	NA	0.00101	0.179	0.0127	0.654	0.393939	-1.60397	-1.14671	-0.0078711	-0.480257	-0.961	92.8167	3.3	6.33333	52.4	20.0667	9.16667	82.1	39.7	129.8	54.5	64.4	186.4	3.3	1.8	13.9	1	0.8	8.1	69.2	41.2	53.1
1415812_at	Gsn	chr2	35104421	35129910	qB	actin binding	gelsolin		0.00349	0.64575	0.00816	0.00029	0.07315	NA	NA	NA	NA	NA	NA	NA	NA	NA	1.28284	1.5038	1.65595	1.08542	1.27562	1.01	482.083	755.2	1020.93	388.133	512.233	405.2	430.2	515.1	529.1	466.2	397.3	554.6	719.5	1137	1206.3	909.3	725.2	631.1	572.1	262.7	542.9
1415814_at	Atp6v1b2	chr8	72017701	72042707	qB3.3	Not specified	ATPase, H+ transporting, lysosomal V1 subunit B2		NA	NA	NA	NA	NA	0.00855	0.119	0.00279	0.0717	0.112466	0.0299	0.66	0.105	0.534	1.14271	1.22438	1.27603	1.16183	1.32058	1.24	361.867	439.467	487.133	364.15	531.2	441.067	338.4	379	363.4	389.8	396.8	303.8	365.7	482	613.7	506.5	433.6	378.3	432.2	409.7	354.4
1415816_at	Cct7	chr6	85417171	85434133	qD1	nucleotide binding	chaperonin subunit 7 (eta)		0.0017	0.28179	0.00351	0.00027	0.14436	0.000173	0.208	0.000197	3.8e-05	0.240137	2.2e-06	0.914	0.0672	0.122	2.00244	1.81746	1.72972	1.99789	1.70994	1.64	2032.88	1366.47	1170.1	1905.38	1125.57	946.467	1847.9	1722.1	1956.7	2291.1	2223.6	2155.9	867	1322.8	1320.5	1396.1	1497.2	1206.1	1702.9	1811.6	1979.3
1415817_s_at	Cct7	chr6	85417171	85434133	qD1	nucleotide binding	chaperonin subunit 7 (eta)		NA	NA	NA	NA	NA	0.0294	0.984	0.124	0.00257	0.0646773	0.0075	0.327	0.233	0.117	1.48872	1.33409	1.06348	1.38058	1.14665	0.813	728.55	567.2	347.933	587.133	384.4	219.1	584.9	640.1	837.6	879.8	690.8	738.1	162.8	475.1	405.9	684.3	673.7	343.6	531.3	467.4	741.8
1415818_at	Anxa6	chr11	54822375	54876834	qB1.3	calcium ion binding	annexin A6		4e-05	0.84667	0.00036	0	0.00091	0.00178	0.939	0.000171	0.00134	0.208172	5.08e-06	0.0306	0.0307	0.0368	1.25309	1.61615	1.98163	1.04243	1.91608	1.69	457.5	928.867	1897.87	304.617	1675.9	1163.73	442.3	426.7	486.8	312.5	541	535.7	1615.2	1744.4	2334	1006.9	963.7	816	303.6	285.3	300
1415822_at	Scd2	chr19	44347343	44360168	qC3	Not specified	stearoyl-Coenzyme A desaturase 2		NA	NA	NA	NA	NA	0.0251	0.307	0.022	0.0075	0.5772	NA	NA	NA	NA	1.92342	2.01075	2.02506	1.88355	2.04816	2.09	1738.97	1979.87	2045.67	1564.23	2160.77	2148.6	1462	2301.8	1384.7	1478.7	1756	2050.6	2320.9	1798.1	2018	1642.6	2139.8	2157.2	2180.5	1543.7	1436.3
1415824_at	Scd2	chr19	44347343	44360168	qC3	Not specified	stearoyl-Coenzyme A desaturase 2		NA	NA	NA	NA	NA	NA	NA	NA	NA	NA	0.000199	9.39e-05	0.000112	0.00435	-0.322428	-0.326484	-0.448144	0.611396	0.97262	0.414	19.4833	22.3333	17.7	147.217	398.867	112.967	24.2	19.7	15.8	22.5	18.9	15.8	26.4	12.3	14.4	23.7	18.3	25	177	335.6	71.7
1415825_s_at	Csnk1d	chr11	119944550	119967433	qE2	nucleotide binding	casein kinase 1, delta		0.03818	0.07862	0.09054	0.03865	0.6608	NA	NA	NA	NA	NA	NA	NA	NA	NA	1.00525	1.1247	1.15777	0.821968	1.20134	0.951	279.267	361.6	380.833	214.05	426.9	272	238.7	303.2	186.7	346	293.9	307.1	413.2	418.1	311.2	411.5	325.2	348.1	351.7	218.7	220
1415827_a_at	D3Ucla1	chr3	58609824	58613809	qD	Not specified	DNA segment, Chr 3, University of California at Los Angeles 1		0.04528	0.51534	0.01234	0.51368	0.00938	NA	NA	NA	NA	NA	0.0277	0.0604	0.0304	0.281	1.41089	1.7191	1.3447	1.55529	1.4837	1.46	642.867	1124.87	559.767	799.7	731.833	659.333	487.6	771.4	755	451.8	919.9	471.5	556	403	720.3	1070.7	1152.7	1151.2	731	644.5	755.5
1415828_a_at	D3Ucla1	chr3	58609824	58613809	qD	Not specified	DNA segment, Chr 3, University of California at Los Angeles 1		0.01119	0.3079	0.01349	0.06602	0.00157	NA	NA	NA	NA	NA	0.00531	0.0417	0.0145	0.139	1.22022	1.52898	1.01354	1.43355	1.16209	1.22	434.267	783.167	300.8	650.367	406.767	435.2	450.8	396.2	592.9	337.9	514.1	313.7	427.2	193.9	281.3	746.1	710.7	892.7	406.8	584.5	483.1
1415829_at	Lbr	chr1	183651990	183679076	qH5	nucleic acid binding	lamin B receptor		0.00123	0.7184	0.00022	0.00038	0.71467	0.000485	0.164	0.00033	0.000255	0.863923	8.25e-06	0.966	0.316	0.648	1.83263	1.46658	1.49336	1.83474	1.535	1.52	1450.73	693.467	730.8	1392.15	806.8	756.167	1316.8	1780.3	1041.8	1712.2	1432.9	1420.4	854.2	727.1	611.1	626	709.8	744.6	1815.2	1608.8	1268.2
1415830_at	Orc5l	chr5	21998307	22062182	qA3	nucleotide binding	origin recognition complex, subunit 5-like (S. cerevisiae)		NA	NA	NA	NA	NA	NA	NA	NA	NA	NA	0.0453	0.0241	0.663	0.435	0.747541	0.722435	0.764939	0.91383	0.764768	0.841	168.267	173.3	177.9	224.983	182.5	207.167	162.1	212.3	231.1	129.3	154.4	120.4	173.5	153.4	206.8	240.1	121.3	158.5	222.6	196.4	196.7
1415850_at	Rasa3	chr8	13566924	13677611	qA1.1	GTPase activator activity	RAS p21 protein activator 3		2e-05	0.16665	9e-05	0	0.01622	0.0019	0.472	0.000301	0.0013	0.371993	1.76e-06	0.0141	0.796	0.00965	1.0104	1.49474	1.74003	0.772906	1.52711	1.38	281.633	741.467	1173.27	175.783	791.6	652.467	336.8	390.6	217.7	231	244.6	269.1	1152.8	1299.6	1067.4	680.1	910.3	634	203.9	182.9	191.4
1415851_a_at	Impdh2	chr9	102919615	102921276	qF2	catalytic activity	inosine 5'-phosphate dehydrogenase 2		0.00832	0.42318	0.00986	0.00133	0.28285	NA	NA	NA	NA	NA	0.00988	0.321	0.594	0.0589	2.13001	1.9223	1.83749	2.21691	1.85767	2.08	2618.45	1672.27	1439.83	3045.52	1536	2185.37	3076.2	2316.9	2707.2	2606.2	2556.1	2448.1	1741	1096.1	1482.4	1397.9	1654.7	1964.2	1956.3	3301.7	2423.6
1415852_at	Impdh2	chr9	102919615	102921276	qF2	catalytic activity	inosine 5'-phosphate dehydrogenase 2		0.01263	0.80687	0.10149	0.00094	0.02878	0.0212	0.675	0.0519	0.00215	0.11593	0.00109	0.274	0.0569	0.0338	1.74092	1.62471	1.43182	1.65901	1.41369	1.19	1215.3	938.733	662.1	987.633	636.367	450.767	1159	953.7	1357.2	1527.2	997.6	1297.1	466	705.3	815	934.6	958.2	923.4	795.7	833	1251.4
1415853_at	Def8	chr8	126329094	126349360	qE1-E2	nucleic acid binding	differentially expressed in FDCP 8		NA	NA	NA	NA	NA	0.00543	0.0872	0.00298	0.0222	0.300086	0.00256	0.165	0.0296	0.242	0.459388	0.517828	0.506692	0.372724	0.718215	0.609	93.15	113.8	106.833	79.3	166.567	134.4	105.7	90.5	64.6	109.7	95.1	93.3	105.7	108.1	106.7	89.2	140	112.2	64.7	115.9	99.2
1415856_at	Emb	chr13	118339882	118393466	qD2.3	Not specified	embigin		NA	NA	NA	NA	NA	NA	NA	NA	NA	NA	0.0445	0.452	0.354	0.0405	1.32662	1.3789	1.56596	1.28052	1.45629	1.39	526.533	601.8	850.567	464.767	692.6	596.3	447	592.5	619.1	474.3	591	435.3	646.3	1033.7	871.7	758.5	597.2	449.7	503.6	367	507.2
1415860_at	Kpna2	chr11	10780867	10782861	qE1	binding	karyopherin (importin) alpha 2 /// similar to Importin alpha-2 subunit (Karyopherin alpha-2 subunit) (SRP1-alpha) (RAG cohort protein 1) (Pendulin) (Pore targeting complex 58 kDa subunit) (PTAC58) (Importin alpha P1) /// similar to Importin alpha-2 subunit (Karyopherin alpha-2 subunit) (SRP1-alpha) (RAG cohort protein 1) (Pendulin) (Pore targeting complex 58 kDa subunit) (PTAC58) (Importin alpha …		0.00012	0.17748	0.00428	1e-05	0.00244	4.8e-05	0.347	5.25e-06	4.39e-05	0.0875949	7.51e-08	0.177	0.0949	0.00021	1.88343	1.57549	1.1872	1.96142	1.4347	1.56	1589.42	860.567	416.7	1773.68	662.5	800.067	1720.6	1898.7	1622.1	1464.7	1320.1	1510.3	544.3	271.7	434.1	927	706.7	948	1589.9	1853.5	1693.6
1415864_at	Bpgm	chr6	34406459	34435768	qB1	Not specified	2,3-bisphosphoglycerate mutase		NA	NA	NA	NA	NA	NA	NA	NA	NA	NA	0.0364	0.949	0.103	0.0222	0.385178	0.39665	0.268501	0.377645	0.109542	-0.149	80.2167	91.8	69.2667	86.3	51.6667	37.7667	71.8	77.7	93.9	87.9	60.4	89.6	49.4	71	87.4	119.7	88.4	67.3	76	70.4	164
1415865_s_at	Bpgm	chr6	34406459	34435768	qB1	Not specified	2,3-bisphosphoglycerate mutase		NA	NA	NA	NA	NA	0.00837	0.568	0.0234	0.000802	0.0872977	0.00616	0.0774	0.365	0.00964	1.08734	1.05114	1.03305	1.20336	0.968577	0.776	327.167	313.8	303.467	399.233	270.8	191.767	328.3	246.3	391.1	314.8	312.6	369.9	230.9	299.6	379.9	333.7	331.3	276.4	377.7	360.1	404.6
1415867_at	Cct4	chr11	22890590	22903982	qA3.2	nucleotide binding	chaperonin subunit 4 (delta)		NA	NA	NA	NA	NA	0.00197	0.0246	0.00654	0.00808	0.910313	0.00113	0.187	0.281	0.794	1.8408	1.73283	1.6761	1.91438	1.64478	1.66	1473.63	1158.87	1050.13	1641.92	993.867	962.1	1138.9	1496.2	1731.7	1251.8	1836.5	1386.7	918.2	925.6	1306.6	1264.2	1120.2	1092.2	1307.8	1251.4	1608.9
1415873_a_at	Actr1a	chr19	46430121	46449097	qC3	nucleotide binding	ARP1 actin-related protein 1 homolog A (yeast)		0.00583	0.77587	0.00045	0.01708	0.06194	NA	NA	NA	NA	NA	0.0299	0.0752	0.574	0.358	1.41715	1.17444	1.28505	1.28126	1.23258	1.19	624.383	395.433	494.733	493.233	448.767	408.6	643.7	574.6	588.2	663.4	617.2	659.2	458	393.4	632.8	371.9	409.5	404.9	634.8	511	650.5
1415878_at	Rrm1	chr7	102315526	102342886	qE3	nucleotide binding	ribonucleotide reductase M1		4e-05	0.92566	0.0001	0	0.00335	0.000875	0.812	0.000487	9.27e-05	0.272918	4.43e-07	0.0544	0.0859	0.84	1.95479	1.37636	0.977689	1.78173	1.15977	1	1841.15	612.3	274.733	1269.85	395.567	312.033	1819.5	1858.5	1591	2109.8	1568.8	2099.3	204.2	257.7	362.3	778.7	672.4	385.8	1676.9	898.9	1534.4
1415886_at	Sh2d3c	chr2	32543080	32577535	qB	transmembrane receptor protein tyrosine kinase adaptor protein activity	SH2 domain containing 3C		0.03281	0.73532	0.37598	0.00321	0.0269	0.0373	0.313	0.013	0.0269	0.709459	0.0086	0.133	0.186	0.256	0.33737	0.411432	0.653105	0.209294	0.569705	0.518	74.4333	92.0667	142.8	57.4333	125.2	121.633	84.9	96	50.5	82.4	47.3	85.5	137.1	128.6	162.7	99.7	75.9	100.6	58.4	60.4	74.6
1415887_at	Tfg	chr16	56615282	56642401	qC1.1	protein binding	Trk-fused gene		0.02352	0.12181	0.16055	0.00906	0.15713	NA	NA	NA	NA	NA	NA	NA	NA	NA	1.43108	1.37263	1.30705	1.47911	1.37157	1.45	644.833	581.1	505.733	688.533	590.3	651.167	541.2	671.7	555	760.2	705.3	635.6	472	532.8	512.4	618.5	499.7	625.1	751.1	571.4	708.4
1415888_at	Hdgf	chr3	87992070	88002225	qF1	growth factor activity	hepatoma-derived growth factor		0.00425	0.66596	0.00073	0.00188	0.57918	0.00622	0.0483	0.0413	0.00604	0.329808	0.000147	0.529	0.019	0.35	1.45739	0.982831	1.04603	1.50996	1.2728	1.15	700.867	277.533	313.8	749.717	485.033	379.6	759.9	472.5	707	842.8	500	923	402.7	219.1	319.6	331.2	269.2	232.2	454.1	923.5	500.8
1415889_a_at	Hsp90b1	chr10	86120638	86135330	qC1	nucleotide binding	heat shock protein 90kDa beta (Grp94), member 1		NA	NA	NA	NA	NA	NA	NA	NA	NA	NA	0.00692	0.0696	0.00224	0.072	1.35613	1.44838	1.32915	1.27912	1.2443	1.22	558.133	674.533	529.567	462.733	459.467	422.5	545.6	531.3	471.2	485.2	717.2	598.3	506.1	488.8	593.8	723.7	550.3	749.6	503.1	502.4	543.5
1415891_at	Suclg1	chr6	73177890	73206416	qC3	nucleotide binding	succinate-CoA ligase, GDP-forming, alpha subunit		NA	NA	NA	NA	NA	NA	NA	NA	NA	NA	0.0425	0.46	0.0928	0.00586	1.28998	1.42195	1.39786	1.20387	1.13526	0.893	487.167	642.2	646.533	411.933	372.3	292.633	575.9	518.2	490.4	481.7	431	425.8	347.2	793.3	799.1	536.5	767.1	623	458.7	235.5	280.8
1415892_at	Sgpl1	chr10	60493998	60541690	qB4	Not specified	sphingosine phosphate lyase 1		NA	NA	NA	NA	NA	0.0169	0.0441	0.0238	0.0806	0.534442	NA	NA	NA	NA	-0.069532	0.0375708	0.188064	-0.0874836	0.165503	0.096	33.2833	47.7333	59.6667	31.55	57.3667	52.3667	20.5	40.5	22.1	37.4	44.2	35	80	41.3	57.7	58.6	57.8	26.8	42.9	43.8	29.2
1415899_at	Junb	chr8	87867014	87868853	qC2-D1	DNA binding	Jun-B oncogene		0.00086	0.86907	0.00026	0.00013	0.63433	0.027	0.646	0.00314	0.0473	0.175613	0.000729	0.465	0.651	0.106	0.28836	0.691062	0.730601	0.224617	0.746629	0.525	65.65	158.467	169.733	60.3333	177.967	122.5	57.9	73	64.2	66.1	57.4	75.3	123.7	168	217.5	118.8	176	180.6	45.9	50.5	64.4
1415903_at	Slc38a1	chr15	96404022	96470204	qF1	amino acid-polyamine transporter activity	solute carrier family 38, member 1		NA	NA	NA	NA	NA	NA	NA	NA	NA	NA	0.0369	0.0413	0.599	0.482	1.2756	1.09736	1.03101	1.12713	1.14854	0.962	491.617	343.333	303.467	343.9	387.633	262.1	514.1	457.2	299.1	790.9	407.1	481.3	398.2	290.7	221.5	286.5	336.5	407	369.8	427.6	339.7
1415906_at	Tmsb4x	chrX	162551198	162552157	qF5	actin binding	thymosin, beta 4, X chromosome		0.04063	0.27499	0.03166	0.0159	0.7236	NA	NA	NA	NA	NA	NA	NA	NA	NA	2.18757	2.38322	2.41585	2.33163	2.29591	2.51	2933.25	4140.27	4366.03	3745.6	3483.83	4866.63	3209.6	2723.3	3442.1	2812.2	3066.4	2345.9	4253.5	5001	3843.6	2894.3	5335.1	4191.4	3214.1	3577.4	2932.9
1415907_at	Ccnd3	chr17	46967923	47062880	qC	cyclin-dependent protein kinase activity	cyclin D3		7e-05	0.95385	0	6e-05	0.04343	NA	NA	NA	NA	NA	0.00387	0.592	0.138	0.607	1.81539	1.02941	1.24834	1.73882	1.341	1.14	1408.7	308.167	466.9	1318.83	558.933	490.733	1313.2	1141.5	1638.3	1579.3	1197.3	1582.6	321.3	473.1	606.3	400.3	289.1	235.1	1635.5	1245.1	1239.8
1415909_at	Stip1	chr19	7087745	7107070	qA	binding	stress-induced phosphoprotein 1		NA	NA	NA	NA	NA	NA	NA	NA	NA	NA	0.0265	0.201	0.115	0.152	1.00294	0.922884	0.791524	0.882775	0.711078	0.6	285.967	249.867	190.167	218.633	165.333	139.5	197.5	216.8	281	424.4	217.1	379	136.6	214.6	219.3	324.2	206.3	219.1	126.4	183.8	250.3
1415910_s_at	Ciapin1	chr8	97711208	97727394	qD1	methyltransferase activity	cytokine induced apoptosis inhibitor 1		NA	NA	NA	NA	NA	0.0155	0.113	0.00926	0.0327	0.518239	NA	NA	NA	NA	1.11947	1.02466	0.951684	1.14276	0.952457	0.997	352.933	310.167	259.933	349.467	262.633	279.3	274.5	289.2	472.7	439.5	316.5	325.2	253.3	194.8	331.7	384.9	345.5	200.1	310.8	355.8	298.9
1415912_a_at	Rps13	chr7	89937809	89938335	qE1	RNA binding	ribosomal protein S13 /// similar to ribosomal protein S13 /// similar to ribosomal protein S13 /// similar to ribosomal protein S13 /// similar to ribosomal protein S13 /// similar to ribosomal protein S13		NA	NA	NA	NA	NA	0.0168	0.0221	0.043	0.167	0.479858	0.0341	0.141	0.0204	0.151	1.55821	1.75793	1.72146	1.7044	1.4212	1.52	876.867	1262.6	1129.03	1111.95	669.133	749.8	696.4	553	1116.2	996.5	1302.1	597	1142.1	1167.5	1077.5	935.6	1788.7	1063.5	712.9	883.2	849.3
1415913_at	Rps13	chr7	89937809	89938335	qB2	RNA binding	ribosomal protein S13 /// similar to ribosomal protein S13 /// similar to ribosomal protein S13 /// similar to ribosomal protein S13 /// similar to ribosomal protein S13 /// similar to ribosomal protein S13 /// similar to ribosomal protein S13 /// similar to ribosomal protein S13		NA	NA	NA	NA	NA	0.000691	0.000986	0.0415	0.0733	0.769442	0.00357	0.306	0.182	0.523	0.477928	0.545791	0.657292	0.26508	0.942873	0.843	113.533	119.067	157.233	95.5667	262.1	213.267	121.3	182.7	31.8	192.5	55.4	97.5	194.8	204.5	72.4	122	99.2	136	208.1	73.2	209.9
1415914_at	Hnrpab	chr11	51443522	51450270	qB1.3	nucleotide binding	heterogeneous nuclear ribonucleoprotein A/B		0.02479	0.97838	0.06821	0.00223	0.09519	0.00862	0.162	0.00275	0.0235	0.269328	0.00253	0.808	0.19	0.0998	2.17316	2.08555	1.99199	2.16844	2.02331	2.07	2854.37	2289.53	1924.67	2662.02	2060.57	2087.4	2495.3	2912	2842	2855.3	3088.7	2932.9	1595.7	2134.7	2043.6	2007.5	2677.5	2183.6	2836.3	2410.9	2564.9
1415915_at	Ddx1	chr12	13244966	13275157	qA1.1	nucleotide binding	DEAD (Asp-Glu-Ala-Asp) box polypeptide 1		0.02324	0.28101	0.15542	0.00397	0.07877	NA	NA	NA	NA	NA	0.00781	0.584	0.153	0.157	1.40279	1.27974	1.09727	1.35438	1.09594	0.915	619.75	484.833	350.267	547.183	350.767	265.633	476.2	464.6	710.8	660.7	730.4	675.8	224.4	392	434.4	512.6	479.4	462.5	449	369.8	741.8
1415916_a_at	Mthfd1	---	77174077	77238643	---	nucleotide binding	methylenetetrahydrofolate dehydrogenase (NADP+ dependent), methenyltetrahydrofolate cyclohydrolase, formyltetrahydrofolate synthase		0.00024	0.16901	0.00027	7e-05	0.34972	NA	NA	NA	NA	NA	0.000234	0.16	0.217	0.00197	1.5816	1.15079	1.06552	1.48102	1.27469	1.42	888.1	381.533	316.733	688.15	506.467	617.6	837	917.3	545.9	879.4	1097.3	1051.7	342.4	324.2	283.6	304.6	382.5	457.5	540.5	663.3	794.7
1415917_at	Mthfd1	---	77174077	77238643	---	nucleotide binding	methylenetetrahydrofolate dehydrogenase (NADP+ dependent), methenyltetrahydrofolate cyclohydrolase, formyltetrahydrofolate synthase		0.00017	0.0959	6e-05	0.00052	0.15802	NA	NA	NA	NA	NA	0.00874	0.00281	0.462	0.236	1.13666	0.555725	0.701789	0.735761	0.67816	0.502	367.667	121.033	157.8	178.717	156.633	123.467	236.4	363.2	313.5	413.4	326	553.5	135.1	149.6	188.7	121.5	105.1	136.5	140.7	98.7	301.1
1415918_a_at	Tpi1	chr6	124776333	124780031	qF2	triose-phosphate isomerase activity	triosephosphate isomerase 1		0.04521	0.79445	0.03182	0.00716	0.44509	0.000124	0.25	0.000166	1.91e-05	0.119411	0.000621	0.775	0.803	0.778	1.48701	1.0905	0.94598	1.51983	1.0546	0.905	761.033	363.3	279.833	741.633	318.467	242.233	564.5	499.4	1091	939.6	520.5	951.2	151.2	230.7	457.6	471.6	421.2	197.1	537.9	678.6	845.8
1415922_s_at	Marcksl1	chr4	129015934	129018283	qD2.2	calmodulin binding	MARCKS-like 1		0.03347	0.50046	0.19368	0.00395	0.06388	NA	NA	NA	NA	NA	0.0169	0.155	0.129	0.498	1.48494	1.2969	0.972041	1.33019	1.06528	1.07	741.483	529.533	286.2	528.217	341.933	330.467	421.6	653.5	906.2	858.3	685.1	924.2	239.5	173.8	445.3	660.3	611.1	317.2	532.9	407.3	486.9
1415925_a_at	Nup62	chr7	44684146	44699876	qB3	nucleocytoplasmic transporter activity	nucleoporin 62		4e-05	0.55078	1e-05	1e-05	0.89228	0.000134	0.304	1.85e-05	0.000143	0.134967	7.27e-08	0.818	0.674	0.155	1.96615	1.54915	1.54179	1.97472	1.52413	1.63	1885.87	825.533	797.133	1816.38	786.733	924.267	1525.2	1746.2	2030.6	2161.4	1799.6	2052.2	756.8	822.8	811.8	796.1	1011.9	668.6	1705.6	1705.3	1836.8
1415926_at	Nup62	chr7	44684146	44699876	qB3	nucleocytoplasmic transporter activity	nucleoporin 62		0.01964	0.53607	0.01329	0.00374	0.50285	NA	NA	NA	NA	NA	0.00975	0.286	0.569	0.344	1.57276	1.1563	1.04698	1.43345	1.0514	0.871	874.433	410.8	335.933	653.917	326.233	277.4	596.2	818.3	877.9	1070.1	760.3	1123.8	165.2	357.7	484.9	589	402.2	241.2	672.4	493.9	846.5
1415932_x_at	Atp9a	---	168325642	168433139	---	Not specified	ATPase, class II, type 9A		0.00085	0.28468	0.00117	0.00015	0.19798	NA	NA	NA	NA	NA	4.33e-06	6.31e-06	7.89e-05	0.00254	-0.124099	0.190842	0.299112	0.553354	0.964283	0.833	29.1333	59.8667	72	122.667	267.333	216.567	37.6	26.4	32	32.1	25.7	21	78.1	59.8	78.1	62	58.7	58.9	161.9	114.2	156.4
1415934_at	Cops8	chr1	92433435	92443745	qD	Not specified	COP9 (constitutive photomorphogenic) homolog, subunit 8 (Arabidopsis thaliana)		0.0455	0.32552	0.00901	0.11012	0.21435	0.0305	0.164	0.0866	0.011	0.300565	0.00472	0.0384	0.133	0.482	1.19969	1.10226	1.1484	1.28058	1.179	1.11	407.483	344.4	371.933	458.4	406.267	348.067	426.7	376.1	356.2	460.7	439.2	386	408.3	365.6	341.9	325.2	363.1	344.9	447.5	418.6	424.6
1415941_s_at	Zfand2a	chr5	139724854	139738123	qG2	zinc ion binding	zinc finger, AN1-type domain 2A		0.00076	0.02197	0.05341	0.00766	0.00087	0.00884	0.00744	0.0838	0.139	0.787477	0.000227	0.244	0.0255	0.462	0.171689	0.084019	0.307015	0.104632	0.276052	0.248	52.1333	48.8667	72.7667	46.15	71.5667	68.4	46.2	53.9	42.5	58.2	51.2	60.8	65.5	80.5	72.3	43.8	47	55.8	61.8	58.8	52
1415942_at	Rpl10	chrX	97112095	97112832	qA7.3	structural constituent of ribosome	ribosomal protein 10 /// similar to ribosomal protein L10 /// similar to ribosomal protein L10		NA	NA	NA	NA	NA	0.00556	0.00468	0.227	0.0606	0.481119	0.00902	0.35	0.0663	0.0215	2.24178	2.36613	2.34313	2.30224	2.1922	2.12	3301.6	3987.53	3805.4	3561.22	2849.8	2326.4	2863	2758.2	3961.3	3427.3	3816.2	2983.6	3170.9	4346.9	3898.4	3036.9	5179.8	3745.9	2625	3136.5	2765.5
1415945_at	Mcm5	chr8	78005695	78024173	qC1	nucleotide binding	minichromosome maintenance deficient 5, cell division cycle 46 (S. cerevisiae)		3e-05	0.39768	5e-05	0	0.01722	NA	NA	NA	NA	NA	0.000208	0.0646	0.662	0.448	1.55838	0.909547	0.608713	1.30827	0.829082	0.749	846	240.533	138.367	553.417	216.433	205.1	619.1	774.9	853.9	1024.6	774.7	1028.8	100.5	107	207.6	282.5	197.2	241.9	576.2	402.8	960.1
1415947_at	Creg1	chr1	167600434	167611979	qH2.3	transcription factor binding	cellular repressor of E1A-stimulated genes 1		NA	NA	NA	NA	NA	NA	NA	NA	NA	NA	0.0263	0.0276	0.0506	0.0259	0.746823	0.847934	0.879658	0.486595	0.526192	0.507	174.8	219	225.367	101.55	119.433	111.633	184.9	77.6	225.7	233.2	134.2	193.2	190.8	193.1	292.2	209.1	291.6	156.3	49.8	113.7	71.2
1415948_at	Creg1	chr1	167600434	167611979	qH2.3	transcription factor binding	cellular repressor of E1A-stimulated genes 1		NA	NA	NA	NA	NA	NA	NA	NA	NA	NA	0.0015	0.00179	0.00935	0.0129	0.218618	0.282146	0.379945	0.423976	0.513193	0.599	58.2667	71.3333	83.6667	84.85	114.933	131.667	62.2	63.6	35	51.6	77.5	59.7	89.5	85.5	76	65.9	75	73.1	79.1	74.6	111.8
1415950_a_at	Pebp1	chr5	28719510	28720703	qF	nucleotide binding	phosphatidylethanolamine binding protein 1		NA	NA	NA	NA	NA	0.0206	0.0526	0.0403	0.0435	0.969516	0.0312	0.911	0.0602	0.573	1.83521	1.82753	1.74289	1.83947	1.70543	1.71	1444.83	1405.1	1193.8	1393.57	1116.87	1051.97	1326.6	1234.9	1512.3	1579.7	1556.2	1459.3	949.4	1225.6	1406.4	1312	1718.8	1184.5	1104.9	1218.1	1496.4
1415957_a_at	Nnp1	chr10	77803512	77816124	qC1	Not specified	novel nuclear protein 1		NA	NA	NA	NA	NA	NA	NA	NA	NA	NA	0.0123	0.0263	0.313	0.00335	0.357242	0.475374	0.540251	0.127928	0.336346	0.0879	80.7	104.567	116.867	48.1333	80.4	54.7667	63.1	50.3	71.4	146.8	57.9	94.7	93.6	155.2	101.8	124.8	87.5	101.4	43.3	33.2	57.5
1415961_at	Itm2c	chr1	87725449	87739863	qC5	ATP binding	integral membrane protein 2C		0	0.30745	0	0	0.00061	0.00843	0.497	0.00481	0.00173	0.56962	2.97e-06	0.202	0.713	0.391	1.3971	1.69412	1.81787	1.4518	1.71668	1.76	601.017	1072.93	1361.87	658.6	1149.4	1172.3	644.5	546.6	626.6	586.6	619.4	582.4	1393.3	1304.3	1388	1079.8	1097.6	1041.4	580.4	866.7	485
1415962_at	Eif3s3	chr15	51616633	51695548	qD1	translation initiation factor activity	eukaryotic translation initiation factor 3, subunit 3 (gamma)		NA	NA	NA	NA	NA	0.00415	0.0541	0.0318	0.00317	0.241014	0.00295	0.191	0.0674	0.0081	2.10894	2.15008	2.10307	2.21413	1.92882	1.76	2575.98	2576.37	2421.47	2989.47	1720.9	1281.1	2312.5	1698.4	4006.1	2682.7	2320.4	2435.8	1806.1	2481.6	2976.7	2375.1	2759.2	2594.8	2015	2632.8	2503.3
1415970_at	Cox6c	chr15	35870474	35882742	qB3.3	cytochrome-c oxidase activity	cytochrome c oxidase, subunit VIc		NA	NA	NA	NA	NA	0.0392	0.0626	0.0558	0.0928	0.791548	0.0173	0.363	0.00993	0.236	1.93366	2.05107	1.91353	2.00136	1.7486	1.78	1777.68	2155.9	1644.8	2006.7	1253	1226.7	1724	1365.9	2159.1	2044	1868.3	1504.8	1493.4	1841.7	1599.3	1873.3	2657.5	1936.9	1620.1	1356.4	1702.1
1415971_at	Marcks	chr10	36822652	36828342	qB1	actin binding	myristoylated alanine rich protein kinase C substrate		0.02224	0.97552	0.00308	0.01526	0.40054	NA	NA	NA	NA	NA	0.0168	0.193	0.139	0.188	1.08674	0.69216	0.792155	0.967896	0.884643	0.962	329.767	159.467	192.667	265.467	237.567	260.467	282.9	461.8	245.5	244.5	368.2	375.7	256.6	132.7	188.7	143.2	127.7	207.5	474.4	272.4	273.1
1415973_at	---	---	36822652	36828342	---	Not specified	0 day neonate cerebellum cDNA, RIKEN full-length enriched library, clone:C230070N19 product:myristoylated alanine rich protein kinase C substrate, full insert sequence		NA	NA	NA	NA	NA	0.00847	0.00169	0.393	0.876	0.539525	0.00406	0.0738	0.279	0.801	1.08061	0.831102	0.84196	0.854811	1.01687	0.884	334.083	204.8	205.233	238.567	296.533	233.567	223.1	544.8	205.8	320.2	372.4	338.2	221.1	211	183.6	192.5	220.7	201.2	464.3	220.7	395.6
1415975_at	Carhsp1	chr16	8573905	8587328	qA1	nucleic acid binding	calcium regulated heat stable protein 1		0.00575	0.96674	0.1136	0.00035	0.00927	NA	NA	NA	NA	NA	0.0222	0.625	0.854	0.427	0.187472	-0.0488549	-0.562151	0.268919	-0.0919753	-0.374	54.1167	38.6	15.1333	66.6667	35.8333	31.8667	42.4	66.1	54.4	43	63.8	55	17.8	6.5	21.1	49.5	31.8	34.5	92.4	50.3	79.6
1415978_at	Tubb3	chr8	126297513	126308099	qE1	nucleotide binding	tubulin, beta 3		0.00423	0.32687	0.01416	0.00056	0.09244	NA	NA	NA	NA	NA	0.00207	0.439	0.694	0.0987	-0.107321	-0.663396	-1.06165	-0.227515	-0.57764	-0.689	30.65	12.3667	6.16667	25.7833	13.8333	13.5667	20.8	22.7	30.1	43.1	31.6	35.6	2	9.5	7	13.7	6.8	16.6	10	17.8	32.9
1415980_at	Atp5g2	chr15	23655396	23656033	qF3	Not specified	ATP synthase, H+ transporting, mitochondrial F0 complex, subunit c (subunit 9), isoform 2		NA	NA	NA	NA	NA	0.00611	0.0556	0.0521	0.00455	0.222206	0.000236	0.89	0.00524	0.0107	1.49844	1.55811	1.40537	1.49095	1.30518	1.18	750.05	828.033	613.567	711.2	518.9	395.833	746.5	606.8	626.3	1032.4	749.9	738.4	562.9	693.2	584.6	751.3	913.6	819.2	487.2	542.9	801.7
1415981_at	Herpud2	chr9	24858532	24902148	qA4	Not specified	HERPUD family member 2		NA	NA	NA	NA	NA	0.0124	0.0652	0.0415	0.0119	0.523306	0.0243	0.591	0.201	0.532	0.642306	0.664024	0.806013	0.600001	0.807951	0.875	138.1	150.367	195.333	124.2	199.933	221.9	90.3	176.5	91.2	185	129.8	155.8	184.5	253.3	148.2	146.2	179.9	125	194.8	134.1	119.3
1415983_at	Lcp1	chr14	73870579	73964996	qD3	actin binding	lymphocyte cytosolic protein 1		0.0039	0.4016	0.0102	0.00045	0.09823	0.00553	0.354	0.00112	0.00533	0.385639	6.99e-05	0.00566	0.881	0.0124	1.61617	1.77076	1.87132	1.47775	1.76127	1.7	939.25	1263.2	1510	694.733	1252.93	1047.9	813.7	1032.1	775.1	1006.9	1030.9	976.8	1555.3	1522.7	1452	1293.7	1497.3	998.6	738.8	867.8	652.4
1415986_at	Clcn4-2	chr7	6886397	6903399	qA1	ion channel activity	chloride channel 4-2		NA	NA	NA	NA	NA	0.029	0.0357	0.0571	0.143	0.628718	0.0224	0.408	0.646	0.485	1.00258	1.1462	1.22228	0.92436	1.20563	1.13	279.633	378.067	442.833	250.267	426.467	371.233	247.7	376.4	182	337.2	287	247.5	371.1	614	343.4	366.2	441.9	326.1	460.5	224.1	297.8
1415987_at	Hdlbp	chr1	95236345	95309205	qD	nucleic acid binding	high density lipoprotein (HDL) binding protein		0.00211	0.04737	0.00339	0.00539	0.80053	0.0475	0.682	0.00897	0.0286	0.550887	0.00103	0.228	0.682	0.963	1.18834	0.978641	0.994603	1.13463	0.952774	0.992	400.317	273.433	276.3	346.167	262.733	275.033	408.3	353.4	286	461.6	433.4	459.2	304.3	249.1	275.5	297	227	296.3	395.8	309.5	383.3
1415990_at	Vdac2	chr14	20619893	20634433	qA3	voltage-gated ion-selective channel activity	voltage-dependent anion channel 2		NA	NA	NA	NA	NA	NA	NA	NA	NA	NA	0.0397	0.783	0.867	0.368	1.87291	1.72908	1.6693	1.89336	1.71184	1.58	1577.25	1165.53	1053.97	1569.68	1136.47	895.667	1227.2	1326	1874.8	1545.8	1711.1	1778.6	731.5	1089.2	1341.2	1253.8	1327.6	915.2	1432.8	1137.5	1905.4
1415993_at	Sqle	chr15	59144718	59160874	qD1	squalene monooxygenase activity	squalene epoxidase		0.00016	0.43928	0.00022	1e-05	0.05545	0.0051	0.366	0.00161	0.0024	0.818062	7.37e-06	0.0189	0.0992	0.682	0.971491	0.534773	0.347657	0.791252	0.3626	0.389	264	115.967	78.7333	181.45	85.2667	90.4333	186.5	289	246.4	317.8	190.3	354	74	75.2	87	111.2	124.9	111.8	208.6	138.1	265.7
1415995_at	Casp6	chr3	129893450	129906125	qH1	peptidase activity	caspase 6		NA	NA	NA	NA	NA	0.012	0.402	0.026	0.00169	0.163483	0.00933	0.031	0.0862	0.0108	0.992833	1.04624	1.00223	1.09741	0.930889	0.821	268.417	309.933	282.6	324.883	251.367	203.5	272.5	273.6	272.3	265.2	311	215.9	279.1	236.2	332.5	336.1	289	304.7	458.3	261.4	355.3
1415996_at	Txnip	chr3	96643364	96647291	qcM	enzyme inhibitor activity	thioredoxin interacting protein		0.01988	0.34779	0.26966	0.00272	0.03262	NA	NA	NA	NA	NA	NA	NA	NA	NA	1.26553	1.37362	1.64385	1.29161	1.48136	1.35	469.4	605.433	990.533	511.133	731.7	634.8	423.5	554.5	545.2	568.1	358.9	366.2	745.1	1208.9	1017.6	682.4	743	390.9	830.4	389.7	616.8
1415998_at	Vdac1	chr11	52204319	52232820	qB1.3	voltage-gated ion-selective channel activity	voltage-dependent anion channel 1		NA	NA	NA	NA	NA	0.0382	0.55	0.0691	0.00514	0.196825	NA	NA	NA	NA	1.28656	0.940336	0.994977	1.50613	1.20262	0.965	698.033	290	320	728.083	435.133	321.833	589.4	819.1	1054.1	31.7	699.8	994.1	262	147.4	550.6	417.4	113.1	339.5	645.5	545.6	818.6
1416000_a_at	Prdx1	chr4	116183530	116197447	qD1	peroxidase activity	peroxiredoxin 1		0.04328	0.40032	0.93387	0.0084	0.01954	0.00866	0.116	0.0149	0.00535	0.591374	0.00103	0.514	0.0143	0.154	1.92942	1.92603	1.72067	1.9838	1.63532	1.56	1777.93	1686.8	1146.33	1895.7	975.4	859.733	1343.2	1888.2	2354.4	1849.4	1683.9	1548.5	876.9	1237.3	1324.8	1766.9	1848.9	1444.6	1482.5	1145.1	2136.4
1416001_a_at	Cotl1	chr8	122695190	122726565	qE1	actin binding	coactosin-like 1 (Dictyostelium)		0	0.00717	0	1e-05	0.00901	0.00892	0.406	0.00127	0.0161	0.185015	1.34e-06	0.00771	0.0107	0.00787	1.11762	1.57101	1.43894	0.957409	1.35518	1.21	346.95	846.533	652.9	252.1	575	418.3	307.7	306.2	313.6	420.2	394.6	339.4	640.2	697.5	621	849.6	817.3	872.7	234.6	210.6	234.2
1416002_x_at	Cotl1	chr8	122695190	122726565	qE1	actin binding	coactosin-like 1 (Dictyostelium)		1e-05	0.2889	0	0	0.5969	NA	NA	NA	NA	NA	0.00094	0.018	0.313	0.0109	0.853032	1.27218	1.24878	0.589594	1.12355	0.842	203.467	476.833	452.033	130.767	367.333	238.2	167.8	209.4	200.2	195.1	201.8	246.5	464.7	414.4	477	462.5	478.8	489.2	135.7	69.5	136.2
1416004_at	Ywhah	chr5	33335699	33344823	qB1	monooxygenase activity	tyrosine 3-monooxygenase/tryptophan 5-monooxygenase activation protein, eta polypeptide		NA	NA	NA	NA	NA	0.00816	0.0652	0.00587	0.0469	0.294451	0.0243	0.514	0.257	0.921	1.74833	1.67568	1.67312	1.77978	1.60453	1.67	1238.8	1045.23	1029	1238.55	918.333	977.1	835.5	1303.2	1234.9	1487.2	1158.9	1413.1	966.6	1091.7	1028.7	1081	1177.7	877	1307	1110.1	1044.5
1416005_at	Psmc1	chr12	100511235	100524409	qE	nucleotide binding	protease (prosome, macropain) 26S subunit, ATPase 1		0.02265	0.47005	0.12698	0.00258	0.06349	0.0287	0.884	0.117	0.00255	0.067504	0.00196	0.136	0.133	0.0462	1.32591	1.18396	0.979978	1.19914	1.00444	0.736	527.35	405.067	280.833	395.783	292.033	191.533	511.9	380.9	547.4	639.1	472.5	612.3	172.5	359.5	310.5	437.7	421.1	356.4	399.1	366.1	461.8
1416007_at	Satb1	chr17	51203585	51297598	qC	DNA binding	special AT-rich sequence binding protein 1		NA	NA	NA	NA	NA	NA	NA	NA	NA	NA	0.0312	0.925	0.632	0.664	1.97163	2.0586	2.1793	1.96598	2.10573	2.22	1907.08	2189.07	2756.67	1837.67	2418.5	2834.97	2474.2	1999.4	1641.3	1871.1	1650	1806.5	3023.4	2878.3	2368.3	1638.6	2438.6	2490	2036.7	2711.9	1734.3
1416011_x_at	Ehd1	chr19	6276967	6300096	qA	nucleotide binding	EH-domain containing 1		0.00808	0.79511	0.66127	0.00104	0.00147	NA	NA	NA	NA	NA	0.0191	0.0715	0.0888	0.695	0.511981	0.548926	0.127212	0.340506	0.320748	0.0766	103.083	120.933	53.4333	75.45	77.4	53.6667	129.1	101.8	87.2	81.8	108.6	110	45.2	76.8	38.3	100.3	152.4	110.1	76.5	80	62
1416013_at	Pld3	chr7	27240406	27261958	qA3	catalytic activity	phospholipase D family, member 3		0.01433	0.61863	0.00878	0.00247	0.49498	NA	NA	NA	NA	NA	0.0391	0.135	0.783	0.0923	1.17742	1.45974	1.52906	0.978024	1.51003	1.21	391.1	693.6	825.633	287.167	766.633	530.933	319.8	409.9	363.9	483.4	379.7	389.9	474.8	923.6	1078.5	848	596.2	636.6	427.8	190.7	295.4
1416016_at	Tap1	chr17	33797568	33807432	qB1	Not specified	transporter 1, ATP-binding cassette, sub-family B (MDR/TAP)		1e-05	0.0814	3e-05	0	0.03051	0.0457	0.561	0.00812	0.0399	0.417601	0.00138	0.0763	0.669	0.127	0.93716	1.22538	1.33601	0.766943	1.28089	1.13	240.733	436.033	536.3	185.233	494.467	367.333	225.1	200.2	237.3	278	242.4	261.4	593	477.8	538.1	415	451.7	441.4	181.6	201.2	183.4
1416017_at	Copg	chr6	87853537	87879231	qD1	structural molecule activity	coatomer protein complex, subunit gamma		NA	NA	NA	NA	NA	0.0426	0.107	0.0402	0.0604	0.833679	NA	NA	NA	NA	0.554378	0.466173	0.569329	0.387819	0.568066	0.549	117.55	102.667	120.933	79.3833	126.133	123.033	142.5	97.2	57.9	167.6	97.8	142.3	122.7	131.8	108.3	119.5	83.4	105.1	92.5	93.1	88.6
1416020_a_at	Atp5g1	chr11	95889110	95891654	qD	Not specified	ATP synthase, H+ transporting, mitochondrial F0 complex, subunit c (subunit 9), isoform 1		NA	NA	NA	NA	NA	0.0451	0.267	0.241	0.00944	0.112519	0.0156	0.901	0.197	0.179	1.30329	1.30273	1.12719	1.29137	1.18084	1	504.533	513.533	360.4	480	410.467	289.4	423.5	384.3	544.6	663.8	521.9	489.1	292.1	422.8	366.3	488.8	627.4	424.4	328.5	384.5	607.5
1416021_a_at	Fabp5	chr3	9995136	9999144	qE2	binding	fatty acid binding protein 5, epidermal /// similar to Fatty acid-binding protein, epidermal (E-FABP) (Psoriasis-associated fatty acid-binding protein homolog) (PA-FABP) (Keratinocyte lipid-binding protein) /// similar to Fatty acid-binding protein, epidermal (E-FABP) (Psoriasis-associated fatty acid-binding protein homolog) (PA-FABP) (Keratinocyte lipid-binding protein) /// similar to Fatty acid…		0.02716	0.45019	0.10742	0.00343	0.09582	0.0486	0.0997	0.0271	0.329	0.198375	0.00671	0.676	0.646	0.0124	1.73997	1.47247	1.15116	1.79364	1.3911	1.64	1211.72	743.133	420.3	1349.58	620.833	955.367	1365	1104.9	1579.6	853.2	1091.3	1276.3	600.4	181.7	478.8	542	539.9	1147.5	626.6	1333.8	1088.2
1416022_at	Fabp5	chr3	9995136	9999144	qA1-3	binding	fatty acid binding protein 5, epidermal		0.00313	0.84435	0.05079	0.00018	0.00861	0.0168	0.348	0.0119	0.00475	0.628156	0.000431	0.255	0.0333	0.938	1.13689	0.859228	0.37944	0.996545	0.463961	0.366	382.9	217.8	87.4667	285.2	103.467	96.6667	250.2	309.7	640.8	324.2	259.8	512.7	69.3	67.3	125.8	199	187.6	266.8	127.5	227.5	354.8
1416026_a_at	Rpl12	chr2	32783740	32786498	qB	RNA binding	ribosomal protein L12		NA	NA	NA	NA	NA	0.00539	0.00223	0.415	0.135	0.512761	0.00202	0.334	0.131	0.0206	2.22021	2.35883	2.37256	2.2898	2.20326	2.12	3166.03	3876.17	4024.23	3512.73	2910.43	2345.67	2856.2	2827.6	4349.8	2891.5	3225.5	2845.6	3379.9	4365.3	4327.5	3113.4	4439.9	4075.2	2447.8	2376.4	3044.8
1416028_a_at	Hn1	chr11	115313439	115330477	qE2	Not specified	hematological and neurological expressed sequence 1		NA	NA	NA	NA	NA	0.00119	0.461	0.000722	0.000194	0.399911	0.000384	0.143	0.0224	0.0808	1.40784	1.32945	1.18926	1.50566	1.10339	1.02	616.9	547.633	412.333	722.183	350.4	305.7	602.1	510.5	756.5	612.9	564.1	655.3	291.7	466.7	478.6	581.8	667.2	393.9	597.5	764.8	692.3
1416030_a_at	Mcm7	chr5	53903179	53905568	qG1	nucleotide binding	minichromosome maintenance deficient 7 (S. cerevisiae)		0.04389	0.6051	0.04034	0.00716	0.37975	NA	NA	NA	NA	NA	NA	NA	NA	NA	1.63706	1.07053	0.817893	1.28469	0.803669	0.49	1117.02	371.733	242.367	597.6	267.3	241.133	527.9	712.1	1473.5	1946.5	538.3	1503.8	73.1	271.1	382.9	604.2	339	172	560.2	296.2	884.6
1416031_s_at	Mcm7	chr5	53903179	53905568	qG1	nucleotide binding	minichromosome maintenance deficient 7 (S. cerevisiae)		0.00051	0.2085	0.00099	0.0001	0.15546	NA	NA	NA	NA	NA	0.000647	0.0513	0.674	0.962	1.43766	1.01028	0.850471	1.2471	0.95502	0.844	683.75	293.233	209	457.267	265.9	226.833	453.8	545.3	712.8	1015.4	495.7	879.5	185.1	221.8	220.1	362.2	243.2	274.3	434	371.3	537
1416034_at	Cd24a	chr10	43267539	43272682	qB2	Not specified	CD24a antigen		0.00277	0.57906	0.04297	0.00145	0.00021	0.000303	0.0272	0.00129	0.000671	0.693829	6.96e-06	0.00964	0.000522	0.827	1.1185	1.38029	0.61578	1.43666	0.7232	0.65	364.533	603.3	133.233	700.917	171.667	145.9	206.8	269.3	573.2	334.8	449	354.1	126.7	116.5	156.5	731.3	639.3	439.3	387.1	499.6	449.6
1416036_at	Fkbp1a	chr2	151233941	151253132	qG3	peptidyl-prolyl cis-trans isomerase activity	FK506 binding protein 1a		0.01386	0.35709	0.29909	0.00175	0.01916	NA	NA	NA	NA	NA	0.0127	0.161	0.104	0.209	1.21888	1.27381	1.43359	1.30849	1.4161	1.54	425.9	479.967	647.867	491.883	663.833	773.2	481.9	348.5	359.6	506.1	389.2	470.1	664.4	581.6	697.6	415.8	519.6	504.5	460.9	523.5	393.5
1416037_a_at	Cct2	chr10	116455106	116467888	qD2	nucleotide binding	chaperonin subunit 2 (beta)		NA	NA	NA	NA	NA	NA	NA	NA	NA	NA	0.0101	0.686	0.175	0.00707	1.97715	1.94371	1.83207	1.94217	1.78431	1.49	1921.17	1733.93	1425.4	1730.92	1298.47	846.167	1632.8	1849.5	2266	1888	1952.7	1938	1133.2	1373.2	1769.8	1556.8	1741	1904	1554	1398	1948.7
1416041_at	Sgk	chr10	21684104	21689319	qA3	nucleotide binding	serum/glucocorticoid regulated kinase		NA	NA	NA	NA	NA	NA	NA	NA	NA	NA	0.0372	0.104	0.0454	0.944	0.415016	0.304031	0.592434	0.578893	0.595275	0.602	90.4167	78.2333	126.967	117.483	133.433	138.567	97.7	155	86.5	58.6	99.1	45.6	141.1	108.5	131.3	78.6	47.5	108.6	165	149.4	109.6
1416042_s_at	Nasp	---	116098983	116125861	---	protein binding	nuclear autoantigenic sperm protein (histone-binding)		0.00042	0.77403	0.00084	2e-05	0.03001	0.00082	0.358	0.000573	0.000154	0.391715	4.86e-06	0.562	0.215	0.831	1.3464	0.978928	0.756551	1.39001	0.843257	0.734	548.517	274.8	178.6	581.417	212.6	184.167	459.2	563.4	636.8	433.9	656.7	541.1	123.3	206.6	205.9	328.4	235.8	260.2	614.4	348.8	656.9
1416046_a_at	Fuca2	chr10	13191266	13206560	qA2	Not specified	fucosidase, alpha-L- 2, plasma		0.00066	0.07157	0.0726	0.0002	0.0074	NA	NA	NA	NA	NA	0.00334	0.561	0.607	0.161	0.0628027	-0.0827404	-0.367105	0.0171969	-0.139776	-0.208	42.2667	36.0333	19.6667	39.45	33.3	29.0667	29.5	40.8	40.1	46.4	47.8	49	20.7	17.5	20.8	36.7	26.9	44.5	19.9	31.8	51.8
1416050_a_at	Scarb1	chr5	125566063	125630079	qG1.1	receptor activity	scavenger receptor class B, member 1		4e-05	0.02399	0.00124	4e-05	0.03695	NA	NA	NA	NA	NA	1.56e-05	0.0134	0.798	0.00382	0.602083	0.29631	0.109742	0.456172	0.276782	0.359	125.483	73.3	49.7333	91.25	71.3667	84.4667	101.7	125.1	88.3	164.1	114.4	159.3	57.1	49.4	42.7	70.7	77.2	72	90.8	80.7	113.2
1416054_at	Rps5	chr7	11822515	11826865	qA1	structural constituent of ribosome	ribosomal protein S5		NA	NA	NA	NA	NA	0.0179	0.00566	0.298	0.302	0.994588	0.012	0.215	0.259	0.156	2.27694	2.37455	2.40975	2.37993	2.24781	2.25	3531.35	4021.6	4293.13	4251.18	3196.53	2915.5	3611.6	3037.3	4312	3615.7	3624.8	2986.7	4268.3	4386.5	4224.6	2981.5	4658.1	4425.2	2623.6	3464.6	3020.3
1416057_at	Ndufb11	chrX	123326830	123327421	qA1.3	NADH dehydrogenase activity	NADH dehydrogenase (ubiquinone) 1 beta subcomplex, 11		NA	NA	NA	NA	NA	0.0092	0.07	0.0645	0.00575	0.227982	0.00392	0.17	0.364	0.0217	1.80864	1.76732	1.76174	1.93629	1.65288	1.45	1404.85	1253.57	1239.43	1740.62	1007.6	734.133	1101.2	1068.3	1856.3	1657.2	1360.8	1385.3	977.7	1272.8	1467.8	1262.8	1492.8	1005.1	1098.1	1289.1	1588.4
1416058_s_at	Atp5c1	chr2	9973882	9998339	qA1	Not specified	ATP synthase, H+ transporting, mitochondrial F1 complex, gamma polypeptide 1		NA	NA	NA	NA	NA	0.00412	0.0311	0.0288	0.00687	0.461748	0.00255	0.103	0.32	0.142	2.18535	2.1416	2.10325	2.29881	2.04284	1.95	2949.35	2536.17	2405.9	3545.78	2138.3	1746.03	2475.6	2670.5	4051.3	2451.5	3374.5	2672.7	2122	2102.6	2993.1	2320.9	2750.4	2537.2	2451	2920.1	3185.1
1416064_a_at	Hspa5	chr2	34594114	34598540	qB	nucleotide binding	heat shock 70kD protein 5 (glucose-regulated protein)		0.04293	0.25882	0.02767	0.02135	0.89393	NA	NA	NA	NA	NA	0.0171	0.829	0.344	0.909	2.00352	2.20409	2.2161	2.01689	2.12841	2.21	2065.53	2897.2	2965.2	1982.67	2528.67	2718.17	1694.6	2215.5	1462.2	2521.7	2497.2	2002	2710.6	3447.3	2737.7	2174.2	3394.3	3123.1	2159.7	2138.2	2113
1416066_at	Cd9	chr6	125425884	125460384	qF3	protein binding	CD9 antigen		0.01234	0.16931	0.01365	0.00629	0.68353	0.0227	0.287	0.00766	0.0182	0.651659	0.00132	0.718	0.298	0.0691	-0.408644	0.258765	0.364918	-0.463753	0.0296877	-0.0482	19.5333	69.0667	86.0667	15.55	44.6667	42.1	4.7	20.2	16.9	29.1	34.3	12	77.5	126.9	53.8	83.5	58.3	65.4	13.9	17.3	22.1
1416067_at	Ifrd1	chr12	40713551	40733596	qB1	binding	interferon-related developmental regulator 1		NA	NA	NA	NA	NA	NA	NA	NA	NA	NA	0.0421	0.192	0.575	0.46	0.873669	0.72298	0.695648	0.785146	0.670323	0.765	215.767	167.5	155.033	180.167	151.833	179.767	208.7	323.7	155.3	171.5	203.1	232.3	151.4	178.7	135	178.8	137.2	186.5	233.9	150.2	289.8
1416068_at	Kars	chr8	114880111	114897972	qD3	nucleotide binding	lysyl-tRNA synthetase /// similar to lysyl-tRNA synthetase		NA	NA	NA	NA	NA	NA	NA	NA	NA	NA	0.0139	0.257	0.0987	0.00999	1.47706	1.45695	1.25137	1.33541	1.15808	0.757	724.967	683.933	484.733	536.133	391.133	239.367	513.8	560	808.6	977.5	618.4	871.5	266.2	575.8	612.2	737.5	710.1	604.2	406.6	376	694.6
1416069_at	Pfkp	chr13	6580417	6647978	qA1	nucleotide binding	phosphofructokinase, platelet		NA	NA	NA	NA	NA	NA	NA	NA	NA	NA	0.00608	0.00344	0.935	0.0538	1.28994	1.37683	1.43146	1.05233	1.36842	1.22	494.083	584.967	654.467	303.583	583.433	456.867	500.9	531.3	390.5	621.6	376.2	544	514.5	815.5	633.4	585.8	631.6	537.5	364.7	426.5	271.6
1416071_at	Ddx18	chr1	52824785	52826975	qE2	nucleotide binding	DEAD (Asp-Glu-Ala-Asp) box polypeptide 18		NA	NA	NA	NA	NA	NA	NA	NA	NA	NA	0.0206	0.0237	0.268	0.0707	0.995604	0.915948	0.785577	0.833742	0.810073	0.608	270.267	242.2	190.167	190.3	198.767	146.767	239.4	291.2	235.5	279.7	256.1	319.7	131.9	189.9	248.7	272.7	210.5	243.4	207.1	154.9	216.9
1416073_a_at	Nup85	chr11	75828578	75886628	qE2	porin activity	nucleoporin 85		9e-05	0.35806	1e-05	0.00012	0.0579	0.0436	0.575	0.015	0.0144	0.985606	4.6e-05	0.0655	0.0772	0.923	1.30807	0.893396	1.00988	1.21727	1.01778	1.02	511.35	230.467	283.7	413.383	296.367	293.933	363.8	537.5	535.7	583.8	465.2	582.1	280.6	291.7	278.8	226.5	222.8	242.1	449.8	352.6	517
1416076_at	Ccnb1-rs1	chr13	7202621	7204467	qD1	cyclin-dependent protein kinase regulator activity	cyclin B1, related sequence 1 /// cyclin B1 /// similar to G2/mitotic-specific cyclin-B1 /// similar to G2/mitotic-specific cyclin-B1		0	0.71432	5e-05	0	2e-05	0.00322	0.912	0.00314	0.0003	0.176924	1.93e-06	0.858	0.178	0.404	1.20781	0.55021	-0.288468	1.18242	0.269246	-0.117	417.2	122.767	23.5333	388.333	71.8	51.5	321.4	448.2	523.1	476.1	333.1	401.3	19.9	19	31.7	161.6	109.5	97.2	328	300.3	629.1
1416079_a_at	Arpc1a	chr5	145337395	145362288	qG2	actin binding	actin related protein 2/3 complex, subunit 1A		0.03049	0.47282	0.05922	0.00437	0.19438	NA	NA	NA	NA	NA	0.0476	0.179	0.456	0.0518	1.279	1.09395	0.954646	1.08168	0.940149	0.534	486.433	338.7	263.967	343.3	260.567	175.5	286.1	544.3	524.7	516	512	535.5	184	261.8	346.1	331.1	328.5	356.5	422.4	232.1	537.8
1416083_at	Za20d2	chr19	98620584	98622202	qB	nucleic acid binding	zinc finger, A20 domain containing 2		NA	NA	NA	NA	NA	0.0202	0.00598	0.285	0.383	0.853971	0.0319	0.318	0.735	0.869	1.26068	1.35361	1.2687	1.17524	1.31424	1.29	465.783	563.833	470.167	410.9	526.233	478.833	422.7	609.8	365.1	344.6	592.5	460	492.1	423.7	494.7	669.6	519.9	502	694.6	421.5	521.9
1416086_at	Tpst2	chr5	112517029	112555661	qF	protein-tyrosine sulfotransferase activity	protein-tyrosine sulfotransferase 2		0.00143	0.25171	0.00901	0.00018	0.04003	NA	NA	NA	NA	NA	0.00209	0.098	0.569	0.0299	0.35843	0.539361	0.690287	0.250114	0.488289	0.483	75.8	117.567	153.933	60.0833	108.267	113.3	92.2	80.3	72.2	77.9	57	75.2	156.5	129.4	175.9	128.7	120.9	103.1	62.6	60	57.2
1416087_at	Ap1s1	chr5	137319624	137330280	qG1	protein binding	adaptor protein complex AP-1, sigma 1		NA	NA	NA	NA	NA	0.0467	0.904	0.208	0.00454	0.0677442	0.0242	0.707	0.026	0.00311	1.02173	1.11446	1.02289	0.995838	0.89529	0.715	287.75	361.333	299.433	266.083	236.5	166.867	281.5	234.8	288.4	392.6	268.4	260.8	221.5	396.7	280.1	395.3	424.6	264.1	233.1	287.5	292.7
1416088_a_at	Rps15	chr10	79695774	79697242	qC1	structural constituent of ribosome	ribosomal protein S15		NA	NA	NA	NA	NA	0.0404	0.016	0.197	0.969	0.271195	NA	NA	NA	NA	2.36648	2.49606	2.51843	2.46132	2.30682	2.46	4249.87	5140.6	5405	4973.27	3566.8	4300.57	3896.4	3437.1	5321	5036.5	4260	3548.2	4291.6	6888.7	5034.7	3802.3	6816.8	4802.7	3203.3	4193.7	3839.5
1416089_at	Rps15	chr10	79695774	79697242	qC1	structural constituent of ribosome	ribosomal protein S15		NA	NA	NA	NA	NA	0.00193	0.0015	0.277	0.0575	0.400225	0.0276	0.504	0.0907	0.0383	2.19033	2.33474	2.28722	2.24334	2.13176	2.03	3020.48	3826.17	3506.33	3186.4	2559.33	1986.77	2494.4	2306.9	3899.2	3875.7	3342.8	2203.9	2443.2	4694.5	3381.3	3010.2	5449.4	3018.9	2187.3	2699.3	2344.7
1416090_at	Pdhb	chr14	4761185	4762622	qA1	pyruvate dehydrogenase (acetyl-transferring) activity	pyruvate dehydrogenase (lipoamide) beta		NA	NA	NA	NA	NA	0.0434	0.0874	0.0618	0.0562	0.961104	0.0441	0.0877	0.272	0.297	1.74119	1.74614	1.73794	1.82363	1.66992	1.67	1203.23	1189.63	1168.97	1372.33	1041.9	976.3	1005.7	1197.3	1448.3	1348.3	1174.2	1045.6	1052.4	1229.9	1224.6	1227	1268.2	1073.7	1173.2	1193.8	1251.5
1416093_a_at	Mrpl20	chr4	154647400	154652631	qE2	structural constituent of ribosome	mitochondrial ribosomal protein L20		NA	NA	NA	NA	NA	NA	NA	NA	NA	NA	0.0365	0.813	0.836	0.0542	1.07777	0.937277	1.03784	1.05378	0.906296	0.735	326.317	253.167	306.6	320.867	244.867	176.5	353.5	314.5	488.5	291.5	267.4	242.5	221.1	343.9	354.8	213.2	302	244.3	159.7	154.5	423.6
1416094_at	Adam9	chr8	26415155	26482462	qA2	metalloendopeptidase activity	a disintegrin and metallopeptidase domain 9 (meltrin gamma)		NA	NA	NA	NA	NA	NA	NA	NA	NA	NA	0.0492	0.335	0.0382	0.0126	0.0338307	-0.0134532	-0.111452	0.0856037	0.152526	0.0942	39.3	40.7667	33.0667	43.3333	56.0667	52.1333	38.9	40.2	40.3	34.5	41.8	40.1	43.3	24.5	31.4	33	40.7	48.6	48.7	46.8	49.7
1416099_at	Rpl27	chr11	101258501	101261686	qA1	structural constituent of ribosome	ribosomal protein L27 /// similar to ribosomal protein L27 /// similar to ribosomal protein L27 /// similar to ribosomal protein L27		NA	NA	NA	NA	NA	0.0069	0.00892	0.308	0.0328	0.244124	0.00189	0.238	0.0892	0.0144	2.21684	2.39307	2.31581	2.32076	2.18118	2	3143.6	4189.03	3617.57	3770.8	2863.4	1912.13	2898.9	2743.6	3676.9	3780.7	3267.8	2493.7	2921.9	4132.3	3798.5	3288.8	5396.4	3881.9	2538.9	2640.6	2757
1416101_a_at	Hist1h1c	chr13	23746271	23747832	qA2-A3	Not specified	histone 1, H1c		0.00051	0.91224	5e-05	0.00028	0.21996	0.000238	0.765	1.53e-05	0.000289	0.0466412	2.56e-07	0.00154	0.000877	0.000397	1.12648	0.61809	0.725029	1.31178	0.897562	1.03	355.833	138.733	164.667	490.7	235.067	300	274.3	350.8	446.7	393.5	371.5	298.2	193.7	139.4	160.9	173.2	106.9	136.1	501.6	447.1	592
1416104_at	Mpdu1	chr11	69472891	69478815	qB3	Not specified	mannose-P-dolichol utilization defect 1		0.02296	0.12511	0.02523	0.01965	0.89768	NA	NA	NA	NA	NA	NA	NA	NA	NA	0.709773	0.839766	0.847163	0.609705	0.783132	0.46	152.8	208.8	208.633	135.567	194.4	131.033	151.3	163.9	181.2	149.7	122.8	147.9	173.5	222.3	230.1	217.3	180.5	228.6	140	115.4	196.4
1416105_at	Nnt	chr13	120454320	120527898	qD2	NAD(P) transhydrogenase activity	nicotinamide nucleotide transhydrogenase		0.02727	0.01216	0.23703	0.20655	0.93663	NA	NA	NA	NA	NA	NA	NA	NA	NA	1.00228	0.926193	0.92052	0.920964	0.907081	0.902	277.45	246.667	239.867	229.4	245.067	236.267	207.7	239.9	248	296.6	351.6	320.9	279.1	223.1	217.4	262.1	211.2	266.7	288.3	193.7	234
1416107_at	Nsg2	chr11	31900423	31959202	qA4	dopamine receptor binding	neuron specific gene family member 2		0.02119	0.91112	0.2429	0.00171	0.02321	NA	NA	NA	NA	NA	0.0229	0.00395	0.772	0.00722	1.64514	1.70464	1.85831	1.76654	1.72005	1.7	988.4	1111.2	1483.93	1206.5	1147.57	1062.77	807	1023.4	1096.1	1042.8	945.8	1015.3	1247	1683.6	1521.2	1162.5	1288.5	882.6	1407.1	1239.9	1106.8
1416111_at	Cd83	chr13	43796110	43814106	qA4-5	Not specified	CD83 antigen		0.00223	0.05735	0.00124	0.58215	0.00656	0.00157	0.728	0.000201	0.000801	0.38015	3.94e-05	0.582	0.493	0.0192	-0.164941	0.654056	-0.0639756	-0.235631	0.52945	0.394	30.5167	146.833	36.7333	24.4167	116.1	92.9333	11.1	23.9	23.9	35	64.7	24.5	44.7	23.5	42	134.3	126.9	179.3	17.6	34.1	23.4
1416112_at	Cox8a	chr19	7282205	7284677	qA	cytochrome-c oxidase activity	cytochrome c oxidase, subunit VIIIa		NA	NA	NA	NA	NA	0.00315	0.0502	0.763	0.00313	0.0046965	NA	NA	NA	NA	1.17389	1.15632	1.07145	1.07609	1.09072	0.918	415.25	387.833	322.267	307.017	341.467	239.5	357.1	219.9	453.8	751.9	378.1	330.7	316	379	271.8	293.8	466.5	403.2	303.2	279.1	282.2
1416118_at	LOC630539	---	69123257	69131772	---	protein binding	similar to mouse RING finger 1		0.03971	0.49305	0.04038	0.00718	0.38008	0.000132	0.0298	0.00129	0.00014	0.17405	5.66e-05	0.00164	0.0164	0.0241	1.34314	1.14553	1.0584	1.14153	0.945939	0.873	546.667	377.833	317.933	353.65	258.167	220.3	514.6	622.4	561.9	353.3	696.2	531.6	340.1	237.9	375.8	433	308.9	391.6	434.7	346.6	413.6
1416119_at	Txn1	chr4	44408310	44408838	qB3	electron carrier activity	thioredoxin 1		0.01295	0.31848	0.0879	0.00179	0.06197	0.0257	0.1	0.0119	0.24	0.137	0.00318	0.301	0.161	0.058	2.22608	2.12059	1.98556	2.29395	1.98646	2.17	3159.78	2467.1	1888.6	3515	1919.27	2534.4	3383.4	3102.6	3237	2601.7	3610	3024	2049.9	1744.2	1871.7	2315.3	3018.1	2067.9	3039.9	2961.5	2834
1416120_at	Rrm2	chr12	25297362	25303225	qA1.3	ribonucleoside-diphosphate reductase activity	ribonucleotide reductase M2		2e-05	0.46624	8e-05	0	0.00161	0.0123	0.877	0.0135	0.00131	0.219726	2.29e-05	0.441	0.715	0.533	1.4935	0.672072	0.0546222	1.36504	0.587013	0.2	745.783	162.4	46.7	565.833	136.267	110.433	606.4	575.9	751.3	1012	617.2	911.9	47.1	29.6	63.4	247.6	134	105.6	515.8	506.3	756.3
1416122_at	Ccnd2	chr6	127094051	127116612	qF3	protein binding	cyclin D2		5e-05	0.23094	3e-05	1e-05	0.46797	3.27e-08	0.147	5.72e-09	1.05e-08	0.258323	4.92e-11	1.49e-05	0.892	0.121	0.762448	1.956	2.09083	0.165529	1.97592	1.86	185.017	1815.3	2396.17	51.4	1891.43	1443.53	152.6	249.6	61.9	165.4	219.1	261.5	1710.3	3271.8	2206.4	1380.7	2365	1700.2	42.3	42.3	47.6
1416123_at	Ccnd2	chr6	127094051	127116612	qF3	protein binding	cyclin D2		0.00253	0.85235	0.00061	0.00057	0.95949	0.00109	0.0861	0.000568	0.00363	0.290579	2.63e-05	0.379	0.424	0.0651	-1.33154	0.351259	0.371018	-1.56668	0.0496541	-0.354	4.15	88.8333	87.2667	2.51667	52.3	24.4	8.7	1.2	1.4	8.8	0.5	4.3	93.2	119.5	49.1	42	119.4	105.1	0.9	6.6	4.2
1416124_at	Ccnd2	chr6	127094051	127116612	qF3	protein binding	cyclin D2		0.00666	0.09782	0.00791	0.00698	0.94687	0.00909	0.869	0.00201	0.00274	0.861841	0.000468	0.146	0.706	0.537	-1.07774	-0.217105	-0.197056	-1.3869	-0.327697	-0.379	5.73333	29.3667	27.4333	3.08333	22.4	22.7667	1.9	9.3	1.1	4.9	12.2	5	25.5	25.3	31.5	16.5	43.4	28.2	1.1	6	2.1
1416125_at	Fkbp5	chr17	28126418	28213706	qA3.3	peptidyl-prolyl cis-trans isomerase activity	FK506 binding protein 5		5e-05	0.16011	5e-05	1e-05	0.31804	NA	NA	NA	NA	NA	4.9e-05	0.00405	0.418	0.476	1.71976	1.28871	1.21546	1.51576	1.36178	1.28	1161.95	501.233	425.3	753.517	577.9	492.067	943.9	1214.2	892.5	1485.7	1170.3	1265.1	369.7	434.1	472.1	583.6	528.4	391.7	1026	636.7	888.2
1416128_at	Tuba6	chr15	151150396	151151701	qA1.1	nucleotide binding	tubulin, alpha 6 /// similar to Tubulin alpha-6 chain (Alpha-tubulin 6)		0.03551	0.02821	0.0746	0.6873	0.19917	NA	NA	NA	NA	NA	0.0455	0.301	0.586	0.35	0.908418	0.734786	0.874326	0.99257	0.794104	0.772	232.017	175.233	218.367	262.817	192.6	194.033	316.5	262.4	252.2	166.2	167.5	227.3	233.3	204.3	217.5	185.8	118.3	221.6	230.1	364.5	285.9
1416129_at	Errfi1	chr4	149698871	149712689	qE1	protein binding	ERBB receptor feedback inhibitor 1		0.00023	0.3592	2e-05	0.88202	6e-05	NA	NA	NA	NA	NA	0.000221	0.00922	0.67	0.00691	-0.0628666	0.588225	-0.0753578	0.204415	0.531958	0.32	32.8167	128.533	35.9333	59.85	118.067	78.8	38.9	41.3	28.5	28.8	34.8	24.6	38.3	23.5	46	113.7	135.4	136.5	114.3	55	42.6
1416130_at	Prnp	chr2	131603633	131629865	qF1	copper ion binding	prion protein		NA	NA	NA	NA	NA	NA	NA	NA	NA	NA	0.0198	0.208	0.844	0.505	0.152828	0.355819	0.306138	0.0711606	0.338191	0.246	51.0167	83.3333	72.4	42.2667	80.5	70.4	40.1	51.2	47.3	72	55.5	40	70.6	74.1	72.5	101.4	68.7	79.9	35	49.4	39
1416133_at	C920006C10Rik	chr15	65616719	65703632	qD1	protein homodimerization activity	RIKEN cDNA C920006C10 gene		NA	NA	NA	NA	NA	0.0108	0.0293	0.0152	0.207	0.191808	NA	NA	NA	NA	0.975745	0.989619	1.0487	0.97862	1.21339	1.09	267.183	277.5	318.9	263.083	437.667	328.867	251.3	347.6	190.3	173.2	364.3	276.4	366.3	202.4	388	287.9	261	283.6	404.9	243.4	306.8
1416135_at	Apex1	chr14	49846931	49849090	qC3	magnesium ion binding	apurinic/apyrimidinic endonuclease 1		0.00176	0.20104	0.45095	0.00055	0.00056	NA	NA	NA	NA	NA	0.000677	0.0673	0.021	0.25	1.3167	1.34412	1.15327	1.20924	1.14489	1.06	516.867	550.7	375.5	411.2	379.5	313.733	465.4	454.7	527.5	591	573	489.6	344.7	389.4	392.4	610.9	545.6	495.6	219.9	347.9	458.4
1416138_at	Anxa7	chr14	19243811	19268669	qA2	calcium ion binding	annexin A7		NA	NA	NA	NA	NA	0.0151	0.288	0.0244	0.00334	0.305783	0.00937	0.129	0.00413	0.00632	0.828534	0.89198	0.788749	0.703789	0.527908	0.446	202.8	236.767	191.967	148.417	116.533	100.533	118.1	218.3	195.1	319.1	214.2	152	132.8	262.2	180.9	281.9	260.1	168.3	166.4	134	190.4
1416142_at	---	---	86325295	86328576	---	Not specified	---		NA	NA	NA	NA	NA	0.00982	0.0457	0.0209	0.023	0.959611	0.000155	0.000135	0.205	0.0356	0.921995	0.81645	0.677318	1.45143	1.02054	1.03	236.083	203.433	160.633	706.767	304.867	298.3	239.4	197.6	324.1	182.8	247	225.6	161.4	89	231.5	258.6	187.7	164	292	696.3	498.4
1416148_at	Laptm4b	chr15	34182614	34228891	qB3.1	Not specified	lysosomal-associated protein transmembrane 4B		0.00108	0.67457	0.00012	0.00066	0.28276	NA	NA	NA	NA	NA	0.0321	0.00692	0.956	0.109	0.751685	0.497465	0.54989	0.576294	0.502063	0.687	166.133	108	116.433	116.35	110.2	162.067	134.9	188.4	164.1	160	159.2	190.2	117.9	107.4	124	112.5	97.4	114.1	90.3	104.8	142.2
1416150_a_at	Sfrs3	chr17	59807349	59808583	qA3.3	nucleotide binding	splicing factor, arginine/serine-rich 3 (SRp20)		0.02676	0.49171	0.18652	0.00302	0.05164	0.000663	0.0259	0.000958	0.00758	0.260119	0.000179	0.0909	0.0987	0.109	1.74807	1.64231	1.45159	1.85886	1.49208	1.6	1239.38	978.667	679.467	1453.47	745.733	856.4	905.2	1318	1673.4	992.4	1441.1	1106.2	565.3	631.6	841.5	1122.5	945.2	868.3	1221.8	1168	1316.9
1416151_at	Sfrs3	chr17	28760352	28771039	qA3.3	nucleotide binding	splicing factor, arginine/serine-rich 3 (SRp20)		0.00651	0.72431	0.02222	0.0005	0.05635	NA	NA	NA	NA	NA	0.0425	0.0862	0.707	0.102	0.771534	0.601916	0.446523	0.953748	0.656248	0.691	175.117	132.433	95.1333	257.383	160.533	161.533	144.5	188.7	168.5	147.1	250.8	151.1	93.7	92.4	99.3	148	116.3	133	284.9	227.2	166.3
1416152_a_at	Sfrs3	chr17	28760352	28771039	qA3.3	nucleotide binding	splicing factor, arginine/serine-rich 3 (SRp20)		NA	NA	NA	NA	NA	0.00315	0.565	0.00241	0.000427	0.310324	0.0124	0.454	0.215	0.83	0.62381	0.544585	0.284302	0.686307	0.395997	0.309	134.783	122	71.0667	142.117	90.1667	78.7333	73.2	140.1	171.6	94.7	189	140.1	53.9	69.2	90.1	164.1	106.8	95.1	163.6	108.5	145.6
1416155_at	Hmgb3	chrX	67816472	67821210	qA1	DNA binding	high mobility group box 3		0	0.96557	3e-05	0	1e-05	0.00461	0.789	0.00345	0.000531	0.284531	3.66e-06	0.471	0.0364	0.786	1.61905	1.26438	0.76065	1.55331	0.984591	0.795	937.433	475.4	175.667	821.333	284.433	214.767	774.2	1102.1	873.1	1011.3	875.9	988	155.3	180.8	190.9	562.8	452.6	410.8	854.6	431.2	1234.5
1416156_at	Vcl	chr14	19717949	19822228	qA3	actin binding	vinculin		NA	NA	NA	NA	NA	0.00496	0.0333	0.0124	0.0167	0.875173	1.77e-06	0.00108	1.22e-05	1.01e-06	0.277474	0.214972	0.051246	0.592643	0.898915	0.881	67.3	63.0333	44.9667	123.35	240	224.467	59.3	105.1	37.9	49.2	86.6	65.7	57.5	41.9	35.5	54.6	59.5	75	202	127.6	132.6
1416161_at	Rad21	chr15	51792677	51812780	qD3	RNA binding	RAD21 homolog (S. pombe)		0.04375	0.32045	0.16747	0.008	0.1364	0.00381	0.138	0.0106	0.00133	0.26756	0.00376	0.634	0.441	0.739	1.4342	1.29731	1.12605	1.40562	1.22937	1.16	671.4	506.4	357.533	587.533	449.233	377.233	504.6	732.8	963.6	608.4	415.8	803.2	412.3	316.1	344.2	606.3	439.8	473.1	581.1	536.3	526
1416163_at	Cops4	chr5	100758645	100788103	qE4	binding	COP9 (constitutive photomorphogenic) homolog, subunit 4 (Arabidopsis thaliana)		NA	NA	NA	NA	NA	0.0169	0.481	0.048	0.00199	0.115484	0.00589	0.628	0.142	0.00737	0.889229	0.82236	0.740425	0.936722	0.613162	0.329	221.75	203.833	174.8	236.05	136.533	94.8	167.7	184.2	294.9	224.1	250.3	209.3	132.9	148.5	243	225	222.2	164.3	153.6	243.1	241.9
1416166_a_at	Prdx4	chrX	150664633	150679174	qF3	peroxidase activity	peroxiredoxin 4		0.02732	0.54396	0.06475	0.0033	0.1422	0.0362	0.369	0.0159	0.0155	0.990702	0.00371	0.0236	0.916	0.2	0.0952129	-0.192478	-0.446495	0.454267	-0.170439	-0.173	45.7833	29.8667	18.3667	102.4	31.6333	34.5	61.4	40.3	49.4	28	37.6	58	24.4	9	21.7	38.5	19.2	31.9	38.7	141.7	65.8
1416167_at	Prdx4	chrX	150664633	150679174	qF3	peroxidase activity	peroxiredoxin 4		0.00348	0.865	0.00127	0.00057	0.62982	0.00115	0.216	0.00106	0.000357	0.499376	2.28e-05	0.0264	0.223	0.327	1.12363	0.490256	0.411338	1.40259	0.698995	0.578	376.967	107.333	94.3333	610.767	162	146.4	235.2	259.7	736.7	329.5	290	410.7	61	84	138	124.4	104.2	93.4	337.8	450.4	723.2
1416175_a_at	Vdac3	chr8	26037221	26038562	qA2	voltage-gated ion-selective channel activity	voltage-dependent anion channel 3		0.03585	0.34216	0.18058	0.00578	0.09614	0.00252	0.0506	0.00418	0.00559	0.874189	0.000298	0.0267	0.282	0.569	1.7216	1.62368	1.47675	1.88897	1.51508	1.53	1166.72	940.767	717	1585.92	779.633	761.1	1166.1	1055.6	1465.8	921.8	1351.1	1039.9	780.8	528.6	841.6	1006.3	813.5	1002.5	977	1584.5	1329.4
1416176_at	Hmgb1	chr5	149357052	149363392	qG3	DNA binding	high mobility group box 1		0.00982	0.47722	0.05572	0.00096	0.04989	0.00419	0.189	0.00108	0.0102	0.229756	0.000175	0.0213	0.454	0.014	1.58943	1.42998	1.23795	1.75386	1.36067	1.48	911.283	649.8	442.133	1194.78	576.633	694.933	752.5	965.1	1086.7	735	1276	652.4	465.5	415.7	445.2	726.7	558.9	663.8	1094.5	1010.8	1069.8
1416177_at	Rbmxrt	chr8	42593600	42595210	qC1	nucleotide binding	RNA binding motif protein, X chromosome retrogene		0.01621	0.77591	0.1383	0.00128	0.02972	0.000528	0.199	0.00204	8.57e-05	0.0634126	4.26e-05	0.497	0.0574	0.0939	1.47322	1.39395	1.24474	1.5035	1.27116	1.14	706.117	604.3	451.333	716.8	487	369.267	647.3	709.3	748.3	568.8	819.2	743.8	446.5	386.7	520.8	583.1	544.5	685.3	650.6	619.1	764.3
1416180_a_at	Rdx	chr9	51800604	51841094	qA5.3	actin binding	radixin		0.01354	0.28755	0.00306	0.02025	0.32697	NA	NA	NA	NA	NA	NA	NA	NA	NA	0.465485	0.0978971	0.207647	0.32345	0.255262	0.23	97.3833	50.0333	60.5667	77.9167	71.9667	67.0333	109.7	67.2	77	129.7	133.2	67.5	67.9	67.3	46.5	48.6	49.2	52.3	59.6	141.1	52
1416183_a_at	Ldhb	chr6	22004411	22005663	qG2	L-lactate dehydrogenase activity	lactate dehydrogenase B		0.0006	0.60612	0.00022	0.0001	0.55852	0.00229	0.991	0.000711	0.000391	0.705287	2.06e-05	0.81	0.0331	0.0272	1.91318	1.60294	1.56627	1.89895	1.38821	1.34	1697.42	902.433	857.467	1566.68	608.7	593.367	1569.6	1519	2040.8	1758.5	1779.4	1517.2	778.6	671.1	1122.7	949.8	919.3	838.2	1902.4	1519.7	1436
1416184_s_at	Hmga1	chr17	27284192	27291260	qA3.3	DNA binding	high mobility group AT-hook 1		0.0412	0.37745	0.01276	0.02619	0.71105	NA	NA	NA	NA	NA	NA	NA	NA	NA	1.69387	1.49019	1.519	1.53594	1.55831	1.55	1095.3	741.833	774.7	793.017	845.067	799.1	1065.7	856.6	1046.5	1339.2	1040.9	1222.9	620.3	758.3	945.5	708.1	941.2	576.2	614.9	701.9	805.9
1416185_a_at	Adh5	chr3	138380508	138392883	qG3	alcohol dehydrogenase activity	alcohol dehydrogenase 5 (class III), chi polypeptide		NA	NA	NA	NA	NA	NA	NA	NA	NA	NA	0.0484	0.0568	0.748	0.211	1.78954	1.73064	1.71718	1.91903	1.70079	1.84	1315.15	1159.33	1123.7	1666.7	1123.97	1351.93	1364.8	1464.8	1384.2	1066.1	1337.6	1273.4	1185.5	996.3	1189.3	999.2	1067.2	1411.6	1193.2	1629.6	1509.7
1416186_at	Pnrc2	chr4	135143002	135145903	qD3	Not specified	proline-rich nuclear receptor coactivator 2		NA	NA	NA	NA	NA	0.0258	0.811	0.00431	0.0142	0.529625	NA	NA	NA	NA	0.38137	0.438079	0.581427	0.796989	0.59714	0.637	95.2	105.867	132.667	176.667	132.3	142.7	79.2	83.9	174	17.6	86.9	129.6	152.1	71.6	174.3	127	49	141.6	160.8	219.6	170.4
1416187_s_at	Pnrc2	chr4	135143002	135145903	qD3	Not specified	proline-rich nuclear receptor coactivator 2		NA	NA	NA	NA	NA	NA	NA	NA	NA	NA	0.0298	0.00426	0.225	0.031	0.78809	0.992262	0.981462	1.33459	1.28977	1.54	194.267	291.033	302.3	570.1	543.667	899.567	323	165.8	254.9	73.9	192.3	155.7	520.1	172.8	214	315.6	180	377.5	249.8	1070.1	358.4
1416197_at	Snrp1c	chr17	95603763	95604482	qB1	nucleic acid binding	U1 small nuclear ribonucleoprotein 1C		NA	NA	NA	NA	NA	0.00422	0.0106	0.0323	0.0382	0.931107	0.0032	0.722	0.0328	0.412	1.62747	1.59118	1.44694	1.60126	1.34845	1.36	993.767	885	664.2	905.333	564.633	553.3	839.2	573.3	1365	1251.7	924	1009.4	636.6	634.4	721.6	851.6	1004.5	798.9	532.2	847.6	702.8
1416198_at	Th1l	chr2	174058742	174070444	qH4	Not specified	TH1-like homolog (Drosophila)		NA	NA	NA	NA	NA	NA	NA	NA	NA	NA	0.0441	0.0521	0.22	0.0407	1.04406	1.01525	0.919881	0.784126	0.792388	0.533	302.733	292.767	243.9	197.85	191.967	134.6	279.6	258.8	276.7	439.8	223.3	338.2	177.7	260.5	293.5	328.3	277.7	272.3	249.6	198.5	278.6
1416205_at	Glb1	chr9	114249796	114323596	qF3	Not specified	galactosidase, beta 1		0.04234	0.90172	0.05374	0.00501	0.23495	NA	NA	NA	NA	NA	0.0364	0.153	0.858	0.0104	0.575741	0.706038	0.792271	0.480591	0.689651	0.534	116.8	162.967	188.633	96.8	157.9	121.4	114.7	105.3	126.2	137.3	110.3	107	204.1	147.4	214.4	185.1	127.3	176.5	100.4	64.3	115.2
1416212_at	Magoh	chr4	107377708	107385332	qC7	RNA binding	mago-nashi homolog, proliferation-associated (Drosophila)		0.019	0.40445	0.15762	0.00228	0.04634	0.000402	0.0375	0.00138	0.000631	0.638228	7.83e-05	0.476	0.0491	0.77	1.65008	1.52671	1.31003	1.70203	1.32807	1.28	1028.68	782	518.633	1081.23	538.967	474.667	786.4	1010.1	1519.7	769.2	1141	945.7	501	404.4	650.5	880.5	746.8	718.7	905	651.8	1232.4
1416214_at	Mcm4	chr16	15537472	15550952	qB1	nucleotide binding	minichromosome maintenance deficient 4 homolog (S. cerevisiae)		0.00056	0.33888	0.00031	0.00012	0.52492	0.00988	0.528	0.00285	0.00345	0.915305	3.94e-05	0.396	0.434	0.133	1.7565	1.30535	1.24447	1.69941	1.3788	1.39	1268.38	513.633	448.867	1078.5	596.233	595.133	896.4	1603.8	899	1114	1587.4	1509.7	454	404.8	487.8	609.1	455	476.8	1411.3	785.2	1391.7
1416215_at	Gosr1	chr11	76542828	76579769	qB5	receptor activity	golgi SNAP receptor complex member 1		NA	NA	NA	NA	NA	NA	NA	NA	NA	NA	0.0252	0.0125	0.579	0.0138	0.619039	0.679868	0.741047	0.438603	0.62784	0.49	128.117	153.733	168.633	88.5667	141.433	113.667	107.1	134.4	116.4	103.7	144.9	162.2	180.9	156.9	168.1	169.4	134.2	157.6	132.5	76.5	92.7
1416216_at	Reps1	chr10	17745370	17814559	qA3	calcium ion binding	RalBP1 associated Eps domain containing protein		0.01073	0.00527	0.12839	0.98942	0.18422	NA	NA	NA	NA	NA	0.00647	0.00745	0.112	0.16	0.786233	0.864822	0.787119	0.594024	0.713602	0.655	179.333	218.233	184.2	124.3	166.8	147.4	135.2	178.1	153.7	204.6	191.4	213	194.7	181.9	176	217.9	221.5	215.3	188.5	119.8	131.5
1416217_a_at	Rpl37a	chr1	72644496	72646826	qC3	structural constituent of ribosome	ribosomal protein L37a		NA	NA	NA	NA	NA	0.027	0.0836	0.103	0.019	0.391318	0.015	0.791	0.00938	0.00232	1.75153	2.02717	1.99999	1.78278	1.55205	1.42	1323.65	2224.83	2052.97	1278.43	906.067	614.967	1175.4	693.2	1497.3	2235.5	1547.3	793.2	1442.5	3087.6	1628.8	2125.6	3342.9	1206	792.8	1227	992.5
1416220_at	Spcs1	chr14	29828834	29830681	qB	peptidase activity	signal peptidase complex subunit 1 homolog (S. cerevisiae)		NA	NA	NA	NA	NA	0.000149	0.00343	0.00921	0.00158	0.341982	9.98e-06	0.0583	0.00456	0.0174	1.64393	1.70409	1.60464	1.72051	1.53056	1.46	982.3	1100.5	903.967	1102.4	797.267	673.267	1010.9	907	1048.1	927.6	1026.8	973.4	790.8	967.2	953.9	1154.1	1194	953.4	965.3	870	1044.4
1416222_at	Nsdhl	chrX	69171240	69211248	qA7.3	3-beta-hydroxy-delta5-steroid dehydrogenase activity	NAD(P) dependent steroid dehydrogenase-like		NA	NA	NA	NA	NA	NA	NA	NA	NA	NA	0.00108	0.000489	0.0214	0.0107	0.762589	0.715305	0.731008	0.928599	0.854442	0.888	169.467	164.2	165.767	230.133	216.667	226.433	171.9	164	136.6	173	179.5	191.8	186.2	165.3	145.8	165.8	145.6	181.2	190.2	242	212.9
1416225_at	Adh1	chr3	138215029	138228081	qG3	alcohol dehydrogenase activity	alcohol dehydrogenase 1 (class I)		0.0059	0.09753	0.15548	0.00198	0.04089	0.000198	0.0571	0.00017	0.000532	0.456422	4.87e-06	0.869	0.000925	0.424	-0.262144	-0.056835	0.307527	-0.280243	0.556713	0.434	23.6833	37.7667	72.6667	21.75	126.7	103.4	25.1	24.2	8.1	33.5	30.5	20.7	78.5	70.4	69.1	45.8	30.3	37.2	14.2	16.6	16.3
1416228_at	Pin1	chr9	20402506	20414440	qA3	peptidyl-prolyl cis-trans isomerase activity	protein (peptidyl-prolyl cis/trans isomerase) NIMA-interacting 1		NA	NA	NA	NA	NA	NA	NA	NA	NA	NA	0.0127	0.524	0.245	0.166	1.03987	0.889523	0.726436	0.980956	0.740907	0.548	302.883	232.6	166.933	264.25	173.9	133.433	247.7	246.7	430.5	369.6	223.9	298.9	123.7	191.4	185.7	274.2	237.9	185.7	232.9	259.7	343.4
1416229_at	Rfk	chr19	17460799	17468932	qB	nucleotide binding	riboflavin kinase		NA	NA	NA	NA	NA	0.00105	0.196	0.000219	0.00266	0.147256	0.00596	0.000571	0.265	0.158	0.286617	0.326004	0.18557	0.565646	0.217244	0.325	68.2333	78.3333	57.6333	112.567	63.5	79.1667	52.9	50.7	109.2	66.2	80	50.4	59	49.9	64	91.1	65.3	78.6	73.2	112.6	131.6
1416233_at	Eif3s2	chr4	129094277	129102885	qD2.2	translation initiation factor activity	eukaryotic translation initiation factor 3, subunit 2 (beta)		NA	NA	NA	NA	NA	0.00899	0.0624	0.057	0.00667	0.281424	0.00178	0.348	0.068	0.0135	2.15932	2.17782	2.10351	2.22997	1.96779	1.81	2790.55	2727.03	2391.63	3131.47	1852.9	1377.6	2688.8	2026.8	3273.9	3061.8	2961.4	2730.6	2008.9	2419.4	2746.6	2330.6	3053.1	2797.4	1982.4	2645.1	2697.3
1416234_at	Lrrc59	chr11	94445976	94461372	qD	Not specified	leucine rich repeat containing 59		2e-05	0.90926	3e-05	0	0.00458	0.0174	0.527	0.0464	0.00197	0.117224	4.97e-05	0.0253	0.225	0.0835	1.48978	1.27257	1.15337	1.36909	1.18642	1.03	720.967	479.9	375.267	561.283	411	304.133	724.5	683.6	696	764.9	645.3	811.5	356.6	373.9	395.3	531.6	474.3	433.8	574.6	650.6	568.1
1416235_at	Lrrc59	chr11	94445976	94461372	qD	Not specified	leucine rich repeat containing 59		0.00845	0.19671	0.14007	0.00156	0.0357	NA	NA	NA	NA	NA	0.0111	0.015	0.0491	0.854	0.806108	0.689858	0.485572	0.617705	0.480965	0.504	188.167	157.1	103.9	128.667	105.633	113.367	199.6	172.4	126.2	254	166.3	210.5	119.1	81.9	110.7	167	129.5	174.8	128.6	125.1	158.9
1416236_a_at	Eva1	chr9	44793336	44805034	qA5.2	protein binding	epithelial V-like antigen 1		0.00011	0.75141	0.00042	0	0.00532	NA	NA	NA	NA	NA	1.06e-06	0.24	0.088	3.59e-07	0.1492	-0.992728	-1.88049	-0.0380252	-0.598996	-0.181	50.6667	6.56667	1.46667	34.4333	14.6	34.2333	57	74.6	36.8	40.1	44.1	51.4	3.1	0.4	0.9	8.1	7.8	3.8	22.3	29	37.7
1416240_at	Psmb7	chr2	38410080	38465935	qB	endopeptidase activity	proteasome (prosome, macropain) subunit, beta type 7		NA	NA	NA	NA	NA	0.0347	0.143	0.127	0.0137	0.263748	NA	NA	NA	NA	2.05059	1.77633	1.7288	2.04259	1.73099	1.47	2334.13	1451.63	1309	2168.68	1239.4	859.233	1823.1	1480.5	3737.2	2639.6	1881.5	2442.9	574.3	1277.9	2074.8	1898.7	1880.4	575.8	1316.2	1600.2	1792
1416241_at	Sec13l1	chr6	113693843	113706464	qE3	protein transporter activity	SEC13-like 1 (S. cerevisiae)		NA	NA	NA	NA	NA	NA	NA	NA	NA	NA	0.00577	0.107	0.00829	0.0174	1.40351	1.37392	1.22638	1.27967	1.07632	0.964	612.383	582.6	434.433	477.033	331.7	283.833	484.3	526.7	711	664.9	675.9	611.5	374.3	453.6	475.4	500.9	569.4	677.5	492.8	343.3	655
1416243_a_at	Rpl35	chr2	20825552	20826000	qB	structural constituent of ribosome	ribosomal protein L35		NA	NA	NA	NA	NA	0.034	0.069	0.0384	0.0892	0.663568	NA	NA	NA	NA	2.19053	2.26431	2.24564	2.2308	2.04925	2.09	2990.73	3307.13	3194.6	3062.45	2183.37	2148.03	3159.4	2541.5	3917.4	3096.1	2847.1	2382.9	2358.2	3975.2	3250.4	2597.2	4519.3	2804.9	2121.1	3235.2	2778.9
1416245_at	Aurkaip1	chr4	154675150	154676930	qE2	kinase activity	aurora kinase A interacting protein 1		NA	NA	NA	NA	NA	NA	NA	NA	NA	NA	0.00321	0.0274	0.0131	0.004	1.59364	1.49424	1.39417	1.33268	1.07088	0.887	912.217	741.9	647.4	534.483	331.7	268.833	738.8	715	1369.2	965.2	811.3	873.8	349.3	671.9	921	882.2	738.7	604.8	362.3	352.7	656.1
1416246_a_at	Coro1a	chr7	126490921	126495939	qF3	actin binding	coronin, actin binding protein 1A		0.03131	0.15364	0.12361	0.01103	0.22911	NA	NA	NA	NA	NA	0.0198	0.85	0.391	0.00129	2.24517	2.33457	2.41324	2.23483	2.27575	2.16	3299.77	3686.93	4345.37	3063.52	3347.57	2534.97	3673.6	2787.9	3998	3369.9	2994	2975.2	3940.1	5010.6	4085.4	3298.2	4235.8	3526.8	2499.2	3273.2	2921.1
1416247_at	Dctn3	chr4	41903467	41911833	qB1	Not specified	dynactin 3		NA	NA	NA	NA	NA	NA	NA	NA	NA	NA	0.0366	0.34	0.199	0.0215	1.41943	1.39153	1.24784	1.33139	1.21997	0.924	633.917	604.967	469.133	534.833	439.367	276.4	536.2	563.3	786.1	605.3	661.6	651	318.5	457.2	631.7	661.5	638.9	514.5	523	405.8	730.5
1416248_at	Nadk	chr4	154407499	154434797	qE2	NAD+ kinase activity	NAD kinase		NA	NA	NA	NA	NA	0.00419	0.211	0.00128	0.00545	0.422107	0.00234	0.413	0.0196	0.5	1.15939	1.18866	1.29396	1.13504	1.2993	1.26	372.95	409.133	496.433	342.733	512.733	461.767	372.6	371.1	357.2	399.8	393.5	343.5	549.6	412.5	527.2	444.3	340.8	442.3	339	331.4	325.4
1416251_at	Mcm6	chr1	130159141	130187245	qE4	nucleotide binding	minichromosome maintenance deficient 6 (MIS5 homolog, S. pombe) (S. cerevisiae)		0.00016	0.36162	0.00026	2e-05	0.05443	0.00327	0.668	0.00105	0.00069	0.797127	7.61e-06	0.219	0.292	0.589	1.6443	1.05481	0.796349	1.52293	0.909385	0.87	1011.18	315.6	199.233	774.5	242.733	243.833	567.3	947.1	1176.4	1092.4	1113.9	1170	139.3	160.3	298.1	351.1	290	305.7	624	536.2	1050.5
1416253_at	Cdkn2d	chr9	21038806	21041642	qA3	DNA binding	cyclin-dependent kinase inhibitor 2D (p19, inhibits CDK4)		NA	NA	NA	NA	NA	0.0258	0.271	0.0315	0.00738	0.457351	NA	NA	NA	NA	1.10228	1.04561	0.993332	1.18303	0.933603	0.846	357.433	407.933	329	384.817	254.5	222.2	248.1	355.7	391.4	654	215.8	279.6	123.4	565.9	297.7	563.3	562.3	98.2	440.5	361.8	528
1416256_a_at	Tubb5	chr17	35442831	35446270	qB1	nucleotide binding	tubulin, beta 5		0.0054	0.42886	0.02596	0.00054	0.05297	0.000547	0.0644	0.000866	0.000668	0.873032	1.53e-05	0.864	0.0146	0.332	2.36106	2.24415	2.13158	2.36948	2.08334	2.07	4163.3	3090.5	2544.73	3984.1	2317.1	2144.37	3560.8	3520	4393	4967.2	4322.9	4215.9	1940.6	2791.9	2901.7	2913.5	3399.7	2958.3	3709.7	3174.7	4062.9
1416257_at	Capn2	chr1	184303933	184354199	qH5	cysteine-type endopeptidase activity	calpain 2		8e-05	0.79079	0.00016	0	0.0108	3.14e-05	0.00906	0.000168	0.00035	0.62112	2.69e-08	0.0237	0.0106	0.588	0.507876	0.846537	1.0481	0.631709	1.04893	1.01	102.767	211.833	306.367	130.55	315.833	284.767	100.4	139.5	77.5	109.7	95	94.5	331.8	277.5	309.8	219.3	229.3	186.9	175	140.7	150.8
1416258_at	Tk1	chr11	129361763	129362932	qE1-E2	nucleotide binding	thymidine kinase 1		0	0.28644	2e-05	0	0.00015	0.00243	0.963	0.00126	0.000294	0.371177	3.15e-07	0.114	0.177	0.132	1.38961	0.665658	0.03104	1.21376	0.45121	0.272	616.617	153.9	42.5667	437.667	99.9	83.3333	435	447.7	736	863.2	536.2	681.6	41.2	47.6	38.9	207.1	134	120.6	347.9	259.3	734.9
1416259_at	Pex12	chr11	83110839	83115137	qC	Not specified	peroxisomal biogenesis factor 12		0.03407	0.03468	0.68593	0.05598	0.15857	NA	NA	NA	NA	NA	0.0467	0.953	0.244	0.0376	0.253072	0.287354	0.432979	0.249169	0.399045	0.225	62.6667	72.3333	93.6333	59.8167	91.7	67.3667	57.5	90	78.2	54.8	49.7	45.8	77.1	111.2	92.6	79.5	71.4	66.1	67.6	72.4	59.5
1416260_a_at	Snx1	---	65886143	65922892	---	protein binding	sorting nexin 1		NA	NA	NA	NA	NA	0.00198	0.0627	0.00412	0.00235	0.754179	0.00444	0.0775	0.564	0.145	1.12341	1.02783	1.06953	1.21207	0.987874	0.966	347.55	304.2	322.133	403.867	280.7	261.967	346.6	346.4	365.6	314.5	398.8	313.4	385	265.7	315.7	352	223.6	337	283.8	448.7	370.2
1416261_at	Tmem19	chr10	114744849	114766360	qD2	Not specified	transmembrane protein 19		0.00186	0.82095	0.00441	0.00013	0.04917	0.0408	0.399	0.00721	0.0719	0.250989	0.00198	0.384	0.33	0.0587	0.700156	0.833684	0.92653	0.660595	0.896523	0.8	149.2	205.867	243.4	136.45	235.7	196.167	160	158.7	123.7	145.4	153.9	153.5	202.4	275.6	252.2	206.5	216.5	194.6	178.9	110.2	161.4
1416262_at	Tmem19	chr10	114744849	114766360	qD2	Not specified	transmembrane protein 19		NA	NA	NA	NA	NA	0.00813	0.023	0.0186	0.0787	0.464015	0.0127	0.498	0.0579	0.886	0.221003	0.278175	0.370404	0.25233	0.409331	0.361	57.7333	71.8	82.3667	60.7167	91.9333	84.4	54.8	72.1	43.6	63.9	50.3	61.7	72.4	86.5	88.2	84	55.8	75.6	79	73.9	57.3
1416263_at	Abcb9	chr5	124322150	124356410	qF	Not specified	ATP-binding cassette, sub-family B (MDR/TAP), member 9		0.03418	0.42747	0.05532	0.00571	0.25509	NA	NA	NA	NA	NA	0.0286	0.0809	0.896	0.037	0.398818	0.589996	0.711818	0.219443	0.571772	0.403	82.8	130.033	166.067	60.9	126.5	96.9667	74.7	59.3	96.8	93	83.1	89.9	125.8	137.4	235	153.5	119.1	117.5	49.9	74.3	60.6
1416268_at	Ets2	chr16	95811218	95829847	qC3-qter	DNA binding	E26 avian leukemia oncogene 2, 3' domain		0.00848	0.80487	0.00147	0.00359	0.61312	NA	NA	NA	NA	NA	NA	NA	NA	NA	1.61981	1.26953	1.31676	1.58161	1.38439	1.24	947.35	491.933	525.667	960.35	621.933	528.867	854.6	1061.7	916	887	799.8	1165	392.8	549.3	634.9	628.3	503.9	343.6	1934.8	846	941.3
1416269_at	Atp5j2	chr5	145437232	145440761	qG2	hydrogen ion transporter activity	ATP synthase, H+ transporting, mitochondrial F0 complex, subunit f, isoform 2		NA	NA	NA	NA	NA	0.000839	0.0139	0.00444	0.00593	0.87521	0.00066	0.11	0.128	0.414	1.37454	1.33932	1.26762	1.51306	1.15146	1.17	607.15	548.3	469.4	749.133	386.867	384.6	910.2	443.9	923.3	503.2	415.8	446.5	421.2	485.6	501.4	493.1	660.4	491.4	442.2	675.4	656.2
1416270_at	Polr2g	chr19	8860171	8865621	qA	nucleic acid binding	polymerase (RNA) II (DNA directed) polypeptide G		NA	NA	NA	NA	NA	0.0137	0.0067	0.284	0.137	0.67957	0.00202	0.0537	0.834	0.957	1.82072	1.85625	1.79903	1.9416	1.83871	1.79	1412.37	1465.2	1316.2	1743.42	1453.03	1240.4	1336.2	1477.8	1816.7	1361.5	1165.7	1316.3	1351.5	1189.7	1407.4	1480.4	1353.6	1561.6	1358.5	1353.4	1403.5
1416274_at	Ctns	chr11	72999790	73015343	qB4	Not specified	cystinosis, nephropathic		0.00708	0.00604	0.77283	0.05723	0.13758	NA	NA	NA	NA	NA	0.0162	0.489	0.312	0.211	-0.227881	-0.203102	-0.0460579	-0.279523	-0.310694	-0.18	24.0667	28.2	36.9	21.35	23.4	31.6667	35	30.2	24.5	18	20.7	16	32.2	44.5	34	26.7	31.7	26.2	18.5	28.3	28.7
1416275_at	Slc26a6	chr9	108711254	108770273	qF2	chloride transporter activity	solute carrier family 26, member 6		0.00685	0.816	0.04385	0.00047	0.0288	0.000218	0.0154	0.00125	0.00099	0.888403	1.41e-05	0.464	0.0495	0.979	0.154135	0.296705	0.479071	0.11216	0.464215	0.477	50.6833	73.9667	102.5	46.6333	102.8	105.2	60.5	52.2	37.9	51	40.2	62.3	124.6	99.9	83	75.8	60.1	86	57.3	57.5	52.3
1416278_a_at	Atp5o	chr16	85148007	85148734	qC4	Not specified	ATP synthase, H+ transporting, mitochondrial F1 complex, O subunit		NA	NA	NA	NA	NA	0.00824	0.161	0.036	0.00226	0.163491	0.00134	0.356	0.111	0.0446	1.74954	1.70854	1.54268	1.82547	1.51374	1.29	1228.27	1112.53	814.4	1380.48	770.633	550.167	966.3	1038.5	1544.2	1343.3	1223.1	1254.2	629.3	802.5	1011.4	939	1322.2	1076.4	931.4	1113.3	1371.4
1416279_at	Ap1b1	chr11	4886907	4942731	qA2	binding	adaptor protein complex AP-1, beta 1 subunit		0.02587	0.87509	0.8932	0.00294	0.00816	NA	NA	NA	NA	NA	NA	NA	NA	NA	1.14682	1.15381	1.32103	1.09903	1.24704	1.19	365.383	382.733	526.367	326.367	461.267	432.3	363.4	382	342.5	411.8	330.4	362.2	410.5	583.3	585.3	435.6	368.8	343.8	307.5	315.9	299.8
1416280_at	Uble1b	chr7	33849453	33877332	qB1	nucleotide binding	ubiquitin-like 1 (sentrin) activating enzyme E1B		0.02906	0.47105	0.00748	0.01607	0.68931	0.0221	0.402	0.0167	0.00528	0.547194	0.00495	0.442	0.968	0.322	1.7195	1.559	1.58137	1.75567	1.56173	1.51	1151.55	840.867	865.233	1180.17	845.967	765.4	1006.5	1183.2	1326.7	1097.9	1263.9	1031.1	797.1	809.8	988.8	993.3	855.3	674	1071.6	1053.1	1284.8
1416281_at	Wdr45l	chr11	121143321	121170508	qE2	Not specified	Wdr45 like		NA	NA	NA	NA	NA	NA	NA	NA	NA	NA	0.0275	0.0273	0.769	0.31	1.31007	1.21015	1.28669	1.46414	1.23704	1.38	510.117	425.467	490.167	662.017	458.667	589.133	463.5	594.7	665.9	413.4	463.4	459.8	591.1	462.1	417.3	358.2	433.3	484.9	642.5	553.6	620.8
1416282_at	Psmc3	chr2	90854871	90860277	qE1	nucleotide binding	proteasome (prosome, macropain) 26S subunit, ATPase 3		NA	NA	NA	NA	NA	0.0207	0.758	0.0529	0.00196	0.104557	0.00353	0.523	0.122	0.0204	1.76902	1.64102	1.49928	1.71445	1.44449	1.19	1289.73	976.067	774.967	1116.88	678.467	453.5	1076.2	1045.2	1726.9	1228.5	1245.2	1416.4	464.5	834.8	1025.6	1130.7	899.4	898.1	977.2	928.1	1327
1416283_at	Gart	chr16	91510253	91535831	qC3-C4	Not specified	phosphoribosylglycinamide formyltransferase		0.0017	0.03356	0.00715	0.0032	0.66325	NA	NA	NA	NA	NA	0.0168	0.00662	0.998	0.447	1.27226	1.05148	1.01854	1.06792	1.05126	0.946	474.45	313.667	293.733	311.35	316.533	264.933	384.2	414	391.2	584.5	479.4	593.4	221.7	323.8	335.7	340.1	272.1	328.8	270.7	246	459.1
1416285_at	Ndufc1	chr3	51493148	51496871	qD	NADH dehydrogenase activity	NADH dehydrogenase (ubiquinone) 1, subcomplex unknown, 1		NA	NA	NA	NA	NA	0.00447	0.0343	0.00786	0.0224	0.587364	0.0285	0.212	0.213	0.715	1.30765	1.23599	1.0768	1.43773	1.05594	1.13	525.283	494.1	324.6	647.333	324.767	358.233	444.5	360.1	784.1	678.7	412.1	472.2	284.1	338.6	351.1	541.8	702.6	237.9	336.3	682.2	518.5
1416291_at	Psmc4	chr7	27750136	27758852	qA3	nucleotide binding	proteasome (prosome, macropain) 26S subunit, ATPase, 4		NA	NA	NA	NA	NA	NA	NA	NA	NA	NA	0.0306	0.557	0.106	0.0975	1.37585	1.29715	1.07001	1.29891	1.00322	0.768	604.467	502.367	341.3	501.283	293.467	234.367	385.5	443.8	849.6	667.8	448.2	831.9	191.3	367.5	465.1	553.5	454.2	499.4	466.1	302.5	556.9
1416296_at	Il2rg	chrX	97467099	97470925	qC3	receptor activity	interleukin 2 receptor, gamma chain		0.0213	0.54049	0.01673	0.00374	0.43287	0.000735	0.0895	0.00115	0.000545	0.648699	0.000104	0.197	0.375	0.537	1.77732	2.05021	2.13782	1.6711	2.15286	2.21	1332.42	2191.87	2571.23	1061.27	2699	2693.8	1455.6	1261	858.6	2012.6	1217.1	1189.6	2431.1	3211.5	2071.1	2085.2	2876	1614.4	1577.7	1046.9	1202.4
1416299_at	Shcbp1	chr8	4735975	4779537	qA1.2	protein binding	Shc SH2-domain binding protein 1		0.00017	0.22281	0.01629	1e-05	0.001	0.000334	0.0778	0.000172	0.00112	0.244884	4.84e-07	0.764	0.0912	0.000247	1.14546	0.727059	-0.0560787	1.17965	0.459145	0.627	389.883	171.433	37.2333	394.883	101.3	143.4	411.8	480	427.6	176.2	593.7	250	51.7	26.6	33.4	200.5	121.9	191.9	572.8	388.6	512.2
1416303_at	Litaf	chr16	10872436	10979735	qB1-B3	protein binding	LPS-induced TN factor		0.00471	0.81765	0.00073	0.36855	0.0006	NA	NA	NA	NA	NA	0.00415	0.972	0.016	0.00128	0.540048	0.790959	0.492293	0.538139	0.613167	0.747	108.867	189.833	104.733	105.617	136.033	177.7	106.8	111.7	100.8	112.2	133.2	88.5	125	94.2	95	168.2	207.1	194.2	86.6	130.6	100.7
1416309_at	Nusap1	chr2	119310157	119342994	qE5	microtubule binding	nucleolar and spindle associated protein 1		8e-05	0.77063	0.00108	0	0.00103	1.71e-06	0.61	1.12e-07	4.95e-07	0.0692079	6.1e-09	0.0152	0.224	9.83e-06	1.36883	0.764845	0.0597907	1.59153	0.617129	0.772	598.6	186.6	46.9667	860.867	137.9	185.667	550.9	485.9	760.5	315.7	869.3	609.3	44.5	31.6	64.8	252.6	137.3	169.9	941.1	729	1112.2
1416310_at	Nusap1	chr2	119310157	119342994	qE5	microtubule binding	nucleolar and spindle associated protein 1		0.04191	0.59618	0.00896	0.02366	0.61583	0.0169	0.368	0.00794	0.00618	0.893482	0.00373	0.103	0.908	0.508	-0.243074	-0.540506	-0.486692	-0.0768885	-0.55656	-0.579	23.0833	15.0667	15.7	32.1333	14.4667	16.4	16.7	27.4	22.2	17.5	30	24.7	12.9	18.3	15.9	19.6	12	13.6	30.4	18.4	34.9
1416312_at	Rars	chr11	35651803	35677956	qA4	nucleotide binding	arginyl-tRNA synthetase		NA	NA	NA	NA	NA	NA	NA	NA	NA	NA	0.0101	0.0657	0.108	0.0263	1.52027	1.44678	1.29939	1.37701	1.27026	1.05	774.017	668	523.233	563.567	483.5	337.967	620.1	724.5	845.3	821.3	772.7	860.2	316.6	597.6	655.5	707.7	622.7	673.6	491.4	484.9	728.8
1416319_at	Adk	chr14	19841138	20237121	qA2-B	magnesium ion binding	adenosine kinase		0.01432	0.35978	0.33275	0.00182	0.01791	NA	NA	NA	NA	NA	0.00231	0.103	0.00669	0.491	0.560495	0.46859	0.16909	0.417847	0.108717	0.0865	115.517	103.267	56.4333	86.6167	52.7	52	68.6	117.2	132.9	115.5	128.9	130	49.3	49.2	70.8	123.1	98.2	88.5	65.2	51.1	141.8
1416326_at	Crip1	chr12	113597228	113601687	qF1	zinc ion binding	cysteine-rich protein 1 (intestinal)		0.00177	0.95159	0.02658	9e-05	0.00671	0.000877	0.0502	0.000719	0.00496	0.280849	1.49e-05	0.509	0.00782	0.32	2.20533	2.03636	1.78175	2.24905	1.74815	1.88	3040.52	2137.57	1278	3200.48	1226.1	1467.97	2403.6	3236.6	3193.2	3355.4	3449	2605.3	1078.8	1378.6	1376.6	2158.6	2737.3	1516.8	2341.5	2816.8	2658.6
1416328_a_at	Atp6v0e	chr17	26403995	26427237	qA3.3	Not specified	ATPase, H+ transporting, lysosomal V0 subunit E		0.0435	0.07595	0.03951	0.14199	0.50772	NA	NA	NA	NA	NA	0.0158	0.00687	0.29	0.896	1.63555	1.75674	1.71581	1.83175	1.6554	1.73	977.667	1209.5	1117.33	1420.27	1026.3	1099.03	825.4	1040.2	1328.1	937	935.8	799.5	1154	1062.2	1135.8	1183.6	1247.8	1197.1	1032.1	1159.6	1217.7
1416329_at	Cyfip1	chr7	55710239	55798914	qB5	profilin binding	cytoplasmic FMR1 interacting protein 1		1e-05	0.2123	5e-05	0	0.00821	0.00987	0.858	0.0028	0.00234	0.919969	0.000235	0.00257	0.521	0.883	0.274555	0.55084	0.699404	-0.113929	0.653556	0.676	63.75	119.533	156.333	35	149.033	153.567	60.7	63.9	56.6	60.2	74.1	67	182.2	137.5	149.3	118.5	125.2	114.9	11.4	53.2	44.5
1416330_at	Cd81	chr7	142862178	142877320	qF5	protein binding	CD 81 antigen		NA	NA	NA	NA	NA	0.0228	0.0204	0.0631	0.798	0.14248	0.0431	0.0106	0.0938	0.541	1.13685	1.07039	1.26034	1.3322	1.24192	1.32	369.783	326.167	496.333	510.417	457.033	509.433	392.2	276.1	593.3	303.3	292	361.8	392	330.4	766.6	357.2	339.1	282.2	465	493.6	449
1416331_a_at	Nfe2l1	chr11	96633507	96646054	qD-E	DNA binding	nuclear factor, erythroid derived 2,-like 1		NA	NA	NA	NA	NA	NA	NA	NA	NA	NA	0.0384	0.613	0.0509	0.042	0.709747	0.756826	0.865907	0.687059	0.88746	0.729	152.933	178.333	216.1	141.233	230.567	175.067	164.8	163.9	129.2	158.1	121	180.6	220	248.3	180	191.6	185.9	157.5	150.7	143.3	142.7
1416335_at	Mif	chr10	92110414	92110961	qC1	cytokine activity	macrophage migration inhibitory factor		NA	NA	NA	NA	NA	NA	NA	NA	NA	NA	0.0454	0.349	0.0252	0.468	1.87763	1.88881	1.72667	1.8179	1.66217	1.66	1612.27	1577.33	1147.2	1377.17	1038.07	959.433	1536.7	1131.5	2021.9	1882.3	1326.3	1774.9	1019	1123.1	1299.5	1293.1	1917.3	1521.6	832.9	1288.1	1459.4
1416336_s_at	Snrpd1	chr18	10617759	10628221	qA1	Not specified	small nuclear ribonucleoprotein D1		0.00014	0.07267	0.00884	3e-05	0.00511	0.000296	0.742	4.93e-05	7.21e-05	0.771179	5.47e-07	0.802	0.00081	0.72	1.35481	1.14678	0.883844	1.36627	0.829305	0.855	557.4	376.9	223.433	556.017	207.367	215.9	534.6	557.6	774.9	464.3	484	529	198.1	220.1	252.1	331.4	353.2	446.1	478.9	427.9	767.1
1416337_at	Uqcrb	chr13	172761860	172762332	qB3	ubiquinol-cytochrome-c reductase activity	ubiquinol-cytochrome c reductase binding protein		0.02666	0.80673	0.04892	0.0304	0.00233	NA	NA	NA	NA	NA	0.0198	0.232	0.0018	0.767	1.08115	1.23131	0.914049	1.00571	0.910431	0.888	324.583	446.3	237.4	269.2	242.933	233	347.6	337.2	250.4	332.1	422.3	257.9	266.2	252.5	193.5	458.9	512.8	367.2	305.3	257.6	331.7
1416338_at	Sh3gl1	chr17	55610042	55629910	qC	protein binding	SH3-domain GRB2-like 1		0.04604	0.57797	0.99531	0.00745	0.01545	NA	NA	NA	NA	NA	NA	NA	NA	NA	0.63175	0.631315	0.885908	0.519526	0.778547	0.749	133.117	140.333	225.267	106.933	187.2	181.667	129.7	108.7	132.7	150	92.1	185.5	184.1	256.2	235.5	161.1	128.2	131.7	132.6	79.6	117.1
1416340_a_at	Man2b1	chr8	87973378	87987695	qC2	Not specified	mannosidase 2, alpha B1		NA	NA	NA	NA	NA	0.00484	0.161	0.00305	0.00398	0.882458	0.00118	0.058	0.0669	0.647	1.5271	1.60024	1.72985	1.38415	1.7942	1.78	791.183	895.533	1148.77	599.4	1327	1198.6	1026.8	831.3	507.8	845.8	703.5	831.9	1220	1077.8	1148.5	836.5	915.9	934.2	814.4	682.6	579
1416341_at	Polr2c	chr8	97746624	97753365	qD1	DNA binding	polymerase (RNA) II (DNA directed) polypeptide C		NA	NA	NA	NA	NA	0.0109	0.122	0.015	0.00745	0.712827	0.00456	0.563	0.0835	0.226	1.37618	1.24221	1.14307	1.33446	1.05729	1.02	599.767	450.533	372.333	528.183	320.033	300	489	410.6	951.6	610.6	575.3	561.5	316.9	346.9	453.2	423.8	436.5	491.3	414.1	378.4	553.3
1416343_a_at	Lamp2	chrX	34649688	34701006	qA3.3	aminoacyl-tRNA ligase activity	lysosomal membrane glycoprotein 2		NA	NA	NA	NA	NA	0.00108	0.0245	0.199	0.00109	0.0180522	0.00848	0.433	0.554	0.0366	-0.0840978	-0.0779233	-0.193217	-0.0204164	-0.14579	-0.447	31.8167	37.6	27.7667	35.6333	31.6	19	26.4	29.1	48.8	29.7	27.3	29.6	27.4	33.3	22.6	54.4	30.2	28.2	21.6	36.5	28.4
1416344_at	Lamp2	chrX	34649688	34701006	qA3.3	aminoacyl-tRNA ligase activity	lysosomal membrane glycoprotein 2		NA	NA	NA	NA	NA	0.00748	0.0972	0.0168	0.00495	0.522795	0.00176	4.14e-05	0.967	0.728	0.541551	0.653161	0.563521	0.863948	0.649608	0.593	111.267	146.033	119.633	204.167	146.7	130.367	130	92.6	123	86.8	153	82.2	116.7	111.6	130.6	158.2	126	153.9	170.3	189.5	174.9
1416345_at	Timm8a1	chrX	11299409	11300628	qE3	zinc ion binding	translocase of inner mitochondrial membrane 8 homolog a1 (yeast)		0.00021	0.88272	0.00041	1e-05	0.01907	0.0212	0.0991	0.0373	0.0176	0.700365	0.000158	0.405	0.659	0.449	1.35556	1.1074	0.95718	1.30232	1.06846	1.02	554.4	351.733	257.533	497.267	327.833	292.733	568.5	473	610.2	524.3	606.3	544.1	235	245.2	292.4	392.8	373.1	289.3	395.9	323.7	533
1416351_at	Map2k1	chr9	63983778	64051628	qC	nucleotide binding	mitogen activated protein kinase kinase 1		0.03738	0.85449	0.21664	0.00347	0.05088	0.00483	0.282	0.00133	0.00422	0.516049	0.00141	0.189	0.0725	0.33	1.00007	1.10155	1.30207	0.912204	1.27339	1.21	277.133	348.533	503.4	228.95	485.6	421.767	239.2	349	241.5	188.8	367.2	277.1	515.7	433.9	560.6	413.2	342.6	289.8	339.3	199.5	234
1416352_s_at	Gpsn2	chr8	86461802	86484572	qC3	Not specified	glycoprotein, synaptic 2		0.01765	0.20832	0.41122	0.00925	0.00572	NA	NA	NA	NA	NA	0.00846	0.0889	0.029	0.143	1.41818	1.37041	1.60132	1.33015	1.53288	1.5	630.9	579.967	902.1	518.95	801.667	715.967	739.8	670	594.9	639.4	468.9	672.4	925.9	754.9	1025.5	611.3	626.7	501.9	554.7	513.4	497.1
1416353_at	Nr1h2	chr7	44417657	44421965	qB3	DNA binding	nuclear receptor subfamily 1, group H, member 2		0.03807	0.74706	0.00477	0.85541	0.01358	NA	NA	NA	NA	NA	NA	NA	NA	NA	1.07178	0.770829	1.0548	0.822172	1.19018	0.934	319.183	182.567	318.6	224.217	419.933	283.467	274.6	282.1	421.5	310.6	230.2	396.1	300.5	238.2	417.1	193.5	165.7	188.5	306.7	171.9	203.3
1416354_at	Rbmx	chrX	53732366	53739811	qA5	nucleic acid binding	RNA binding motif protein, X chromosome		0.00334	0.53111	0.01747	0.00026	0.034	0.00193	0.406	0.0156	0.000163	0.0215504	5.05e-05	0.0441	0.706	0.324	1.37331	1.1835	0.996355	1.52205	1.22107	0.897	577	407	279.267	754.5	440.633	242.233	567.4	626.6	573.8	438.4	735	520.8	303.7	226.1	308	474.2	330.2	416.6	510.8	828.1	751
1416359_at	Snag1	chr13	114713060	114739423	qD2.2	protein binding	sorting nexin associated golgi protein 1		0.01036	0.43829	0.0011	0.05585	0.05686	0.0199	0.45	0.0039	0.0169	0.443012	0.00192	0.776	0.512	0.558	0.557609	0.944967	0.737975	0.537611	0.878986	0.797	114.2	257.033	172	109.783	230.533	190.7	99.8	145.1	75.5	117.4	111.7	135.7	220.5	174.9	120.6	226.7	309	235.4	156.7	94.5	107.5
1416362_a_at	Fkbp4	chr6	128395280	128404300	qF3	peptidyl-prolyl cis-trans isomerase activity	FK506 binding protein 4		0.01223	0.20355	0.04304	0.0029	0.17669	0.0229	0.763	0.0119	0.00405	0.568171	0.000319	0.0215	0.00839	0.0332	1.27053	1.01679	0.835162	1.02129	0.604513	0.514	489.383	294.367	208.6	285.733	135.9	127.233	253.8	406	582.2	674.9	460.9	558.5	141.3	248.5	236	332.9	291.5	258.7	273.4	198.5	348.9
1416364_at	Hsp90ab1	chr17	45031354	45036835	qB3	nucleotide binding	heat shock protein 90kDa alpha (cytosolic), class B member 1		NA	NA	NA	NA	NA	NA	NA	NA	NA	NA	0.0353	0.0725	0.0147	0.0292	1.98638	2.03647	1.90923	1.83537	1.73965	1.65	2002.62	2136.27	1702.97	1405.28	1204.23	997.833	1335.4	1951.8	1843.3	2663.8	1753.7	2467.7	1058	2203.9	1847	2009.9	2822.7	1576.2	1392.2	1071.3	1785.2
1416365_at	Hsp90ab1	chr17	45031354	45036835	qB3	nucleotide binding	heat shock protein 90kDa alpha (cytosolic), class B member 1		NA	NA	NA	NA	NA	0.0317	0.725	0.498	0.00324	0.0197682	NA	NA	NA	NA	1.72778	1.52965	1.47201	1.6416	1.5813	1.3	1201.08	928.333	746.267	953.033	916.533	501.267	1290.6	1090	661.5	1677.6	1152.9	1333.9	972.2	402.4	864.2	412.8	640.6	1731.6	882.1	1196.9	951.9
1416366_at	LOC675851	---	97275248	97282992	---	Not specified	similar to NADH dehydrogenase (ubiquinone) 1, subcomplex unknown, 2		NA	NA	NA	NA	NA	0.000948	0.027	0.0184	0.00111	0.145912	1.19e-05	0.00547	0.000109	0.00236	0.86948	0.913109	0.455215	0.521819	0.145297	-0.0957	218.217	268.833	99	106.783	58.3333	36.0667	152.3	180.9	245.5	330.3	241	159.3	73.3	125.1	98.6	414.2	261.1	131.2	55.2	84	92.5
1416367_at	1110001J03Rik	chr6	38464430	38469057	qB1	Not specified	RIKEN cDNA 1110001J03 gene		NA	NA	NA	NA	NA	0.00377	0.0145	0.0134	0.0495	0.507144	0.0128	0.896	0.294	0.938	0.681459	0.497303	0.435621	0.693904	0.35859	0.446	149.633	110.333	96.1333	150.4	83.5	100.133	129.6	91.8	214.5	188.8	130.7	142.4	66.4	100.8	121.2	122.4	127.2	81.4	82.7	108.8	147.3
1416369_at	Hiatl1	chr13	65079821	65088420	qB3	transporter activity	hippocampus abundant transcript-like 1		NA	NA	NA	NA	NA	0.0183	0.00639	0.217	0.94	0.255031	0.0314	0.119	0.326	0.122	0.479049	0.556992	0.508632	0.392094	0.481165	0.387	97.4333	121.5	107.367	81	106.067	88.4667	67.7	121.3	101.7	112.7	87.3	93.9	102.6	115.7	103.8	135.7	106.3	122.5	101.7	81.9	106.9
1416376_at	Tmem97	chr11	22145596	22146909	qB5	Not specified	transmembrane protein 97		2e-05	0.90572	1e-05	0	0.05025	0.000159	0.879	9.09e-06	0.000202	0.0319076	3.65e-08	0.119	0.0366	0.0203	0.264126	-0.971879	-1.3302	0.0647521	-1.35997	-0.893	64.3333	7.4	3.16667	43.8833	3.06667	9.3	48.6	70.7	67.4	71	39.9	88.4	4.6	2.3	2.6	4.5	4.2	13.5	26.3	39.5	74.4
1416382_at	Ctsc	chr7	88153306	88186067	qD3-E1.1	cysteine-type endopeptidase activity	cathepsin C		0.03582	0.73194	0.03088	0.0052	0.3621	NA	NA	NA	NA	NA	0.0103	0.0232	0.844	0.038	1.53644	1.66616	1.72347	1.67354	1.68212	1.9	795.717	1016.53	1140.17	1004.08	1077.23	1555.43	734.2	919	725.3	668	979.5	748.3	1290.4	1170	960.1	1018	1033	998.6	963.8	980.3	948.9
1416385_a_at	M6pr	chr6	99629417	99631663	qF1	receptor activity	mannose-6-phosphate receptor, cation dependent		NA	NA	NA	NA	NA	NA	NA	NA	NA	NA	0.0335	0.0438	0.0345	0.351	1.57635	1.5976	1.6957	1.65395	1.70806	1.65	865.55	892.9	1081.4	962.933	1123.27	948.667	843.9	744.8	927.8	912.3	940	824.5	1171.5	911.7	1161	954.9	873.1	850.7	812.6	1132.1	787.3
1416387_at	Pip5k2c	chr10	126600015	126614571	qD3	kinase activity	phosphatidylinositol-4-phosphate 5-kinase, type II, gamma		NA	NA	NA	NA	NA	0.0219	0.22	0.0121	0.0148	0.914789	0.00794	0.213	0.0251	0.378	0.827269	0.83076	0.923514	0.767073	0.992432	0.983	192.867	204.9	240.433	170.25	283.433	273.433	186.1	223.5	173.1	189.7	167.1	217.7	258	220	243.3	180.6	203.8	230.3	194.1	179.3	190.5
1416389_a_at	Rcbtb2	chr14	71872566	71918368	qD2	protein binding	regulator of chromosome condensation (RCC1) and BTB (POZ) domain containing protein 2		0.00031	0.38278	6e-05	0.00015	0.51204	0.00186	0.679	0.00119	0.000224	0.303389	1.05e-05	0.0868	0.238	0.557	1.66144	1.1761	1.23009	1.7891	1.30122	1.17	1022.18	409.4	442.3	1264.78	512.7	425.9	907.6	1084	1234.4	945.3	1073.1	888.7	371.4	403.9	551.6	550	320	358.2	1121.6	1288.1	1281.8
1416390_at	Rcbtb2	chr14	71872566	71918368	qD2	protein binding	regulator of chromosome condensation (RCC1) and BTB (POZ) domain containing protein 2		0.04944	0.4824	0.00964	0.04731	0.41953	0.0131	0.888	0.0179	0.00129	0.172736	0.00191	0.0224	0.0501	0.823	0.570564	0.245019	0.342176	0.773244	0.486132	0.316	117.433	67.8667	81	169.433	109.7	81.3333	102.6	145.2	131.6	79.7	98	147.5	65.8	62.6	114.6	86.7	54.3	62.6	167.3	164.3	191.5
1416392_a_at	Atp6v0c	chr17	37735586	37736700	qA3.3	Not specified	ATPase, H+ transporting, lysosomal V0 subunit C		0.01329	0.4944	0.00128	0.16203	0.02561	NA	NA	NA	NA	NA	NA	NA	NA	NA	1.71089	1.82815	1.74971	1.69111	1.74163	1.71	1130.65	1387.8	1194.93	1055.55	1198.73	1059.8	1068.6	1066.2	1081.9	1335.6	1214.2	1017.4	1214.5	1103.3	1267	1340.2	1459.1	1364.1	1051.9	1129.9	972.4
1416393_at	Emg1	chr6	124669998	124677761	qF2	translation elongation factor activity	EMG1 nucleolar protein homolog (S. cerevisiae)		NA	NA	NA	NA	NA	0.0347	0.324	0.0697	0.00698	0.250598	0.0096	0.815	0.0583	0.00401	1.90567	1.89443	1.85691	1.92745	1.62189	1.41	1695.12	1588.7	1505.97	1688.27	965.667	727.667	1215.5	1507.1	2308.3	2033.5	1525.5	1580.8	1067.6	1731.3	1719	1589.3	1812.7	1364.1	1355.2	1048.7	2014.2
1416394_at	Bag1	chr4	41125082	41136930	qB1	protein binding	Bcl2-associated athanogene 1		NA	NA	NA	NA	NA	0.00884	0.735	0.00613	0.0012	0.367599	0.00746	0.937	0.0589	0.0649	1.40854	1.31965	1.23452	1.40342	1.13922	1.06	624.483	532.133	450.433	596.5	375.333	316.067	481.1	490.3	819.5	699.6	584	672.4	317.2	513.7	520.4	565	619.8	411.6	450.8	608.6	698.2
1416397_at	Mesdc1	chr7	83756679	83760526	qD3	Not specified	mesoderm development candidate 1		0.04491	0.36711	0.82159	0.00875	0.02496	NA	NA	NA	NA	NA	NA	NA	NA	NA	-0.257929	-0.280402	-0.578218	-0.365461	-0.425735	-0.436	22.9167	24.5667	13.2667	18.2333	20.3333	18.9333	17.7	24.4	18.6	18.9	17.9	40	12.7	16.9	10.2	19.2	30	24.5	10.9	15.9	28.5
1416398_at	Mesdc1	chr7	83756679	83760526	qD3	Not specified	mesoderm development candidate 1		NA	NA	NA	NA	NA	NA	NA	NA	NA	NA	0.0199	0.099	0.0377	0.0123	-0.173139	-0.163868	-0.187246	-0.0195997	0.116043	0.16	26.7	30.9667	29.1667	36.35	53	59.6667	32.3	27.1	16.9	33.2	30.3	20.4	41	28	18.5	31.8	37.7	23.4	48.8	39.5	46
1416399_a_at	Hmox2	chr16	4656840	4681970	qB1	heme oxygenase (decyclizing) activity	heme oxygenase (decycling) 2		NA	NA	NA	NA	NA	0.000917	0.0597	0.00192	0.00108	0.736048	8.01e-05	0.208	0.0181	0.0289	1.62405	1.56828	1.53046	1.67722	1.41574	1.39	953.05	842.3	785.933	1013.78	644.9	597.533	921.7	924.8	1032.9	938.1	1102	798.8	710.1	724	923.7	858.5	813.9	854.5	894	940.2	909.6
1416400_at	Pycrl	chr15	75743842	75748889	qE1	cytidine deaminase activity	pyrroline-5-carboxylate reductase-like		NA	NA	NA	NA	NA	NA	NA	NA	NA	NA	0.0204	0.0113	0.0728	0.0102	0.538734	0.488427	0.364463	0.169213	0.135498	-0.167	110.983	106.9	82.1667	55.5	54.8667	40.9667	74.3	105.8	148.3	133.5	91.2	112.8	64.5	92.7	89.3	123.7	103.1	93.9	43.4	25.1	78.9
1416401_at	Cd82	chr2	93219945	93263323	qE1	Not specified	CD82 antigen		0.00069	0.44787	8e-05	0.0008	0.13747	0.00615	0.973	0.000472	0.014	0.0780318	2.25e-05	0.0158	0.118	0.0214	1.09289	1.86435	1.6516	0.801666	1.6106	1.26	339.067	1503.73	1061.97	191.617	929	521.467	237	310.6	334.1	505.6	248.1	399	559.2	1347.3	1279.4	1610.3	1663.9	1237	152.1	199.2	197.7
1416406_at	Pea15	chr1	174033402	174043456	qH3	protein kinase C binding	phosphoprotein enriched in astrocytes 15		0.01429	0.73453	0.00784	0.00234	0.51255	0.000292	0.668	5.79e-05	6.44e-05	0.93519	0.000286	0.919	0.903	0.308	0.216325	0.603556	0.693131	0.223902	0.590996	0.586	60.5167	134.033	154.9	56.6833	130.333	129.767	52.5	75.1	40	102.2	57.9	35.4	185.3	150.4	129	149.9	144.9	107.3	59.6	69.3	49.5
1416407_at	Pea15	chr1	174033402	174043456	qH3	protein kinase C binding	phosphoprotein enriched in astrocytes 15		1e-05	0.18458	2e-05	0	0.01592	0.0008	0.984	0.000535	7.26e-05	0.19001	9.79e-08	0.00322	0.157	0.615	0.188602	0.599179	0.773738	0.352763	0.700148	0.809	53.95	132.233	179.767	73.3	162.433	198.067	59.5	52.7	63.7	49.3	41.6	56.9	165.1	185.8	188.4	155.2	119	122.5	72.9	87.9	63
1416408_at	Acox1	chr11	115987982	116014861	qE2	acyl-CoA dehydrogenase activity	acyl-Coenzyme A oxidase 1, palmitoyl		NA	NA	NA	NA	NA	0.0325	0.038	0.081	0.102	0.902396	0.0106	0.328	0.717	0.366	0.499753	0.598701	0.723462	0.422413	0.638761	0.623	102.283	131.233	163.8	90.55	142.933	138.067	89	146.7	103.4	64.7	101.7	108.2	186.5	167.9	137	141.8	125.5	126.4	161.5	90.4	91.1
1416410_at	Pafah1b3	chr7	25003808	25006715	qA3	Not specified	platelet-activating factor acetylhydrolase, isoform 1b, alpha1 subunit		0.039	0.72735	0.24148	0.00386	0.05062	0.0189	0.81	0.0167	0.00238	0.308568	0.00298	0.545	0.0433	0.221	1.04262	0.893574	0.587389	0.976197	0.571663	0.4	310.417	234.667	131.133	261.95	126.4	103.933	236.2	228.6	546.5	311.3	252.3	287.6	82.1	138.8	172.5	246.9	274.2	182.9	204.4	228.6	314.6
1416415_a_at	H2afz	chr3	137801705	137804309	qE3	DNA binding	H2A histone family, member Z /// similar to H2A histone family, member Z /// similar to H2A histone family, member Z		5e-05	0.4394	0.02486	0	7e-05	0.00141	0.0897	0.0022	0.00113	0.69941	3.95e-06	0.118	0.0299	0.387	2.3483	2.2304	1.88188	2.45353	2.01213	1.96	4035.63	3004	1560.87	4827.37	2022.3	1785.6	3669	3879.5	4593.2	3821.5	4519.7	3730.9	1383.8	1399.2	1899.6	2782.5	3148	3081.5	4038.8	4012	3884.4
1416416_x_at	Gstm1	chr3	108140315	108146029	qF2.3	glutathione transferase activity	glutathione S-transferase, mu 1		0.02495	0.30252	0.02084	0.00782	0.6111	0.0428	0.00995	0.395	0.888	0.533	0.00541	0.478	0.287	0.0355	0.415334	0.194974	0.147081	0.367927	0.295928	0.356	85.4	60.6667	55.2333	77.2	73.8667	84.6	75.3	90.3	65.4	112.2	82.9	86.3	71.8	36.5	57.4	56.7	53.2	72.1	66.9	52.7	66.7
1416417_a_at	Ndufb7	chr8	86456837	86461731	qC3	NADH dehydrogenase activity	NADH dehydrogenase (ubiquinone) 1 beta subcomplex, 7		NA	NA	NA	NA	NA	0.0377	0.0714	0.0286	0.262	0.254295	0.00641	0.0614	0.807	0.0748	2.06791	1.93012	1.85315	2.23549	1.90012	2.08	2318.23	1706.97	1498.83	3238.47	1648.53	2142.97	2537.1	1852.4	2798.1	2013.4	2613.9	2094.5	1230.5	1269.9	1996.1	1479.9	2084.6	1556.4	1956.4	3167	2288.2
1416418_at	Gabarapl1	chr6	129498859	129508025	qF3	receptor activity	gamma-aminobutyric acid (GABA(A)) receptor-associated protein-like 1		0.00824	0.10709	0.85715	0.00351	0.01026	0.0375	0.828	0.655	0.00406	0.0172654	0.0052	0.909	0.629	0.0427	-0.23698	-0.266262	-0.853761	-0.261086	-0.409859	-1.49	23.85	26.2667	8.36667	22.35	18.9333	6.5	16.6	18.2	17.3	32.6	31.1	27.3	4.1	9.4	11.6	34.9	27.5	16.4	18.8	18.8	37.5
1416419_s_at	Gabarapl1	chr6	129498859	129508025	qF3	receptor activity	gamma-aminobutyric acid (GABA(A)) receptor-associated protein-like 1		NA	NA	NA	NA	NA	0.00214	0.00642	0.208	0.0111	0.148403	0.00168	0.0712	0.276	0.759	0.612043	0.691152	0.496924	0.697589	0.620247	0.517	125.6	158.2	105.767	145.267	139.2	113.167	111.1	128.9	113.8	128.7	154.4	116.7	108.5	122.6	86.2	190	138.8	145.8	123.2	126	128.5
1416432_at	Pfkfb3	chr2	11389282	11419928	qA1	Not specified	6-phosphofructo-2-kinase/fructose-2,6-biphosphatase 3		NA	NA	NA	NA	NA	NA	NA	NA	NA	NA	0.0296	0.393	0.0478	0.273	0.260605	0.611241	0.308067	0.179829	0.332623	0.16	64	143.6	75.3333	54.6	79.2333	58.5667	58.3	96.5	39.4	66.9	69.8	53.1	74	101.2	50.8	178.5	171.6	80.7	84.5	54.6	62.1
1416433_at	Rpa2	chr4	132040414	132050822	qD2.3	nucleic acid binding	replication protein A2		0.00022	0.37604	0.00024	3e-05	0.1249	0.00936	0.574	0.00919	0.00127	0.286426	0.000148	0.744	0.675	0.39	1.11378	0.77542	0.662185	1.14333	0.727152	0.563	345.417	187.133	145.067	358.717	169.8	140.833	260.1	329	375.7	371.4	364	372.3	133.1	164.8	137.3	184.5	141.7	235.2	291.3	258.1	460.3
1416438_at	2410104I19Rik	chr15	75897444	75903090	qE1	RNA binding	RIKEN cDNA 2410104I19 gene		NA	NA	NA	NA	NA	NA	NA	NA	NA	NA	0.033	0.0416	0.511	0.142	1.40301	1.35552	1.33271	1.21553	1.2743	1.15	622.983	582.467	549.667	435.167	486	375.367	551.7	528.5	479.1	874.1	665.1	639.4	419.4	764.3	465.3	729.2	627.9	390.3	534.4	468.9	637.8
1416439_at	2410015N17Rik	chr7	127048106	127051835	qF3	Not specified	RIKEN cDNA 2410015N17 gene		0.00161	0.97068	0.00376	0.0001	0.04479	0.000295	0.0281	0.000932	0.000794	0.922447	6.09e-06	0.675	0.255	0.415	1.48045	1.05382	0.759165	1.51772	0.890199	0.875	739.467	316.833	185.067	782	231.933	230.667	525.5	526.4	1207.4	771.1	710.6	695.8	147	132	276.2	348.5	337.4	264.6	385.3	500	872.8
1416442_at	Ier2	chr8	87551437	87552947	qC3	Not specified	immediate early response 2		0.00723	0.7587	0.0018	0.00199	0.95445	NA	NA	NA	NA	NA	0.00305	0.0906	0.761	0.0265	1.07002	1.5395	1.5322	0.853724	1.48675	1.12	319.4	829.367	825.767	221.083	735.333	408.767	250.1	325.1	317.9	457.2	239.3	326.8	483.9	1017.7	975.7	907.9	1030.1	550.1	218.6	151.6	286.5
1416443_a_at	Uble1a	chr7	15485488	15546307	qA2	catalytic activity	ubiquitin-like 1 (sentrin) activating enzyme E1A		0.00907	0.14216	0.03081	0.00312	0.24374	NA	NA	NA	NA	NA	0.00311	0.0391	0.202	0.0899	1.58283	1.3871	1.27826	1.41458	1.24837	1.09	887.133	599.633	490.433	618.533	462.9	358.733	589	885.9	790	1180.5	895.1	982.3	345.8	590.4	535.1	697.1	534.5	567.3	696.9	490.1	752.2
1416448_at	Itpa	chr2	130359255	130373055	qF1	hydrolase activity	inosine triphosphatase (nucleoside triphosphate pyrophosphatase)		NA	NA	NA	NA	NA	NA	NA	NA	NA	NA	0.0167	0.26	0.134	0.038	0.904561	0.815937	0.609927	0.781877	0.581213	0.275	232.567	202.633	136.433	182.6	127.833	80.3333	157.9	242.7	270.1	341.5	199.6	183.6	92	190.3	127	239	212.8	156.1	143.2	131.8	273.5
1416450_at	Tbn	chr17	46951252	46965482	qC	DNA binding	taube nuss		0.01768	0.00687	0.47752	0.3347	0.16172	NA	NA	NA	NA	NA	NA	NA	NA	NA	-0.0230183	-0.0942589	0.0747778	0.0110263	-0.0524402	0.025	36.8	34.7	46.5333	37.6333	38.1333	47.2333	38.5	54.9	45.9	25.2	20.7	35.6	39.4	52.3	47.9	30.7	34.1	39.3	52.7	37	34.7
1416452_at	Oat	chr7	132395817	132414690	qF3	ornithine-oxo-acid transaminase activity	ornithine aminotransferase		0.0221	0.504	0.00442	0.01546	0.51115	0.0199	0.955	0.0056	0.0051	0.959941	0.00363	0.987	0.876	0.398	1.20904	0.94653	1.00155	1.20772	0.933198	0.929	420.25	256.333	282.833	406.95	251.967	250.267	264.5	470.5	456.3	436.5	433.9	459.8	225.4	297	326.1	280.1	254	234.9	455	280.1	537.6
1416457_at	Ddah2	chr17	34667107	34670579	qB1	catalytic activity	dimethylarginine dimethylaminohydrolase 2		0.0013	0.61369	0.00116	0.00014	0.1854	0.00933	0.411	0.00245	0.00507	0.6882	0.000152	0.449	0.284	0.56	1.05879	0.643916	0.496711	0.992662	0.512137	0.568	316.717	145.7	106.033	277.333	113.933	127.733	251.4	306.4	303.1	501.3	225.2	312.9	90.2	100.8	127.1	153.1	172.8	111.2	397.9	213.7	317.2
1416462_at	Gpiap1	chr2	103565190	103597877	qE2	Not specified	GPI-anchored membrane protein 1		NA	NA	NA	NA	NA	NA	NA	NA	NA	NA	0.0261	0.549	0.11	0.0666	1.48199	1.28337	1.25464	1.51587	1.41415	1.41	722.9	498.3	461.767	735.167	639.667	606.5	771.4	684.6	614.7	538	674	1054.7	367.7	508.1	509.5	634.5	392.2	468.2	847.3	728.4	822.1
1416471_at	Cept1	chr3	106630931	106675648	qF2.3	transferase activity	choline/ethanolaminephosphotransferase 1		0.00051	0.01831	0.01399	0.00082	0.13787	NA	NA	NA	NA	NA	6.66e-05	0.272	0.503	0.0443	1.24655	1.42543	1.53597	1.29673	1.38424	1.41	450.15	641.833	788.1	472.283	604.167	597.9	490.8	465.7	568.4	368.4	461.6	346	772.8	838.8	752.7	586.2	605.6	733.7	411.8	430.2	504.5
1416472_at	Syap1	chrX	158200950	158232552	qF4	Not specified	synapse associated protein 1		NA	NA	NA	NA	NA	NA	NA	NA	NA	NA	0.0235	0.0274	0.582	0.0549	0.693859	0.953812	0.856966	0.876733	1.01427	1.08	155.167	258.9	211.367	210.1	297.867	332.033	132.3	162.2	166.7	85.3	256.8	127.7	203.7	200.6	229.8	244	253.7	279	280.5	204	227.8
1416479_a_at	Tmem14c	chr13	41027243	41033556	qA3.3	Not specified	transmembrane protein 14C		NA	NA	NA	NA	NA	NA	NA	NA	NA	NA	0.00016	4.79e-05	0.000519	0.000704	1.19038	1.10893	0.927273	0.403763	0.227936	0.0749	417.167	406.8	255.433	87.1833	69.3	57.2667	246.3	315.8	535	618.7	353.4	433.8	154.2	350	262.1	521.7	543.3	155.4	103	44.2	98.2
1416483_at	Ttc3	chr16	94479415	94578020	qC3.3-4	zinc ion binding	tetratricopeptide repeat domain 3		NA	NA	NA	NA	NA	8e-05	2.77e-05	0.244	0.184	0.870783	NA	NA	NA	NA	0.902164	1.16631	1.07624	0.926741	1.02325	1.04	228.183	409.967	378.6	236.533	300.267	299.867	252.4	207.2	161.7	320.9	229.1	197.8	182.3	685.7	267.8	370.5	583.2	276.2	299.4	294.3	302.9
1416485_at	Timm23	chr14	58790974	58792106	qB	protein binding	translocase of inner mitochondrial membrane 23 homolog (yeast)		0.02922	0.26152	0.07824	0.0065	0.21637	0.0427	0.333	0.00863	0.0859	0.251908	0.00935	0.0933	0.237	0.25	2.00047	1.88187	1.78893	2.13593	1.75302	1.91	2045.47	1552.23	1294.9	2558.53	1232.5	1586.1	2415.8	1676.7	2340.9	2372.6	1900.4	1566.4	1373.3	1434.3	1077.1	1644.4	1708.9	1303.4	1571.8	2975.8	2392.1
1416486_at	Scye1	chr3	132597802	132621676	qH2	tRNA binding	small inducible cytokine subfamily E, member 1		NA	NA	NA	NA	NA	0.000961	0.036	0.00966	0.000971	0.217723	0.000397	0.131	0.14	0.0764	1.45582	1.39794	1.26579	1.58643	1.2189	1.05	695.317	607.467	481.267	864.233	437.5	323.2	607.2	580.9	1070.6	491.4	729.6	692.2	386.2	405.2	652.4	624.1	585.3	613	538.7	688.7	787.3
1416492_at	Ccne1	chr7	37806740	37816272	qB3	protein binding	cyclin E1		0.0001	0.7424	4e-05	1e-05	0.26224	0.00111	0.584	0.00029	0.000271	0.96344	5.9e-07	0.512	0.0824	0.00654	0.750063	0.0587511	-0.0693429	0.70248	0.243149	0.239	166.217	47.3	36.7333	147.35	67.9667	69.4667	137.7	180	157.8	210.9	152.7	158.2	48.9	22.5	38.8	59.4	41.9	40.6	151.6	129.7	195.8
1416494_at	Ndufs5	chr4	123215012	123218629	qD2	NADH dehydrogenase activity	NADH dehydrogenase (ubiquinone) Fe-S protein 5		NA	NA	NA	NA	NA	0.00573	0.0904	0.00673	0.00682	0.994356	1.91e-09	1.31e-09	4.21e-09	1.21e-07	1.08131	1.08787	0.83473	0.111568	-0.183404	-0.183	332.383	341.533	215.367	45.55	30.0333	31.2333	328.6	183.4	457.4	415.8	305.2	303.9	127.1	309.2	209.8	344	415.6	265	33.1	41.8	42.1
1416495_s_at	Ndufs5	chr4	123215012	123218629	qD2	NADH dehydrogenase activity	NADH dehydrogenase (ubiquinone) Fe-S protein 5		NA	NA	NA	NA	NA	0.000413	0.0727	0.000692	0.000376	0.69901	0.000476	0.835	0.00228	0.0297	1.22226	1.19221	1.02579	1.23655	0.811448	0.773	443.267	414.067	295.8	425.167	204.033	186.4	453.3	234.1	636.1	533	413.8	389.3	239.5	316.7	331.2	404.7	490.7	346.8	318.7	421.3	354
1416498_at	Ppic	chr18	53531700	53543401	qD1	peptidyl-prolyl cis-trans isomerase activity	peptidylprolyl isomerase C		NA	NA	NA	NA	NA	0.000389	0.152	0.000271	0.000219	0.886311	0.00151	0.233	0.127	0.0845	0.0210371	0.310652	0.292728	0.133257	0.516355	0.528	41.7333	75.7667	73.8333	47.4833	113.467	116.567	46.4	47.1	13.6	36.4	60.2	46.7	66.5	105.3	49.7	70.5	66.5	90.3	41.9	35.3	52.6
1416503_at	Lxn	chr3	67545922	67553007	qE1	enzyme inhibitor activity	latexin		0.04884	0.39457	0.13448	0.00805	0.16577	NA	NA	NA	NA	NA	NA	NA	NA	NA	0.855173	0.971406	1.09427	1.04237	1.02818	1.12	205.267	269	343.1	294.183	317.833	352.333	275.7	209	175.3	180.4	215.5	175.7	461.8	279.7	287.8	271.7	294.2	241.1	325.3	337.3	178.6
1416505_at	Nr4a1	chr15	101094884	101102775	qF	DNA binding	nuclear receptor subfamily 4, group A, member 1		1e-05	0.24195	0	2e-05	0.00917	1.29e-05	0.295	1.36e-06	1.22e-05	0.0505357	1.2e-09	0.00273	0.153	0.381	0.752523	1.95092	1.56978	0.443176	1.76287	1.46	173.383	1763.9	842.667	94.4667	1256.43	657.767	156.1	226.3	80.7	203.4	166.9	206.9	926	826.3	775.7	1476.2	1876.3	1939.2	142.3	82.9	93.9
1416506_at	Psma6	chr12	56316978	56336584	qC1	endopeptidase activity	proteasome (prosome, macropain) subunit, alpha type 6		0.03473	0.14045	0.58171	0.01305	0.05751	0.000244	0.0835	0.000887	0.000106	0.180338	1.46e-05	0.0507	0.0189	0.0477	1.75824	1.72455	1.57102	1.87147	1.52751	1.41	1260.23	1137.5	857.567	1492.78	791.733	623.467	1127.7	1197.5	1801.4	1153.1	1196.6	1085.1	671.6	865.4	1035.7	1176.6	1110.9	1125	1160.5	1381.3	1451.8
1416508_at	Med28	chr5	45808549	45815231	qB3	actin binding	mediator of RNA polymerase II transcription, subunit 28 homolog (yeast)		NA	NA	NA	NA	NA	NA	NA	NA	NA	NA	0.0316	0.0102	0.735	0.51	1.5296	1.58451	1.56898	1.72814	1.55021	1.64	784.783	869.8	842.7	1163.83	844.5	930.833	784	756.3	949.4	717	824.2	677.8	923.5	751.7	852.9	834.6	813	961.8	787	1159.2	832.1
1416511_a_at	Cdc42ep4	chr11	113542941	113567408	qE2	protein binding	CDC42 effector protein (Rho GTPase binding) 4		0.01193	0.53782	0.00156	0.01544	0.23039	NA	NA	NA	NA	NA	0.00952	0.0167	0.49	0.00686	0.47236	0.178415	0.276206	0.215797	0.0814016	-0.144	95.25	59.6	68.8333	59.1333	49.4333	37.1	90.6	91.1	87.9	79	97.9	125	63.9	62.4	80.2	75.2	53.7	49.9	51.8	30.4	82.1
1416514_a_at	Fscn1	chr5	143225503	143238323	qG2	Not specified	fascin homolog 1, actin bundling protein (Strongylocentrotus) purpuratus)		NA	NA	NA	NA	NA	0.00408	0.216	0.0324	0.000663	0.0544311	0.00302	0.813	0.479	0.000527	-1.05525	-0.383377	-1.14706	-1.15089	0.0199659	1.2	8.06667	24.6333	13.7667	9.16667	46.3333	526.267	3	9.8	0.5	17	16.2	1.9	38.4	1.2	1.7	12.5	12.2	49.2	5.3	34	2.2
1416517_at	Nte	chr8	3515383	3544267	qA1.1	catalytic activity	neuropathy target esterase		NA	NA	NA	NA	NA	0.0202	0.177	0.0408	0.00724	0.380114	NA	NA	NA	NA	0.595038	0.660799	0.725055	0.537287	0.635198	0.679	126.3	148.333	169.9	105.417	141.9	153.833	160.1	114.2	75.9	187.7	92.1	127.8	191	212.8	105.9	123.3	150.9	170.8	118.2	122	103.5
1416519_at	LOC622534	chr2	12937984	12938370	qB	structural constituent of ribosome	similar to ribosomal protein L36		NA	NA	NA	NA	NA	0.0286	0.0105	0.189	0.51	0.540004	NA	NA	NA	NA	2.30998	2.40698	2.38417	2.43252	2.27999	2.36	3773.02	4289.43	4128.6	4669.87	3385.8	3605.37	3945.9	3190.9	4946.7	3013.7	3868	3672.9	4004.2	3506.9	4874.7	3123.9	5043.9	4700.5	3030.5	3930.5	3626.6
1416520_x_at	LOC622534	chr2	12937984	12938370	qB	structural constituent of ribosome	similar to ribosomal protein L36		NA	NA	NA	NA	NA	0.0449	0.0209	0.169	0.988	0.223649	0.0473	0.104	0.427	0.67	2.26071	2.31952	2.35699	2.40822	2.21838	2.41	3419.12	3653.07	3891.07	4539.73	3028.7	3978.43	3381.7	2961.6	4799.8	2809.4	3518.6	3043.6	3817.7	3545.7	4309.8	2492.3	4341.7	4125.2	2669.4	4009.9	3183.9
1416522_a_at	Grcc10	chr6	124704801	124706843	qF2	Not specified	gene rich cluster, C10 gene		0.02787	0.69459	0.0226	0.00415	0.38081	NA	NA	NA	NA	NA	0.0139	0.913	0.163	0.0708	1.66449	1.83487	1.90122	1.65602	1.70952	1.74	1037.53	1444.77	1610.13	983.85	1149.27	1125.53	867.8	900.8	1168.2	1205.7	1208.7	874	1392.7	1829.8	1607.9	1586.2	1713.4	1034.7	785	765.4	923
1416526_a_at	Park7	chr4	149740526	149753650	qE1	RNA binding	Parkinson disease (autosomal recessive, early onset) 7		NA	NA	NA	NA	NA	0.0379	0.102	0.302	0.0191	0.162715	0.00505	0.668	0.0104	0.0376	1.98513	2.11918	1.89565	1.95858	1.85381	1.69	1967.32	2434.37	1629.67	1798.73	1489.53	1053.93	1613.4	1763.2	2329.5	2129.2	2011.4	1957.2	1130.7	1803.7	1954.6	2095.2	2678.2	2529.7	1139.4	1401.5	2135.5
1416528_at	Sh3bgrl3	chr4	133399481	133400865	qD3	Not specified	SH3 domain binding glutamic acid-rich protein-like 3		0.04349	0.64128	0.02808	0.00814	0.52412	NA	NA	NA	NA	NA	0.016	0.191	0.837	0.831	1.67459	1.83303	1.87881	1.73765	1.8203	1.87	1057.9	1433.63	1535	1141.87	1393.03	1419.3	1257.9	856.9	1104.5	1096.9	924.3	1106.9	1411.1	1604.1	1589.8	1285.1	1863.7	1152.1	1104.1	1175.6	1014.1
1416529_at	Emp1	chr6	135328616	135348866	qG1	Not specified	epithelial membrane protein 1		0.00052	0.55257	0.00271	3e-05	0.01314	8.56e-06	0.259	1.05e-06	7.01e-06	0.0724463	1.38e-07	0.0257	0.215	0.000983	0.658304	-0.0377237	-0.642904	0.937076	-0.246201	-0.00591	139.8	41.1667	13.7333	235.583	27.3667	43.3	115.5	136.8	110.4	128.8	142.8	204.5	21.4	4.7	15.1	62.2	30.1	31.2	166.5	203	256.5
1416530_a_at	Pnp	chr14	49866467	49874407	qB-C1	Not specified	purine-nucleoside phosphorylase		0.0003	0.54941	0.00178	2e-05	0.00813	0.00428	0.247	0.00552	0.00108	0.366143	1.06e-06	0.000565	6.89e-05	0.000199	1.46091	1.33827	1.22756	1.27262	1.0115	0.932	684.217	545.367	434.367	454.883	293.133	254.367	691.3	647.7	716.3	672.9	661.6	715.5	431.9	395.5	475.7	623.3	517.9	494.9	350.9	429.9	485.2
1416531_at	Gsto1	chr19	47908295	47918101	qD1	glutathione transferase activity	glutathione S-transferase omega 1		0.00693	0.22505	0.00114	0.33145	0.01137	NA	NA	NA	NA	NA	0.0233	0.65	0.343	0.914	0.67773	0.952149	0.737818	0.710898	0.853178	0.727	144.383	258.633	168.8	155.55	217.533	167.933	107.6	157.1	131.1	128.4	177.9	164.2	146.4	163	197	277.1	253.1	245.7	75.7	122.9	187.2
1416534_at	Dpf2	chr19	5897134	5912963	qA	nucleic acid binding	D4, zinc and double PHD fingers family 2		0.01204	0.26247	0.00271	0.97989	0.00605	NA	NA	NA	NA	NA	NA	NA	NA	NA	1.33319	1.20931	1.33625	1.27908	1.36282	1.36	532.15	423.1	537.033	472.717	590.567	544.167	518.9	536.4	446.6	580.7	562.9	547.4	611	480.7	519.4	431.8	429.2	408.3	560.4	534	357.7
1416542_at	Phf1	chr17	26653850	26665483	qA3.3	nucleic acid binding	PHD finger protein 1		NA	NA	NA	NA	NA	0.0057	0.921	0.00523	0.000586	0.223193	0.00781	0.687	0.121	0.107	0.242974	0.34034	0.453376	0.213912	0.504643	0.625	62.3833	79.9333	97.9667	56.9667	110.733	139.233	66.5	75.5	39.7	84	37.2	71.4	121.5	97	75.4	85.7	79.2	74.9	80.5	42.8	50.7
1416544_at	Ezh2	chr6	47459719	47524623	qB	DNA binding	enhancer of zeste homolog 2 (Drosophila)		8e-05	0.78024	0.00019	0	0.00683	0.000647	0.649	0.000141	0.000154	0.949828	6.26e-07	0.252	0.593	0.0174	1.87112	1.539	1.31663	1.93155	1.49988	1.51	1574.33	801.367	514.9	1706.55	751.433	727	1378.4	1868.3	1247.2	1401.6	2015.6	1534.9	495.3	546.4	503	916.2	723.4	764.5	2373.6	1347.5	1819.2
1416546_a_at	Rpl6	chr5	121466020	121469583	qF	structural constituent of ribosome	ribosomal protein L6		NA	NA	NA	NA	NA	0.0391	0.0142	0.431	0.216	0.671356	0.0352	0.165	0.315	0.124	2.35067	2.46322	2.46836	2.44419	2.36846	2.32	4074.75	4763.3	4812.97	4770.83	4017.8	3354.3	4212.8	3635.7	4692.3	3938.8	4145.8	3823.1	4661.5	5068.6	4708.8	3550	5406.8	5333.1	3802.1	3694.2	3791.1
1416547_at	Ndufb3	chr1	58530950	58540508	qC1.3	NADH dehydrogenase activity	NADH dehydrogenase (ubiquinone) 1 beta subcomplex 3		NA	NA	NA	NA	NA	0.00272	0.106	0.00113	0.0102	0.239403	0.00104	0.0105	0.145	0.452	1.631	1.57638	1.51073	1.7723	1.4702	1.56	972.367	864.767	751.933	1227.08	718.733	805.367	1018.8	917	1071.1	1056.4	1050.9	720	821.3	766.7	667.8	758.6	1048.5	787.2	914.5	1261.5	1182.8
1416548_at	Slc35b4	chr6	34085793	34107269	qB1	sugar porter activity	solute carrier family 35, member B4		0.00634	0.48319	0.00073	0.01203	0.13962	NA	NA	NA	NA	NA	0.0299	0.535	0.172	0.559	0.502792	0.26137	0.351524	0.469355	0.366933	0.307	100.85	69.5667	79.0667	93.8333	84.5667	76.5667	112.3	94.6	83.3	92.9	101.1	120.9	82.2	79.2	75.8	85.6	58.6	64.5	86.4	109.5	98.6
1416551_at	Atp2a2	chr5	122714130	122762512	qF	Not specified	ATPase, Ca++ transporting, cardiac muscle, slow twitch 2		NA	NA	NA	NA	NA	0.00277	0.0194	0.0216	0.00846	0.627466	0.00235	0.216	0.0389	0.0934	0.679147	0.625482	0.766704	0.554448	0.931048	1.01	146.917	139.633	184.067	120.05	251.733	292.233	146.2	179.4	81	170.3	136.4	168.2	241.8	192.5	117.9	116.3	125.2	177.4	221.2	132.2	129.3
1416553_at	Stra13	chr11	120527031	120529824	qE2	DNA binding	stimulated by retinoic acid 13		0.01927	0.79319	0.0021	0.02566	0.20056	0.0422	0.203	0.0162	0.0629	0.490011	0.0102	0.563	0.18	0.315	0.79844	0.610889	0.681102	0.846504	0.45003	0.562	183.267	134	149.867	208.8	101.433	124.2	151.9	169	220.4	196.1	157.9	204.3	153.5	150.6	145.5	125.9	136	140.1	117.5	114.7	305.7
1416554_at	Pdlim1	chr19	32696508	32697911	qD1	transcription coactivator activity	PDZ and LIM domain 1 (elfin)		NA	NA	NA	NA	NA	0.00293	0.191	0.00402	0.000943	0.412433	7.79e-07	0.00224	6.41e-06	2.5e-07	1.87573	1.86299	1.91875	1.67367	1.36309	1.28	1564.82	1489.63	1702.27	1025.75	576.567	491.067	1485.8	1420.9	1783.3	1438.5	1658.3	1602.1	1471.8	1371.8	2263.2	1603.3	1288.2	1577.4	912.1	728.3	1120.4
1416555_at	Ei24	chr9	36528825	36547002	qA4	Not specified	etoposide induced 2.4 mRNA		0.00678	0.05597	0.02602	0.00709	0.50273	NA	NA	NA	NA	NA	0.000228	0.00206	0.0249	0.0053	1.11212	0.968369	0.924749	1.27984	1.13065	1.13	341.267	269.5	242.167	461.283	373.167	360.1	394.4	363	370.8	290.3	337.7	291.4	233	215.1	278.4	318.5	261.2	228.8	354.8	561.7	489.5
1416556_at	Tspan31	chr10	126470235	126473279	qD3	Not specified	tetraspanin 31		0.00572	0.18848	0.00808	0.00199	0.44758	0.000162	0.00132	0.018	0.00551	0.536511	2.92e-06	0.011	0.0611	0.057	0.769966	1.13573	1.2348	0.497611	0.863826	0.958	178.483	376.1	456.067	105	221.433	260.6	124.5	118.8	205.2	231.1	158.4	232.9	384.4	350.2	633.6	461.4	383.2	283.7	49.9	71.7	85.3
1416557_a_at	Eftud2	chr11	102654561	102697036	qE1	nucleotide binding	elongation factor Tu GTP binding domain containing 2		0.04008	0.37641	0.04898	0.00856	0.37736	NA	NA	NA	NA	NA	NA	NA	NA	NA	1.1452	0.997802	0.928364	0.836739	0.945876	0.608	368.367	285.1	246.067	218.2	261.033	160.667	356.9	313.8	331	483.3	299.2	426	196.4	244.1	297.7	336.9	275.3	243.1	210.2	177	346.9
1416558_at	Melk	chr4	44322002	44385802	qB1	nucleotide binding	maternal embryonic leucine zipper kinase		0.00058	0.93224	0.00549	3e-05	0.00541	4.07e-06	0.408	8.57e-07	6.15e-07	0.693632	1.56e-07	0.00738	0.578	7.8e-05	0.726395	0.231862	-0.340799	0.984466	0.30025	0.273	157.183	65.1	24.8667	256.017	75.3667	71.6	158.2	172.3	133	155.9	160.7	163	44.7	9.7	20.2	70.8	55.3	69.2	193.6	261	289.6
1416559_at	1500003O22Rik	chr7	105605549	105610337	qE3	Not specified	RIKEN cDNA 1500003O22 gene		NA	NA	NA	NA	NA	0.0409	0.621	0.00444	0.21	0.065866	0.000956	0.000806	0.000463	0.0474	0.981831	0.877931	0.826627	0.708172	0.467048	0.622	263.95	242.733	200.467	147.95	104.267	139.2	247.6	254.2	224.5	320.9	230.5	306	166.3	220	215.1	330.7	267	130.5	157.4	179.4	135.5
1416563_at	Ctps	chr4	120037500	120067906	qD2.2	catalytic activity	cytidine 5'-triphosphate synthase		3e-05	0.12007	0.00018	1e-05	0.01835	NA	NA	NA	NA	NA	0.000388	0.281	0.123	0.0316	1.42577	1.14181	0.988991	1.49805	1.29362	1.21	634.2	371.567	275.333	724.817	526.167	413.433	762	616.7	648.6	586.5	586.7	604.7	297.4	222.9	305.7	362.1	350	402.6	519.9	702.3	809.9
1416566_at	Strap	chr6	137699321	137716128	qG1	receptor activity	serine/threonine kinase receptor associated protein		0.02293	0.74434	0.01672	0.00337	0.4022	NA	NA	NA	NA	NA	0.0312	0.218	0.753	0.948	1.41696	1.18367	1.10268	1.32263	1.15033	1.1	638.7	405.133	348.667	513.2	387.3	352.6	420.4	689.9	727.8	531.9	736.8	725.4	278.3	309.4	458.3	443.5	417.8	354.1	575.5	312.6	655.9
1416567_s_at	Atp5e	chr2	174104013	174107013	qH4	Not specified	ATP synthase, H+ transporting, mitochondrial F1 complex, epsilon subunit		NA	NA	NA	NA	NA	0.024	0.0287	0.0521	0.173	0.529212	0.0338	0.178	0.148	0.971	1.4883	1.52962	1.43832	1.61354	1.34225	1.43	748.15	809.6	656	929.217	563.667	637.633	732.9	634.3	1205.2	709.8	601.9	604.8	639.1	579.1	749.8	759.9	1081.1	587.8	478.8	949.4	694.4
1416568_a_at	Acin1	chr14	53596365	53607821	qC2	nucleotide binding	apoptotic chromatin condensation inducer 1		NA	NA	NA	NA	NA	NA	NA	NA	NA	NA	0.0433	0.014	0.122	0.0823	1.33548	1.03893	1.1751	1.02648	1.2985	0.881	560.417	328.667	405	299.167	517.533	241.567	509.7	335.2	438.7	942.9	510.9	625.1	501.8	268.3	444.9	242.4	215.7	527.9	271.6	465	278
1416569_at	Actl6a	chr3	32900224	32918522	qA3	chromatin binding	actin-like 6A		0.00157	0.65814	0.00418	0.00011	0.04467	0.000465	0.763	0.000327	4.11e-05	0.157335	6.34e-06	0.618	0.103	0.256	1.2364	1.05132	0.920483	1.25869	0.948214	0.85	435.467	316.733	241.7	439.933	263.1	214.367	417.3	485.4	419.3	446.5	410.7	433.6	190.1	268.7	266.3	387.2	266.8	296.2	435.5	429.9	513.3
1416570_s_at	Gfm1	chr3	67518050	67564458	qE1	nucleotide binding	G elongation factor, mitochondrial 1		0.01631	0.22956	0.02728	0.0046	0.36052	NA	NA	NA	NA	NA	0.00169	0.0173	0.0764	0.113	1.08018	0.929079	0.865662	0.924046	0.771974	0.726	322.983	246.8	215.733	235.633	185.5	168.867	239.1	387.2	260.2	354	377.1	320.3	224	185.8	237.4	236.4	251.5	252.5	261.4	214.6	335.1
1416575_at	Cdc45l	chr16	18694021	18725535	qA3	Not specified	cell division cycle 45 homolog (S. cerevisiae)-like		0.0002	0.61997	0.00063	1e-05	0.01232	0.0019	0.428	0.000694	0.00053	0.866066	3.62e-06	0.426	0.479	0.0458	0.93786	0.39289	0.00913283	0.864897	0.301782	0.279	243.333	88.5667	44.2333	212.167	75.1333	74.3333	188.3	203.3	290	291.7	241.9	244.8	62.7	22.8	47.2	87.7	76.9	101.1	130.1	148.3	316.9
1416581_at	Wdr5	chr2	27337213	27358544	qA3	signal transducer activity	WD repeat domain 5		0.0481	0.252	0.01832	0.04721	0.62864	NA	NA	NA	NA	NA	NA	NA	NA	NA	1.41084	1.24982	1.28252	1.32174	1.30365	1.26	627.567	459.733	487.033	499.5	514.9	466	480.7	697	527.3	751.4	704	605	471.4	589.7	400	523	418.7	437.5	506.7	466.5	589.9
1416582_a_at	Bad	chr19	7008904	7018937	qA	protein binding	Bcl-associated death promoter		NA	NA	NA	NA	NA	0.0106	0.0826	0.00866	0.0262	0.568127	0.00539	0.0235	0.954	0.927	0.845503	0.621188	0.715328	1.11528	0.630256	0.73	209.467	144.5	163.367	351.217	148.5	170.8	203.3	165.9	369.3	146.6	170.5	201.2	172	122.9	195.2	203.7	90.9	138.9	167.3	390.4	245
1416585_at	Ruvbl1	chr6	88431101	88463207	qD1	nucleotide binding	RuvB-like protein 1		0.01307	0.59978	0.03429	0.0013	0.10218	NA	NA	NA	NA	NA	0.0108	0.101	0.325	0.159	1.19882	0.959808	0.760314	1.00971	0.806174	0.537	409.5	263.033	186.1	281.517	200.2	144.567	295.3	365.9	482.8	386.5	398.4	528.1	110.5	187.1	260.7	292.4	250.8	245.9	273.7	193.6	370.5
1416587_a_at	Xrcc1	chr7	24255919	24282200	qA3-B2	damaged DNA binding	X-ray repair complementing defective repair in Chinese hamster cells 1		4e-05	0.22252	1e-05	4e-05	0.1378	NA	NA	NA	NA	NA	5.17e-06	0.383	0.000125	0.0012	1.05366	0.618446	0.706855	1.01419	0.904279	0.933	305.017	135.933	158.1	275.55	238.667	246.367	296.6	267.3	271.4	272.7	302.8	419.3	144.5	177	152.8	133.5	132.1	142.2	270.6	265.1	309.3
1416592_at	Glrx	chr13	76305908	76316149	qC1	electron carrier activity	glutaredoxin		0.01745	0.62709	0.98601	0.00222	0.00536	0.0245	0.0106	0.847	0.152	0.26746	7.56e-06	1.23e-05	0.000868	0.83	0.212484	0.213801	0.511688	0.766521	0.737798	0.54	56.4667	62.9	111.7	178.45	175.433	123.3	54.2	55.4	68.8	52.2	58.4	49.8	84.9	97.8	152.4	69.7	53.8	65.2	83.5	134.4	134.9
1416595_at	Mrps22	chr9	98398081	98411019	qE4	structural constituent of ribosome	mitochondrial ribosomal protein S22		NA	NA	NA	NA	NA	0.00116	0.106	0.00331	0.000492	0.274079	0.00118	0.216	0.918	0.727	1.03169	0.753982	0.647248	1.15566	0.739835	0.599	305.8	180.233	149.367	362.65	173.933	141.167	265.9	218.2	542.9	203.5	272.9	331.4	130.5	97	220.6	208.3	129.6	202.8	229.3	357.3	325.4
1416605_at	Nola2	chr11	51463174	51467137	qB1.3	RNA binding	nucleolar protein family A, member 2		NA	NA	NA	NA	NA	NA	NA	NA	NA	NA	0.0291	0.13	0.0822	0.056	1.01708	0.971954	0.710885	0.782269	0.586398	0.283	304.467	295.333	169.567	185.633	130.8	90.7333	171.6	207.7	519.4	405.1	244.3	278.7	93.6	215	200.1	358.7	383	144.3	82.4	147.4	183.4
1416606_s_at	Nola2	chr11	51463174	51467137	qB1.3	RNA binding	nucleolar protein family A, member 2		NA	NA	NA	NA	NA	0.0165	0.0272	0.168	0.0318	0.391842	0.00371	0.32	0.073	0.258	1.70812	1.66487	1.44232	1.61829	1.42751	1.3	1141.62	1021.87	689.167	935.617	657.433	516.1	895.2	889.1	1539.5	1356.7	1114	1055.2	419.7	811.4	836.4	1072.5	1120.1	873	459.1	773.9	865.5
1416610_a_at	Clcn3	chr8	63805042	63875455	qB3.1	ion channel activity	chloride channel 3		NA	NA	NA	NA	NA	0.000393	7.23e-05	0.495	0.408	0.894993	0.00588	0.19	0.892	0.951	0.617856	0.562458	0.610988	0.485803	0.581403	0.602	132.467	123.567	135	105.6	127.8	133.233	109.1	133	88.7	226.9	117	120.1	109.1	186.1	109.8	121.2	146	103.5	143.9	176	130
1416611_at	Scamp2	chr9	57359087	57386935	qB	Not specified	secretory carrier membrane protein 2		0.00785	0.55035	0.01322	0.00088	0.15336	0.008	0.835	0.000775	0.0102	0.168385	0.000448	0.0574	0.276	0.0738	0.89825	1.11543	1.2426	0.761627	1.22236	1.06	224.883	360.633	448.833	169.717	439.833	330.633	222.6	247.3	162.2	253	181.3	282.9	408	530	408.5	418.4	391.1	272.4	264.9	141.3	137
1416618_at	Ppox	---	173113666	173117890	---	protoporphyrinogen oxidase activity	protoporphyrinogen oxidase		NA	NA	NA	NA	NA	0.0381	0.699	0.00574	0.0324	0.376816	3.14e-05	2.02e-06	0.0147	0.000161	0.417834	0.472246	0.567306	0.0340825	0.258755	0.192	86.7833	104.1	120.2	39.1667	69.0333	62.3667	79.9	79.9	92.9	102.7	54.8	110.5	117.3	124.9	118.4	108.9	80.3	123.1	37.4	29.2	50.3
1416619_at	4632428N05Rik	chr10	59742257	59767830	qB4	receptor activity	RIKEN cDNA 4632428N05 gene		0.00473	0.45982	0.28799	0.00042	0.00472	2.01e-05	0.101	1.92e-05	1.02e-05	0.583699	5.8e-06	0.765	0.00199	0.598	0.64669	0.799851	1.3838	0.618972	1.26314	1.32	142.733	199.167	603	127.567	479.6	505.8	143.4	203.8	116.1	58.2	182.6	152.3	792.2	441.5	575.3	269.9	165.8	161.8	150.7	163.7	126.8
1416628_at	0610006I08Rik	chr19	8838040	8839522	qA	protein binding	RIKEN cDNA 0610006I08 gene		NA	NA	NA	NA	NA	NA	NA	NA	NA	NA	0.0311	0.0537	0.707	0.843	1.57123	1.50925	1.52415	1.68017	1.53835	1.54	859.267	751.667	774.833	1034.37	815.867	767.767	1012.8	762	1095.7	848.6	767.7	668.8	903.2	682.4	738.9	728	748	779	763.1	1187.5	863
1416629_at	Slc1a5	---	15939876	15956796	---	carrier activity	solute carrier family 1 (neutral amino acid transporter), member 5		NA	NA	NA	NA	NA	NA	NA	NA	NA	NA	8.67e-05	0.000212	0.00239	0.00125	0.834562	0.822706	0.823198	0.363519	0.31399	0.273	210.717	204.833	205.433	78.3833	77.8	71.8667	193.9	226	72.3	275.4	240.3	256.4	215.3	269.6	131.4	244.9	206.6	163	114.6	77.4	91
1416630_at	Id3	chr4	135415828	135417463	qD3	protein binding	inhibitor of DNA binding 3		0.00118	0.05459	0.198	0.00193	0.0008	0.0262	0.583	0.00833	0.0086	0.986457	0.000429	0.973	0.000391	0.894	1.43206	1.48525	1.27436	1.43484	1.26658	1.27	647.8	718.067	475.667	620.733	483.5	470.833	626.4	772.2	663.8	610.4	619.3	594.7	531.6	431.6	463.8	715.7	687.3	751.2	617.4	581.6	647.8
1416637_at	Slc4a2	chr5	23935336	23951012	qA3	carrier activity	solute carrier family 4 (anion exchanger), member 2		0.02034	0.15505	0.00715	0.84881	0.01981	NA	NA	NA	NA	NA	NA	NA	NA	NA	1.00344	0.810085	0.99298	0.856464	1.09182	1.08	276.1	196.733	277	222.367	343.133	328.667	334.9	301.8	257.1	278.3	199.4	285.1	318.2	288.5	224.3	207.3	193.8	189.1	276.4	254.6	247.1
1416638_at	Sall2	chr14	51233127	51250713	qB-C1	nucleic acid binding	sal-like 2 (Drosophila)		0.01169	0.79303	0.05201	0.00091	0.0501	0.00061	0.81	9.21e-05	0.000183	0.626982	1.5e-05	0.000212	0.503	0.0547	0.408584	0.592843	0.807567	0.0937195	0.658688	0.609	85.4167	130.967	193.667	44.5833	152.067	135.567	101.2	110.2	55.1	61.5	83.3	101.2	235.1	184.7	161.2	142.1	143.5	107.3	49.6	46	35.3
1416641_at	Lig1	chr7	12177461	12211605	qA1	nucleotide binding	ligase I, DNA, ATP-dependent		0	0.0696	0	0	0.00134	0.00162	0.566	0.000712	0.000279	0.551972	4.5e-08	0.0938	0.9	0.0195	1.65736	0.921876	0.52389	1.51446	0.907117	0.821	1035.63	247.6	111.267	766.15	239.567	217.067	880	872.4	781	1148.8	1009.8	1521.8	126.9	94.5	112.4	292.7	188.9	261.2	852.2	620.7	1012.1
1416645_a_at	Afp	chr5	91565936	91584107	qE2	beta-glucuronidase activity	alpha fetoprotein		0.01056	0.1511	0.05552	0.00304	0.14979	NA	NA	NA	NA	NA	7.77e-06	0.00822	2.05e-05	0.000109	0.172271	0.480106	0.734759	-0.258619	-0.691384	-0.276	55.2833	104.433	178.6	25.1	11.1	28.6	76.3	49.5	76.6	33.1	66	30.2	246.3	97.6	191.9	109.6	95.3	108.4	8	27.6	12.9
1416648_at	Dync1h1	chr12	111049258	111114731	qF1	nucleotide binding	dynein cytoplasmic 1 heavy chain 1		NA	NA	NA	NA	NA	0.0316	0.0318	0.113	0.0951	0.928007	0.042	0.0646	0.609	0.842	1.36175	1.34129	1.41277	1.12971	1.42832	1.45	594.3	544.767	631.6	392.367	656.533	674.467	588.1	633.5	299.7	779.3	395.6	869.6	751.7	679.8	463.3	522.5	524.4	587.4	712.5	402.3	489.2
1416657_at	Akt1	chr12	113101633	113122025	qF1-F2	nucleotide binding	thymoma viral proto-oncogene 1		0.00991	0.39751	0.00249	0.0061	0.62445	NA	NA	NA	NA	NA	0.0192	0.00403	0.261	0.989	1.34889	1.14139	1.17102	1.18198	1.22461	1.17	551.983	376.367	388.667	387.5	442.9	395.1	470.2	629.5	446.5	609.1	573.9	582.7	362.1	424.9	379	400.3	427.4	301.4	516	365.1	447
1416663_at	Ndufa9	chr6	126787572	126814748	qF3	catalytic activity	NADH dehydrogenase (ubiquinone) 1 alpha subcomplex, 9		NA	NA	NA	NA	NA	0.0281	0.461	0.114	0.0035	0.0927628	0.0164	0.485	0.237	0.0338	1.64938	1.55179	1.45058	1.59481	1.41147	1.19	1010.82	847.033	702.067	862.567	633.7	438.567	904.1	778.6	1177.6	1225.2	914.1	1065.3	421.3	828.7	856.2	993.7	979.5	567.9	661.9	790.4	953.6
1416664_at	Cdc20	chr4	117930832	117935281	qD2.1	protein binding	cell division cycle 20 homolog (S. cerevisiae)		0.00016	0.60826	0.00803	1e-05	0.00064	0.0118	0.561	0.00733	0.00215	0.504876	3.45e-05	0.231	0.0487	0.312	1.61024	1.27401	0.691642	1.48232	0.964182	0.844	965.15	497.2	153	733.883	270.4	232	674.6	868.6	1022.4	1521.3	601.7	1102.3	159.3	153.3	146.4	658.1	480.4	353.1	630.4	387.2	1007.3
1416665_at	Coq7	chr7	118316210	118324462	qF1	Not specified	demethyl-Q 7		0.00011	0.22838	0.00034	1e-05	0.03365	0.00556	0.683	0.00408	0.000718	0.325784	2.67e-05	0.263	0.0817	0.144	1.0918	0.84023	0.710414	1.02403	0.692625	0.588	327.7	208.067	160.933	279.283	158.933	136.7	306.1	287.3	311.3	398.4	311.7	351.4	125.5	176.9	180.4	203	208.3	212.9	225.2	239.1	363.2
1416669_s_at	Naca	chr10	127438583	127451582	qD2-D3	DNA binding	nascent polypeptide-associated complex alpha polypeptide		NA	NA	NA	NA	NA	0.00769	0.431	0.134	0.000727	0.017222	0.00149	0.647	0.0475	0.00276	1.91456	1.98502	1.84497	1.94283	1.82137	1.58	1709.92	1874.3	1454.6	1700.72	1401.13	858.033	1925.2	1527.5	1980.4	1307.5	1955.5	1563.4	1287.6	1290.8	1785.4	1861.9	1800.8	1960.2	1324.9	1857.6	1745.2
1416672_s_at	Mcoln1	chr8	3500473	3515232	qA1.1	ion channel activity	mucolipin 1		0.00447	0.64408	0.05976	0.0003	0.01356	0.0339	0.354	0.00705	0.0485	0.330034	0.00309	0.554	0.0553	0.211	0.526264	0.640679	0.828742	0.487265	0.827285	0.711	106.683	141.933	200.5	99.9333	205.333	167.567	103.8	117.6	86.1	121.5	79.5	131.6	227.9	197.2	176.4	132.3	140.6	152.9	163.1	80.1	98.7
1416678_at	Cops3	chr11	59633739	59656033	qB2	binding	COP9 (constitutive photomorphogenic) homolog, subunit 3 (Arabidopsis thaliana)		0.0034	0.70415	0.00237	0.00041	0.3062	0.00121	0.103	0.0014	0.000975	0.828783	3.18e-05	0.551	0.158	0.377	1.55755	1.32397	1.2537	1.5935	1.1995	1.18	841.367	527.467	463.4	873.25	420.733	397.633	721.4	739.3	1092.8	941.6	833.9	719.2	357.4	480.7	552.1	554.8	508.8	518.8	635.2	666.6	970.3
1416679_at	Abcd3	chr3	121750929	121807316	qG-H1	Not specified	ATP-binding cassette, sub-family D (ALD), member 3		NA	NA	NA	NA	NA	NA	NA	NA	NA	NA	0.0426	0.0711	0.0327	0.0428	1.10867	1.00005	1.03666	1.21047	1.17156	1.2	342.05	283.7	304.567	401.867	407.233	405.367	452.9	355.2	292.3	298.7	380.7	272.5	380.5	235.3	297.9	272.8	255.7	322.6	449.7	489.9	391
1416680_at	Ube3a	chr7	59111218	59174738	qB5	ubiquitin-protein ligase activity	ubiquitin protein ligase E3A		NA	NA	NA	NA	NA	0.0313	0.00844	0.351	0.42	0.90687	NA	NA	NA	NA	0.975128	1.1964	1.11087	0.904805	1.06636	1.04	267.217	420.6	433.767	249.833	333.3	317.067	239.4	223.8	252.9	165.8	372.6	348.8	119.3	586.1	595.9	311.8	522.8	427.2	500.6	266.3	314.5
1416686_at	Plod2	chr9	92345993	92412167	qE3.3	Not specified	procollagen lysine, 2-oxoglutarate 5-dioxygenase 2		NA	NA	NA	NA	NA	NA	NA	NA	NA	NA	0.012	0.00864	0.497	0.0156	0.279102	0.209168	0.03798	0.48662	0.278297	0.304	66.0833	62.2333	43.2667	98.3333	71.3333	76.6333	57.3	74.7	54.7	64.2	98.5	47.1	49.8	42.7	37.3	53	68.5	65.2	126.5	94.3	80.3
1416687_at	Plod2	chr9	92345993	92412167	qE3.3	Not specified	procollagen lysine, 2-oxoglutarate 5-dioxygenase 2		0.00337	0.16541	0.112	0.00061	0.01679	NA	NA	NA	NA	NA	0.00185	0.335	0.767	0.00172	0.27525	0.16181	-0.0563405	0.331952	0.186197	0.241	64.8167	57.6667	35.8333	72.25	59.7	67.5	60.6	56.4	55.9	80.4	51.9	83.7	34.7	37.3	35.5	45.1	52.3	75.6	94.1	68.9	74
1416690_at	Gtpbp2	chr17	45624721	45632949	qC-D	translation elongation factor activity	GTP binding protein 2		0.03697	0.96382	0.21625	0.00335	0.0494	0.00783	0.0346	0.0171	0.0301	0.771046	0.0014	0.147	0.234	0.48	1.02743	1.14697	1.3825	0.867289	1.33009	1.28	294.967	382.533	598.333	237.8	542	470.267	277.1	420.8	194.7	360.3	256.4	260.5	541.1	786.8	467.1	481.5	345.6	320.5	502.7	196.1	274
1416698_a_at	Cks1b	chr3	89501398	89504310	qF1	kinase activity	CDC28 protein kinase 1b		0.02314	0.19881	0.2036	0.00531	0.07981	NA	NA	NA	NA	NA	0.0155	0.227	0.295	0.0161	1.99965	1.87607	1.67458	2.12007	1.72896	2.04	2003.13	1521.4	1094.03	2507.27	1179.63	2077.93	2419.8	2059.9	2154.3	1722	1854.7	1808.1	1532.1	650.5	1099.5	1571.3	1469.2	1523.7	1819.4	2580.9	1889.3
1416702_at	Serpini1	chr3	75643471	75728450	qE3	endopeptidase inhibitor activity	serine (or cysteine) peptidase inhibitor, clade I, member 1		NA	NA	NA	NA	NA	NA	NA	NA	NA	NA	0.0118	0.000843	0.0678	0.0423	0.107179	0.170302	0.101972	0.325602	0.320557	0.271	46.0833	57.5	49.4667	71.0833	77.7333	71.2333	47.8	45.3	47.3	39.1	60.8	36.2	39.5	60.8	48.1	57.2	57.1	58.2	110.5	62.7	68.6
1416708_a_at	Gramd1a	chr7	30838884	30859793	qB1	catalytic activity	GRAM domain containing 1A		0.00895	0.74633	0.00758	0.00109	0.29085	0.011	0.141	0.00537	0.0184	0.521105	0.000351	0.01	0.901	0.103	0.995711	1.37117	1.51394	0.612136	1.34742	1.19	282.25	576.933	781.867	144.433	575.933	448.433	274.1	370.3	207	392.2	145.7	304.2	602.2	1092.2	651.2	570.1	591.7	569	260.3	106.1	199.5
1416712_at	Pepd	chr7	34621179	34753467	qB2	X-Pro dipeptidase activity	peptidase D		0.01553	0.2245	0.03925	0.00379	0.23782	NA	NA	NA	NA	NA	0.0361	0.25	0.32	0.243	0.658253	0.883465	1.01995	0.763407	1.01171	0.869	142.2	228.867	291.467	173.333	300.167	231.6	121.1	79.3	179.7	148.8	152.9	171.4	271.3	264.4	338.7	261.7	181.8	243.1	119.1	173.9	154.8
1416714_at	Irf8	chr8	123622334	123642675	qE1	DNA binding	interferon regulatory factor 8		0.00191	0.29934	0.45141	0.00043	0.00045	NA	NA	NA	NA	NA	0.0027	0.307	0.23	0.00128	0.796784	0.889896	0.154596	0.920814	0.6807	0.796	187.733	233.233	57.5333	247.8	158.733	208.7	165.1	193.6	114.2	282.2	156.4	214.9	67.9	32	72.7	204.5	189.3	305.9	226.7	368.2	313
1416716_at	Efs	chr14	53870751	53880340	qC2	protein binding	embryonal Fyn-associated substrate		NA	NA	NA	NA	NA	0.00517	0.00483	0.718	0.0488	0.133523	0.000831	0.726	0.496	0.116	-0.267763	-0.270151	-0.14682	-0.242071	-0.198555	0.0235	21.7	24.8667	30.2	23.5167	29.1333	45.5667	24.7	25.4	15.1	20.3	22.3	22.4	33.6	26.4	30.6	26.8	20.6	27.2	16.3	15.9	16.9
1416719_a_at	Rps10	chr17	95707636	95708230	qB1	structural constituent of ribosome	ribosomal protein S10 /// similar to ribosomal protein S10 /// similar to ribosomal protein S10 /// similar to ribosomal protein S10 /// similar to ribosomal protein S10		NA	NA	NA	NA	NA	0.00452	0.00648	0.103	0.0397	0.621325	0.0076	0.447	0.0646	0.0206	2.14396	2.23386	2.23305	2.2102	1.99626	1.93	2758.98	3091.93	3134.53	3012.62	1976.57	1673.7	2377.1	1752.7	3595.8	3475.8	2871.6	2480.9	2197.6	3891.5	3314.5	2594.6	4046.1	2635.1	1866.6	2457.5	2209.1
1416724_x_at	Tcf4	---	69469885	69811061	---	DNA binding	transcription factor 4		0.01069	0.05398	0.08288	0.00902	0.26794	NA	NA	NA	NA	NA	NA	NA	NA	NA	0.475744	0.291552	0.162922	0.383215	0.468983	0.445	99.3333	73.7667	54.9667	85.1333	105	105.7	118.3	77.3	50.3	122.5	109.9	117.7	54.7	60.7	49.5	59	67.1	95.2	83.1	156	90.3
1416726_s_at	Ube2s	chr7	4411139	4415689	qA1	ubiquitin-protein ligase activity	ubiquitin-conjugating enzyme E2S		0.00467	0.89509	0.00937	0.00036	0.08344	0.0187	0.869	0.014	0.00248	0.361412	0.000514	0.161	0.0352	0.0502	1.53106	1.10666	0.815522	1.31403	0.61933	0.366	834.517	359.267	206.033	569.217	141.6	111.133	777.6	462.8	1387.7	823.6	666.3	889.1	124.9	210.1	283.1	457.7	366.2	253.9	577.7	219.2	1131.9
1416727_a_at	Cyb5	chr18	84985530	85014059	qE4	stearoyl-CoA 9-desaturase activity	cytochrome b-5		NA	NA	NA	NA	NA	NA	NA	NA	NA	NA	0.00113	0.0941	0.0266	0.0588	1.98227	1.92399	1.93839	1.83312	1.63494	1.7	1949.78	1671.97	1725.6	1491.72	975.3	1033.63	2143	1814.1	2485.9	1804.3	1923.2	1528.2	1944.6	1660.8	1571.4	1751.7	1723.5	1540.7	947.8	1268	858.2
1416735_at	Asah1	chr8	42839466	42873541	qA4	hydrolase activity	N-acylsphingosine amidohydrolase 1		0.02845	0.91037	0.00347	0.02833	0.28285	NA	NA	NA	NA	NA	0.00141	0.0111	0.00201	0.00142	0.453374	0.684615	0.60703	0.275102	0.362946	0.271	92.1833	155.167	130.8	62.6	84.2667	76.4333	75.9	114.1	84.8	94.1	109.7	74.5	122.4	155.2	114.8	171	134.9	159.6	51.8	68.7	54.5
1416746_at	H2afx	chr9	44085701	44087072	qA5.2	DNA binding	H2A histone family, member X		0.00066	0.7	0.00241	4e-05	0.01872	NA	NA	NA	NA	NA	0.000885	0.0681	0.0961	0.529	1.87548	1.43753	1.09039	1.64348	1.13914	1.2	1607.35	701.7	338.6	1044.57	388.067	468.5	1270.2	1471.6	1613.4	2342.6	1190.9	1755.4	250.3	371.4	394.1	799.1	910.4	395.6	1056	782	1601.9
1416748_a_at	Mre11a	chr9	14535064	14584357	qA2	nuclease activity	meiotic recombination 11 homolog A (S. cerevisiae)		NA	NA	NA	NA	NA	0.037	0.551	0.0345	0.00629	0.385131	0.0176	0.684	0.606	0.106	0.652913	0.457483	0.478706	0.624567	0.406634	0.314	136.317	101.867	105.167	129.583	91.8667	78.8333	113	126.1	140.7	138.2	145.2	154.7	69.1	113.8	132.6	106.2	74.3	125.1	136.2	94.7	193.4
1416757_at	Zwilch	chr9	63935149	63970937	qD	Not specified	Zwilch, kinetochore associated, homolog (Drosophila)		0.00091	0.94981	0.00133	6e-05	0.06429	0.000678	0.932	0.000163	0.000118	0.81897	7.78e-06	0.722	0.997	0.0374	0.587115	-0.119879	-0.495646	0.547939	-0.120381	-0.15	119.567	38.8667	16.7333	110.967	33.1667	33.7333	138.1	115.6	99.9	105.1	143.2	115.5	21.5	20.9	7.8	70.6	19.8	26.2	116.1	78	148.5
1416758_at	Arhgap27	chr11	103147714	103151391	qE1	GTPase activator activity	Rho GTPase activating protein 27		0.00134	0.19032	0.32741	0.0002	0.00198	0.0455	0.114	0.0333	0.0817	0.645301	0.00425	0.0185	0.399	0.245	0.609418	0.647049	0.827525	0.375566	0.75753	0.674	124.767	144.7	199.267	83.6333	179.8	164.667	116.1	130.9	105.3	137	117.3	142	203.3	208.9	185.6	144.5	120.6	169	128.2	74.9	112.7
1416762_at	S100a10	chr3	93640510	93650117	qF1-F2	calcium ion binding	S100 calcium binding protein A10 (calpactin)		NA	NA	NA	NA	NA	0.0265	0.0526	0.106	0.0334	0.553997	NA	NA	NA	NA	1.37311	1.56343	1.42658	1.39367	1.1595	1.07	616.1	958.4	699.133	592.933	390	357.933	524.9	422	1118.1	757	497.2	377.4	351.1	1028.4	717.9	1112.3	1368	394.9	394.4	503.1	440.9
1416763_at	G431001I09Rik	chr2	5711565	5762436	qA1	Not specified	RIKEN cDNA G431001I09 gene		NA	NA	NA	NA	NA	0.0287	0.784	0.0677	0.00286	0.120537	0.00513	0.551	0.288	0.0101	1.6416	1.47683	1.44542	1.592	1.35651	1.13	986.15	721.133	678.267	858.017	574.8	403.733	1179.4	824.4	996.7	1107.2	886.2	923	477.5	774.9	782.4	796.3	821.2	545.9	756.3	762.5	1034.4
1416765_s_at	Magmas	chr16	43212498	43213033	qA1	Not specified	mitochondria-associated protein involved in granulocyte-macrophage colony-stimulating factor signal transduction		0.01577	0.13304	0.0973	0.00529	0.15291	0.0404	0.187	0.0132	0.111	0.285283	0.00901	0.118	0.14	0.464	1.39994	1.31544	1.23274	1.52247	1.15447	1.31	607.8	518.467	440.267	770.883	397.567	507.2	733.3	563.7	639	638.1	507.1	565.6	518.6	394.9	407.3	509.6	536.5	509.3	507.2	786.3	620.1
1416770_at	Stk25	chr1	95452269	95466162	qD	nucleotide binding	serine/threonine kinase 25 (yeast)		NA	NA	NA	NA	NA	NA	NA	NA	NA	NA	0.00696	0.000137	0.0816	0.0264	0.482809	0.374045	0.504028	-0.0237299	0.0997337	0.144	102.017	88.1	115.467	35.4667	51.3667	58.6667	69.2	79	138.1	137.7	63.6	124.5	59.5	161.1	125.8	79.1	119.7	65.5	34.3	29.7	37.4
1416773_at	Wee1	chr7	109913240	109934463	qE3	nucleotide binding	wee 1 homolog (S. pombe)		0.00019	0.76203	0.07798	1e-05	0.00015	NA	NA	NA	NA	NA	2.92e-05	0.129	0.71	2.5e-06	0.878002	0.709619	0.101203	0.766795	0.672274	0.769	213.933	165.467	51.1333	167.833	157.267	184.6	171.9	224.9	220.9	246.4	207.3	212.2	75.2	36.7	41.5	198.8	121.4	176.2	138	235.7	179.1
1416788_a_at	Idh3g	chrX	70031682	70039683	qA7.3-B	nucleotide binding	isocitrate dehydrogenase 3 (NAD+), gamma		NA	NA	NA	NA	NA	NA	NA	NA	NA	NA	0.0306	0.0648	0.659	0.503	1.68159	1.4989	1.60898	1.84632	1.55199	1.69	1067.15	760.267	924.367	1489.9	836.933	1017.87	1339.1	983.8	1179.2	925.3	933.4	1042.1	1133.6	707.2	932.3	664.6	563.5	1052.7	880	1498	1275.9
1416789_at	Idh3g	chrX	70031682	70039683	qA7.3-B	nucleotide binding	isocitrate dehydrogenase 3 (NAD+), gamma		NA	NA	NA	NA	NA	NA	NA	NA	NA	NA	0.013	0.951	0.21	0.0101	1.55675	1.4812	1.41467	1.55888	1.31908	1.06	825.85	714.633	635.5	821.117	531.333	374.967	851.7	702.8	932.8	792.1	806.1	869.6	509.7	589	807.8	719.7	631.2	793	583.5	690.8	1015.5
1416791_a_at	Nxf1	chr19	8824149	8837955	qA	nucleotide binding	nuclear RNA export factor 1 homolog (S. cerevisiae)		NA	NA	NA	NA	NA	0.0138	0.074	0.0327	0.0138	0.657446	0.0139	0.486	0.028	0.209	1.28713	1.23721	1.4023	1.23633	1.48469	1.54	492.783	446.333	615.733	443.2	730.6	769.7	491.7	700	322.6	544.6	408	489.8	663.9	710.8	472.5	421.6	473.1	444.3	734.7	414.5	479.9
1416792_at	Ppm1g	chr5	31479248	31497221	qB1	magnesium ion binding	protein phosphatase 1G (formerly 2C), magnesium-dependent, gamma isoform		0.00061	0.22301	0.00021	0.00042	0.64348	NA	NA	NA	NA	NA	0.0228	0.204	0.942	0.263	1.78981	1.56604	1.58693	1.7101	1.57243	1.49	1328.97	846.3	875.7	1095.48	874.6	761.133	1129.7	1233.7	1297.2	1416.3	1400.2	1496.7	738.7	941.1	947.3	947.5	871.8	719.6	1152	1048.6	1212
1416793_at	Arl6ip2	chr17	79757388	79773123	qE3	protein binding	ADP-ribosylation factor-like 6 interacting protein 2		0.0006	0.17967	0.00021	0.00058	0.51901	0.000638	0.719	6.75e-05	0.000368	0.250845	2.57e-06	0.00191	0.792	0.3	1.4363	0.976413	1.0359	1.7004	1.00398	1.15	663.433	272.3	299.4	1100.43	290.367	369.9	581.2	792.7	797.1	496.6	839.9	473.1	319.2	266.8	312.2	313.3	242.2	261.4	1528.5	943.4	778.6
1416794_at	Arl6ip2	chr17	79757388	79773123	qE3	protein binding	ADP-ribosylation factor-like 6 interacting protein 2		NA	NA	NA	NA	NA	0.0163	0.569	0.023	0.00207	0.215476	0.0179	0.709	0.488	0.224	0.330681	-0.046673	-0.258485	0.406141	-0.244754	-0.611	76.8	38.9667	36.0667	85.1833	27.3	22.7667	58.3	54.8	148.5	82.5	57.8	58.9	6.3	33.9	68	50.3	36.4	30.2	148.8	84.7	75
1416802_a_at	Cdca5	chr19	6084982	6091775	qA	protein binding	cell division cycle associated 5		2e-05	0.52772	7e-05	0	0.00211	8.41e-06	0.0719	3.18e-06	2.28e-05	0.0922376	2.59e-09	0.695	0.49	2.18e-05	1.8761	1.13741	0.613134	1.90533	1.05961	1.24	1573.88	374.6	142.367	1605.93	323.133	444.633	1833.8	1345.5	1806.3	1618.3	1237.6	1601.8	198.3	74.1	154.7	455.9	293.8	374.1	1181.2	1608.5	1361.9
1416805_at	1110032E23Rik	chr3	79971882	80029311	qE3	Not specified	RIKEN cDNA 1110032E23 gene		0.02293	0.30247	0.13004	0.00372	0.08719	NA	NA	NA	NA	NA	0.0365	0.756	0.399	0.0688	-0.571424	-0.443622	-0.273466	-0.548974	-0.356611	-0.469	12	17.8667	24.0667	12.7167	21.1	18.4	15.7	12.5	11.6	9.5	7.7	15	32	20.3	19.9	15.3	16.2	22.1	8.9	11.4	12.1
1416807_at	Rpl36a	chrX	129932051	129934467	qE3	structural constituent of ribosome	ribosomal protein L36a		NA	NA	NA	NA	NA	0.00317	0.00429	0.0496	0.0796	0.80636	0.0236	0.499	0.0413	0.131	1.66701	1.64721	1.60099	1.60475	1.37598	1.41	1059.73	1053.5	925.733	906.1	604.167	602.1	778	888.4	1259.8	1432.2	1147.2	852.8	610.6	1096.8	1069.8	1084	1476.3	600.2	629.8	581.6	840
1416810_at	Mea1	chr17	46144806	46146431	qC	Not specified	male enhanced antigen 1		0.00416	0.91186	0.00028	0.01358	0.04603	NA	NA	NA	NA	NA	0.00421	0.434	0.00778	0.00954	0.685253	1.14375	0.929992	0.752602	0.787039	0.585	149.55	373.6	244.467	166.15	191.3	137.167	130.5	106.4	226.5	153.1	117.4	163.4	211.4	250.2	271.8	400.4	342.9	377.5	90.7	167.9	158.6
1416811_s_at	Ctla2a	chr13	60944403	60946189	qB2	cysteine protease inhibitor activity	cytotoxic T lymphocyte-associated protein 2 alpha /// cytotoxic T lymphocyte-associated protein 2 beta		3e-05	0.36135	0	1e-05	0.22702	0.000102	0.0738	3.49e-05	0.000783	0.0510915	3.6e-09	0.00936	5.37e-05	1.25e-05	0.138989	1.13387	0.984732	-0.0823005	0.568715	0.345	50.6833	365.633	277.933	31.1167	126.433	84.7333	56	74.7	38.2	39	65	31.2	198.6	286.5	348.7	360.7	362.6	373.6	26.8	25.9	25.7
1416815_s_at	Bub3	chr7	131351518	131363043	qF3	Not specified	budding uninhibited by benzimidazoles 3 homolog (S. cerevisiae)		0.04046	0.65142	0.02398	0.0078	0.56201	0.0121	0.0548	0.0108	0.0785	0.318985	0.0014	0.0511	0.738	0.185	2.01554	1.87403	1.83763	2.14382	1.84417	1.96	2071.97	1516.83	1440.57	2637.07	1462.03	1685.7	1942.4	2198	2053.2	2098.6	2207.1	1932.5	1805.9	1127.6	1388.2	1353.2	1574.4	1622.9	2277.2	2189.3	2006.2
1416816_at	Nek7	chr1	140299805	140436154	qE4	nucleotide binding	NIMA (never in mitosis gene a)-related expressed kinase 7		NA	NA	NA	NA	NA	NA	NA	NA	NA	NA	0.0224	0.00529	0.197	0.0664	1.12228	1.26049	1.40669	1.47769	1.47326	1.72	367.367	469.4	626.3	716.65	729.8	1135.27	444.4	372.7	402.3	169.3	542	273.5	786	469.9	623	386.3	479.8	542.1	752.6	674.5	598.3
1416819_at	Cdc37	chr9	20888952	20900364	qA3	unfolded protein binding	cell division cycle 37 homolog (S. cerevisiae)		NA	NA	NA	NA	NA	NA	NA	NA	NA	NA	0.0454	0.0504	0.0844	0.013	1.61465	1.82806	1.62582	1.356	1.50859	1.14	960.917	1390.5	1024.97	587.783	776.2	451.967	797.6	754.1	1103.7	1329.6	687.5	1093	503.1	1248.8	1323	1483.9	1389.3	1298.3	602.3	449.2	793.6
1416824_at	B230118H07Rik	chr2	101362944	101429831	qE2	Not specified	RIKEN cDNA B230118H07 gene		0.00598	0.48613	0.00904	0.00074	0.17783	0.0145	0.519	0.00274	0.00984	0.493703	0.000776	0.764	0.6	0.12	0.388976	0.0519263	-0.119785	0.414794	-0.0116667	0.0743	84.5167	46.2333	31.7	86.95	41	49.4333	83.8	57.3	142.2	58	98.3	67.5	33.1	32.8	29.2	46	37.9	54.8	54.3	61.6	133.6
1416830_at	0610031J06Rik	chr3	88410982	88414564	qF1	nucleotide binding	RIKEN cDNA 0610031J06 gene		0.03373	0.99364	0.02062	0.00523	0.47668	NA	NA	NA	NA	NA	0.0419	0.224	0.926	0.0339	1.08162	1.27564	1.3346	0.980709	1.26487	1.07	322.883	484.9	552	270.667	479.267	336.833	339.9	311.5	297	409	273.5	306.4	364.2	660.3	631.5	562.7	470.7	421.3	329.2	233.4	305
1416832_at	Slc39a8	chr3	135762665	135825957	qG3	metal ion transporter activity	solute carrier family 39 (metal ion transporter), member 8		0.00301	0.98307	0.00025	0.00369	0.12851	0.00542	0.205	0.00217	0.00511	0.635548	7.49e-06	0.00588	0.000142	0.00377	0.344018	-0.0880261	0.0554362	0.511012	0.275636	0.307	74.9167	35.0333	45.2333	100.7	71.1667	76.3333	91.5	74.7	56.6	58.6	106	62.1	57.3	37.6	40.8	33.4	33.8	37.9	94.3	111.3	127
1416833_at	Keg1	chr19	12762806	12787138	qA	gamma-tubulin binding	kidney expressed gene 1		0.03978	0.05376	0.07165	0.09546	0.88042	0.0246	0.069	0.206	0.0173	0.213119	0.00679	0.851	0.732	0.216	-0.306726	-0.172925	-0.184633	-0.318636	-0.203241	-0.0727	20.2	29.8333	28.1333	19.55	28.5667	38.4333	24.8	22.1	23	20.5	16.1	14.7	32.7	24.2	27.5	26.2	32.3	31	13.9	17.4	17.9
1416834_x_at	Ndufb2	chr6	39522191	39529288	qB1	NADH dehydrogenase activity	NADH dehydrogenase (ubiquinone) 1 beta subcomplex, 2		NA	NA	NA	NA	NA	0.00729	0.142	0.00775	0.00467	0.785353	0.0282	0.103	0.0413	0.398	1.02065	1.11826	0.871554	1.20856	0.778392	0.738	305.983	369.433	224.467	418.767	191.9	171.3	327.1	162.7	467.2	427.3	266.6	185	155.2	295.6	222.6	368	487.8	252.5	186.6	525.1	349.3
1416840_at	Mid1ip1	chrX	9874441	9876656	qA1.2	protein binding	Mid1 interacting protein 1 (gastrulation specific G12-like (zebrafish))		0.00124	0.41846	0.00393	0.00011	0.0483	NA	NA	NA	NA	NA	0.000409	0.15	0.704	0.017	0.767801	0.370103	0.0974395	0.639933	0.323634	0.414	176.217	88.9	48.5333	134.95	80.2333	95	106.8	178.5	190.1	208.6	142.9	230.4	42	52.4	51.2	128.5	63.1	75.1	134	102.2	203
1416841_at	1110059E24Rik	chr19	21664394	21720035	qC1	Not specified	RIKEN cDNA 1110059E24 gene		NA	NA	NA	NA	NA	NA	NA	NA	NA	NA	0.015	0.0785	0.0456	0.00569	0.638277	0.528603	0.404646	0.773354	0.748664	0.726	136.95	114.733	88.3667	170.717	177.6	174.167	117.8	137.1	210.6	89.3	161.2	105.7	89.1	75.1	100.9	120.1	101.9	122.2	213.9	137.7	213.7
1416843_at	Pde6d	chr1	88374184	88413715	qD	Not specified	phosphodiesterase 6D, cGMP-specific, rod, delta		NA	NA	NA	NA	NA	0.00893	0.689	0.00234	0.0026	0.952999	NA	NA	NA	NA	0.440657	0.353028	0.371958	0.421228	0.193685	0.197	91.0167	83.9	82.9333	83.8	60.7	63.6	69.9	91	116.6	110.2	95.1	63.3	71.9	98	78.9	93	98.2	60.5	85.1	79.1	98.1
1416844_at	Prmt2	chr10	75650984	75681573	qC1	methyltransferase activity	protein arginine N-methyltransferase 2		8e-05	0.70946	2e-05	1e-05	0.85774	0.00528	0.934	0.00143	0.00116	0.901448	2.38e-06	0.00129	0.611	0.628	0.651247	1.07984	1.09072	0.829379	1.11407	1.12	135.917	332.033	335.9	191.583	360.2	351.967	150.1	143.7	120.8	155.8	133.3	111.8	331	405.9	270.8	374	327.7	294.4	247.5	195.8	143.8
1416845_at	Tmem132a	chr19	10924873	10936824	qA	Not specified	transmembrane protein 132A		0.015	0.08574	0.00977	0.0549	0.3827	NA	NA	NA	NA	NA	NA	NA	NA	NA	0.0635981	0.255431	0.193163	-0.13055	0.285193	0.148	42.35	68.3667	58.2333	32.7	72.9667	57.4	36.5	43.9	32.8	51.7	36.6	52.6	57.3	63.5	53.9	80.1	59	66	24.4	35.2	36.9
1416848_at	Ubl5	chr9	20394951	20397192	qA3	Not specified	ubiquitin-like 5		0.00051	0.13774	0.00047	0.00028	0.72904	0.00434	0.0654	0.00778	0.00591	0.88272	6.03e-05	0.358	0.918	0.946	0.94597	0.553381	0.522987	1.03661	0.539401	0.514	248	121.2	111.833	309	119.4	122.967	254.5	274.1	295.8	284.3	169.2	210.1	97.1	140.1	98.3	138.9	121.2	103.5	532.8	249.6	450.6
1416849_at	D10Ertd214e	chr10	70725669	70740189	qB5.3	Not specified	DNA segment, Chr 10, ERATO Doi 214, expressed		0.04073	0.79125	0.18146	0.00397	0.06832	0.0489	0.765	0.104	0.00548	0.149189	0.0135	0.428	0.603	0.681	0.408999	0.165914	-0.235356	0.309557	0.0740777	-0.163	87.5	61.8	28.1333	69.85	49.3	34.5333	60.2	78.1	149.1	94.8	70.5	72.3	14.2	26.4	43.8	77.5	75.2	32.7	40	74	89.2
1416850_s_at	D10Ertd214e	chr10	70725669	70740189	qB5.3	Not specified	DNA segment, Chr 10, ERATO Doi 214, expressed		9e-05	0.39302	0.00023	1e-05	0.0178	0.00427	0.0839	0.00292	0.0118	0.458094	1.03e-05	0.164	0.8	0.0214	1.68875	1.34187	1.14598	1.80003	1.31376	1.42	1083.07	551.567	373.367	1338.65	531.367	629.3	1266.5	891.3	1227.5	991.6	1130.5	991	419.5	302.1	398.5	595.8	606	452.9	855.7	1346.2	979.7
1416856_at	3230401D17Rik	chr2	54244386	54245966	qH2	Not specified	RIKEN cDNA 3230401D17 gene		NA	NA	NA	NA	NA	0.00154	0.0214	0.0113	0.00402	0.581225	0.00177	0.0227	0.654	0.294	1.19479	1.13782	1.13837	1.3312	1.10233	1.05	404.6	378.9	364.967	516.5	349.433	310.567	412.4	372.6	502.6	423.3	345.4	371.3	331.8	393	370.1	461	400.2	275.5	375.1	494.8	444.8
1416857_at	Sdf2	chr11	78061943	78071651	qB5	Not specified	stromal cell derived factor 2		0.02656	0.34936	0.00835	0.0174	0.70175	NA	NA	NA	NA	NA	0.0431	0.0274	0.741	0.354	1.35919	1.49361	1.47561	1.47158	1.47188	1.41	563.25	729.833	702.333	675.867	719.067	615.033	568.8	480.1	695.7	588	489.1	557.8	721.7	639	746.3	744.6	701.9	743	604.7	689.8	504.1
1416860_s_at	Ing1	chr8	11556037	11563073	qA1.1	DNA binding	inhibitor of growth family, member 1		0.04206	0.03483	0.28924	0.24879	0.0714	NA	NA	NA	NA	NA	NA	NA	NA	NA	1.28278	1.22707	1.34431	1.38759	1.35319	1.45	479.967	441.833	544.7	571.483	573.5	664.733	531.9	502.9	545.9	455.7	401.5	441.9	607.3	496.6	530.2	447.3	506.2	372	554.5	670.8	412.3
1416868_at	Cdkn2c	chr4	109158802	109163255	qC7	DNA binding	cyclin-dependent kinase inhibitor 2C (p18, inhibits CDK4)		4e-05	0.5291	0.00014	0	0.00347	0.0168	0.544	0.00338	0.00993	0.564371	0.000126	0.978	0.119	0.24	1.65161	1.32799	1.09323	1.6498	1.14207	1.23	1008.58	533.9	337.9	957.75	409.4	466.567	888.1	1057.1	876.5	1159.4	903.2	1167.2	381.9	372.9	258.9	598.9	470	532.8	940.3	768.5	980.6
1416869_x_at	Lime1	chr2	181310309	181313035	qH4	nucleic acid binding	Lck interacting transmembrane adaptor 1		5e-05	0.4475	1e-05	1e-05	0.76041	0.0179	0.628	0.00192	0.0366	0.13958	0.000126	0.228	0.967	0.06	0.430546	0.99928	0.976406	0.307657	0.993476	0.697	87.2333	282.6	274.967	71.9167	285.633	180.533	79.5	78	89.3	88.7	84	103.9	188.4	288	348.5	278.4	293.3	276.1	84.6	60	81.7
1416872_at	Tspan6	chrX	129237419	129244761	qE3	Not specified	tetraspanin 6		0.00122	0.66077	0.00748	7e-05	0.01515	0.000615	0.0214	0.00208	0.00287	0.856492	2.75e-06	0.00665	0.886	0.0144	0.565615	0.389103	0.211666	0.729698	0.400069	0.417	114.083	88.9	60.7333	157.417	90.4	93.5333	108.7	138.6	105.3	108.6	117.1	106.2	70.4	51.7	60.1	85.1	69.8	111.8	109.1	115.9	170.9
1416873_a_at	Cdk2	chr10	128100867	128107928	qD3	nucleotide binding	cyclin-dependent kinase 2		0.00131	0.74644	0.00011	0.00141	0.12449	NA	NA	NA	NA	NA	0.00445	0.216	0.0536	0.793	0.890565	0.236148	0.433285	0.758834	0.536222	0.472	223.283	67.0667	95.9333	176.183	124	110.233	172	202.1	259.9	180.3	205.5	319.9	98.1	65.9	123.8	45	80.3	75.9	283.1	96.1	187.5
1416877_a_at	Mrpl51	chr6	125157783	125160504	qF2	structural constituent of ribosome	mitochondrial ribosomal protein L51		0.00274	0.39578	0.03805	0.00023	0.01514	0.00288	0.199	0.00129	0.00224	0.749648	8.82e-05	0.135	0.0254	0.987	1.69803	1.594	1.4452	1.78093	1.41363	1.44	1105.12	890.167	660.5	1256.97	642.267	644.367	1296.4	898.9	1201.1	1168.9	1034.9	1030.5	690.1	652.8	638.6	855.7	1014.7	800.1	960.9	1225.3	1202.1
1416880_at	Mcl1	chr3	95744195	95748584	qF2.1	protein binding	myeloid cell leukemia sequence 1		0.04568	0.82247	0.01394	0.01289	0.9674	0.0187	0.0582	0.0149	0.171	0.221716	0.00632	0.37	0.345	0.645	1.25226	1.5091	1.51319	1.31889	1.61049	1.46	460.333	767.1	757.9	529.3	946.367	667.3	494.5	592.2	269.4	435.3	511.1	459.5	765	863.3	645.4	765.1	940.7	595.5	894.4	604.3	460.2
1416882_at	Rgs10	chr7	128164768	128209334	qF3	signal transducer activity	regulator of G-protein signalling 10		NA	NA	NA	NA	NA	0.0275	0.00422	0.929	0.979	0.956312	0.0398	0.849	0.706	0.292	1.82343	1.8419	1.92246	1.8122	1.80143	1.81	1456.03	1424.93	1701.07	1358.02	1342.7	1327.57	1251	1371.5	2301.7	1104.8	1292.6	1414.6	1447.4	1483.3	2172.5	1357	1503.9	1413.9	1100.1	953	1000.9
1416884_at	Cbx3	chr6	58591142	58592877	qB-C	chromatin binding	chromobox homolog 3 (Drosophila HP1 gamma) /// similar to chromobox homolog 3 /// similar to chromobox homolog 3		NA	NA	NA	NA	NA	0.0375	0.443	0.00554	0.0895	0.170403	0.0317	0.0192	0.0351	0.0608	1.64431	1.84259	1.49986	1.841	1.59902	1.71	1043.5	1432.37	748.167	1397.82	936.2	1063.67	781.5	1339	1208	641.4	1564.2	726.9	575.5	925.3	743.7	1203.1	1509.2	1584.8	1505.8	1078.4	1506.1
1416888_at	Fadd	chr7	144388913	144391855	qF5	protein binding	Fas (TNFRSF6)-associated via death domain		NA	NA	NA	NA	NA	0.0357	0.0731	0.0329	0.118	0.511359	0.027	0.026	0.763	0.801	0.701374	0.655457	0.712016	0.824902	0.63337	0.694	150.55	146.167	159.7	188.667	143.6	157.333	143.1	124.1	171.7	175.1	150.2	139.1	142.7	166	170.4	130.9	149.2	158.4	154.8	191.2	144.7
1416890_at	Wdr74	chr19	8802858	8807668	qA	Not specified	WD repeat domain 74		NA	NA	NA	NA	NA	NA	NA	NA	NA	NA	0.0491	0.269	0.444	0.0722	1.08558	0.978096	0.849696	0.980559	0.877577	0.605	330.233	271.333	220.6	261.4	226.433	149.533	246.8	246.5	453.9	385.8	332.8	315.6	130.5	232.1	299.2	279.5	265.3	269.2	187.4	245.1	363.8
1416891_at	Numb	chr12	84683685	84811607	qD3	protein binding	numb gene homolog (Drosophila)		0.02491	0.54944	0.67691	0.00472	0.00575	0.00822	0.119	0.0327	0.00326	0.241899	0.000799	0.558	0.0064	0.315	0.909466	0.871956	1.23547	0.952617	1.20402	1.35	234.45	221.467	448.033	251.617	429.433	542.5	214.2	390.7	161.1	207.6	217.6	215.5	576.7	365.1	402.3	233	209.9	221.5	349.1	322.2	227.9
1416893_at	3110001A13Rik	chr2	3630732	3699414	qA1	Not specified	RIKEN cDNA 3110001A13 gene		NA	NA	NA	NA	NA	0.00132	0.0277	0.0133	0.00195	0.309499	0.000275	0.00406	0.0716	0.599	0.39677	0.508824	0.250513	0.625052	0.321161	0.198	82.2833	111.3	65.4333	128.483	78.2667	63.3333	73.3	71.8	107.8	69	90.8	81	58.4	62.6	75.3	110.9	129	94	93.5	116.1	93.7
1416896_at	Rps6ka1	---	133119365	133159852	---	nucleotide binding	ribosomal protein S6 kinase polypeptide 1		0.0016	0.98717	0.0006	0.00022	0.52541	0.0131	0.5	0.00165	0.0234	0.174119	0.000276	0.0496	0.85	0.0514	1.39088	1.74455	1.79668	1.21986	1.76658	1.56	597.883	1196.4	1330.37	431.383	1258.73	864.933	683.5	597.2	483.8	517.8	643.5	661.5	1261.6	1071	1658.5	1031.6	1040	1517.6	542.3	434.3	424.3
1416897_at	Parp9	chr16	35858753	35892352	qB3	NAD+ ADP-ribosyltransferase activity	poly (ADP-ribose) polymerase family, member 9		0.00344	0.80921	0.00069	0.00103	0.80787	NA	NA	NA	NA	NA	0.00179	0.152	0.257	0.0037	1.08342	1.46315	1.44153	0.961424	1.32595	1.05	325.333	693.367	679.767	250.35	551.7	328.9	265.5	352.6	321	262.9	401.6	348.4	446.8	789	803.5	765.8	713.2	601.1	288.5	154.9	270.4
1416901_at	Npc2	chr12	85645954	85662860	qD2	Not specified	Niemann Pick type C2		0.02406	0.41009	0.03088	0.00435	0.3169	NA	NA	NA	NA	NA	0.00819	0.363	0.684	0.0971	2.0854	2.32399	2.43706	2.14485	2.28723	2.28	2415.08	3749.43	4726.57	2566.47	3422	3120.1	2480.1	2400.4	2740	2879.4	1923.6	2067	3251	6625.5	4303.2	3462.2	5160.5	2625.6	2445.8	2417.6	2537.9
1416902_a_at	Cox5b	chr1	36636035	36638036	qB	cytochrome-c oxidase activity	cytochrome c oxidase, subunit Vb		NA	NA	NA	NA	NA	0.0049	0.0608	0.0288	0.00363	0.289646	0.002	0.258	0.321	0.317	1.69816	1.64	1.5386	1.76372	1.55995	1.46	1113.15	969.2	799.2	1219.22	842.567	658.167	1292.9	846.6	1217.6	1294.9	1013.9	1013	743.8	964.8	689	923.4	1067.8	916.4	718.6	1237.2	1254.4
1416906_at	Anapc5	chr5	123048335	123081917	qF	binding	anaphase-promoting complex subunit 5		0.00054	0.15325	0.00092	0.00017	0.28927	NA	NA	NA	NA	NA	0.00701	0.357	0.587	0.0473	1.92579	1.65594	1.58378	1.82652	1.57572	1.27	1747.27	999.967	881.233	1438.18	879.933	594.967	1338	1535.5	1733	2093.4	1818.9	1964.8	685.5	868.5	1089.7	990.4	880.6	1128.9	1608.2	1024.5	1923.6
1416910_at	Dnajc15	chr14	76560366	76609293	qD3	unfolded protein binding	DnaJ (Hsp40) homolog, subfamily C, member 15		0.00755	0.25366	0.0138	0.00168	0.26687	0.00687	0.0544	0.00837	0.0219	0.617988	0.0001	0.00813	0.0256	0.469	1.31293	0.975021	0.823903	1.04084	0.660932	0.728	526.7	271.033	211.133	302.05	150.267	170.1	495.5	457.7	871.3	378.5	420.2	537	134.8	184.7	313.9	300.8	266.3	246	194.9	168.8	358.7
1416915_at	Msh6	chr17	87883400	87899389	qE4	nucleotide binding	mutS homolog 6 (E. coli)		0.00201	0.34817	0.00018	0.02845	0.0145	NA	NA	NA	NA	NA	0.0133	0.391	0.177	0.169	1.45565	1.04937	1.28043	1.37613	1.2279	1.1	682.717	313.067	483.533	603.733	444.7	359.5	610.6	737	499.6	608.4	708.4	932.3	409.3	559.3	482	317.7	348.4	273.1	960.1	569.1	657.6
1416918_at	Dlgh3	chrX	96970470	97021129	qC2	protein binding	discs, large homolog 3 (Drosophila)		0.00296	0.03798	0.0023	0.28951	0.02589	NA	NA	NA	NA	NA	0.0246	0.197	0.0833	0.326	0.421687	0.612102	0.472601	0.48105	0.497178	0.409	86.1	134.833	100.267	95.2	109.867	93.3667	80.6	78.6	72.2	78.1	105.4	101.7	92	110.4	98.4	130.9	119.1	154.5	127.3	84.1	104.3
1416921_x_at	Aldoa	chr7	126586381	126590316	qF4	fructose-bisphosphate aldolase activity	aldolase 1, A isoform		0.00115	0.53242	0.00112	0.00013	0.17959	NA	NA	NA	NA	NA	NA	NA	NA	NA	1.67727	1.85398	1.91651	1.64882	1.86457	1.74	1062.17	1462.6	1654.3	1032.3	1523.33	1135.63	1098	951.1	1137.9	1227.6	870.4	1088	1543.3	1588.2	1831.4	1420.4	1613.9	1353.5	1078	1289.7	980.2
1416922_a_at	Bnip3l	chr14	65939349	65962974	qD1	protein binding	BCL2/adenovirus E1B interacting protein 3-like		0.04825	0.15624	0.5731	0.01765	0.07612	NA	NA	NA	NA	NA	NA	NA	NA	NA	1.36864	1.42092	1.62192	1.55435	1.5173	1.55	577.867	662.167	938.067	807.883	782.8	796.333	674.9	540.5	738.5	492.9	589.9	430.5	818.6	1109.2	886.4	715.9	836.7	433.9	654	961.3	652.2
1416924_at	Bri3	chr5	144508848	144517922	qG2	Not specified	brain protein I3		NA	NA	NA	NA	NA	0.00294	0.00454	0.103	0.0336	0.56434	0.000181	0.884	0.0138	0.00408	0.788276	0.848253	0.832845	0.795887	0.647768	0.591	178.517	211.767	201.467	180.1	145.667	129.7	189.8	153.3	199	176.5	192.1	160.4	199.1	192.1	213.2	193.5	203.1	238.7	106.6	168.6	158.5
1416928_at	Rbm12	chr2	155785644	155803376	qH2	nucleotide binding	RNA binding motif protein 12		NA	NA	NA	NA	NA	0.0248	0.0116	0.826	0.139	0.257038	NA	NA	NA	NA	1.16381	0.996273	0.923723	1.1056	1.08155	0.939	397.55	289.333	244.133	344.9	336.4	253.967	334	624	215.5	276.7	412	523.1	259.6	187.1	285.7	379.7	264.7	223.6	565.9	313.8	458.7
1416930_at	Ly6d	chr15	74579553	74590866	qD3	Not specified	lymphocyte antigen 6 complex, locus D		2e-05	0.09436	0.00023	0	0.00865	0.000971	0.322	0.000329	0.000387	0.914978	2.52e-07	0.00731	0.00314	0.634	1.34697	0.586537	0.0868249	0.966951	-0.0220843	0.000261	612.083	130.3	47.5333	255.717	40.9	52.9667	389.8	388.7	485.1	1189.7	850	369.2	46.3	54.5	41.8	162	103.5	125.4	138.2	200.7	297.2
1416938_at	Chchd1	chr14	19491605	19492977	qB	Not specified	coiled-coil-helix-coiled-coil-helix domain containing 1		NA	NA	NA	NA	NA	0.000251	0.00757	0.00202	0.00343	0.764948	0.000394	0.0274	0.0939	0.45	1.40349	1.33647	1.25791	1.60181	1.12681	1.17	642.167	541.867	461.7	903.567	370.567	389.7	536.5	403.1	1090.5	672.8	668.4	481.7	399.4	482.5	503.2	599.3	517.1	509.2	537.7	713.2	749.7
1416939_at	Ppa1	chr10	61043940	61069525	qB4	magnesium ion binding	pyrophosphatase (inorganic) 1		0.00787	0.34302	0.69839	0.00111	0.00471	0.0258	0.0611	0.0606	0.0367	0.796659	0.00269	0.812	0.0636	0.995	1.26604	1.24592	1.04339	1.28093	1.07242	1.04	463.367	455.467	304.5	473.4	330.133	302.733	391.6	446.2	453.7	442.7	552.4	493.6	343.4	264	306.1	391.9	449.4	525.1	253.7	384.2	562.1
1416942_at	Arts1	chr13	75105822	75157310	qC1	Not specified	type 1 tumor necrosis factor receptor shedding aminopeptidase regulator		0.03759	0.55329	0.00587	0.04274	0.31487	0.0421	0.67	0.0843	0.0399	0.00449259	5.81e-05	0.00608	0.00214	5.91e-06	0.638724	0.830888	0.765006	0.501465	0.607261	0.37	132.717	204.9	178.867	98.5167	134.8	86.2333	123.9	119.1	136.8	110.2	163.2	143.1	150.1	168.5	218	219.9	188.8	206	102.4	91.8	96.3
1416943_at	Ube2e1	chr14	117319698	117321050	qA3	ubiquitin conjugating enzyme activity	ubiquitin-conjugating enzyme E2E 1, UBC4/5 homolog (yeast) /// similar to Ubiquitin-conjugating enzyme E2 E1 (Ubiquitin-protein ligase E1) (Ubiquitin carrier protein E1) (UbcM3)		0.0058	0.41663	0.01977	0.00064	0.08006	0.00075	0.106	0.000615	0.000747	0.904035	4.18e-05	0.265	0.167	0.565	1.58312	1.42435	1.29525	1.63862	1.32643	1.34	881.517	644.367	497.533	938.75	540.567	526.233	803.7	922.5	996.5	652	989.4	925	454	457.7	580.9	749.8	600.4	582.9	813.2	874.8	885
1416948_at	Mrpl23	chr7	142342423	142350137	qF5	nucleotide binding	mitochondrial ribosomal protein L23		NA	NA	NA	NA	NA	0.00886	0.0366	0.0305	0.0194	0.81579	0.00649	0.907	0.183	0.239	1.53664	1.40349	1.3495	1.54721	1.23428	1.2	827.45	615.3	557.633	813	450.633	428	709.5	537.7	1329.3	918.2	684.3	785.7	435.1	571.7	666.1	619.6	655.5	570.8	427.5	618.7	813.9
1416950_at	Tnfaip8	chr18	50177050	50217112	qD1	Not specified	tumor necrosis factor, alpha-induced protein 8		NA	NA	NA	NA	NA	0.000114	0.0634	0.000398	6.73e-05	0.232543	0.000363	0.00503	0.0934	0.143	1.41151	1.40707	1.30855	1.57717	1.27737	1.2	629.117	631.8	510.567	828.7	489	407.133	539.6	655.3	749.8	549.4	803.5	477.1	429	535.1	567.6	794.6	596.8	504	717.9	793.5	756.9
1416952_at	Atp6v1d	chr12	79761821	79780434	qC3	Not specified	ATPase, H+ transporting, lysosomal V1 subunit D		NA	NA	NA	NA	NA	0.00607	0.0365	0.178	0.00573	0.0969777	0.00388	0.292	0.627	0.00158	1.29205	1.28671	1.37865	1.3502	1.24997	1.1	494.75	492.533	585.533	534.7	463.533	341.5	455.9	520.1	632.1	377.9	544.2	438.3	539.9	526.7	690	525.6	507.2	444.8	468.7	520.3	404.2
1416954_at	Slc25a10	chr11	120307967	120315260	qE2	binding	solute carrier family 25 (mitochondrial carrier, dicarboxylate transporter), member 10		0.00074	0.07522	0.00158	0.00057	0.54296	0.0142	0.984	0.00235	0.00647	0.579834	0.000114	0.0822	0.0825	0.527	0.551418	0.285311	0.241761	0.450845	0.143247	0.192	112.717	71.8333	64.2	90.5667	55.9333	61.7667	93.5	91.6	110.5	156.1	105.3	119.3	66	71.7	54.9	75.5	71.2	68.8	78.8	77.6	117.4
1416957_at	Pou2af1	chr9	50965919	50992507	qA5.3	DNA binding	POU domain, class 2, associating factor 1		NA	NA	NA	NA	NA	0.0363	0.227	0.00896	0.602	0.0395307	0.0453	0.717	0.0707	0.0406	0.258967	0.286534	0.0335066	0.230712	0.49577	0.274	64.8167	72.1667	44.2	58.3167	109.667	73.3333	48.2	104.4	39.3	49.9	76.2	70.9	62.1	35.6	34.9	79	64.5	73	73	49.8	76.3
1416958_at	Nr1d2	chr14	40243903	40250315	qA2	DNA binding	nuclear receptor subfamily 1, group D, member 2		NA	NA	NA	NA	NA	NA	NA	NA	NA	NA	0.0458	0.0433	0.0123	0.0715	-0.0128218	-0.127602	-0.117374	0.310583	0.458206	0.286	41.15	34.4	35.9667	78.2	101.8	75	20.5	54.2	43.2	15.3	77.2	36.5	17.9	30.9	59.1	27.6	23.1	52.5	152.2	41.8	130.3
1416961_at	Bub1b	chr2	118289711	118333032	qE5	nucleotide binding	budding uninhibited by benzimidazoles 1 homolog, beta (S. cerevisiae)		0.00025	0.88062	0.00286	1e-05	0.00257	5.98e-05	0.708	1.11e-05	9.65e-06	0.897296	3.69e-07	0.627	0.291	0.000945	1.28721	0.525179	-0.369558	1.22577	0.335137	0.319	483.517	114.9	25.8	421.733	80.7667	83.3667	429.6	535.2	412.5	466.2	497.3	560.3	31.4	6	40	132.3	93.4	119	464.3	318.6	582.9
1416962_at	Rcc1	chr4	131603995	131620199	qD2.3	DNA binding	regulator of chromosome condensation 1		0.00114	0.44631	0.01995	8e-05	0.0071	0.00715	0.418	0.0123	0.000981	0.180493	7.85e-05	0.206	0.0791	0.613	1.03471	0.801474	0.471229	0.931717	0.594974	0.414	299.467	193.5	102.267	238.2	133.233	97.6333	284.4	259.1	254.8	380	203	415.5	75.8	131.4	99.6	196.7	176	207.8	271.4	209.3	313.1
1416963_at	Ubadc1	chr2	25820549	25843738	qA3	Not specified	ubiquitin associated domain containing 1		0.00756	0.87863	0.00049	0.13763	0.01122	NA	NA	NA	NA	NA	0.0374	0.312	0.194	0.83	1.35275	1.13771	1.28584	1.31174	1.21511	1.27	551.45	370.833	485.733	491.85	433.5	475.233	478.2	517	619.8	503.1	542.2	648.4	477.1	456.5	523.6	422.6	346.5	343.4	538.6	408.6	516.9
1416969_at	Gtse1	chr15	85687768	85704338	qE2	catalytic activity	G two S phase expressed protein 1		0.00058	0.98838	0.00558	3e-05	0.00519	NA	NA	NA	NA	NA	0.00628	0.169	0.692	0.508	0.521623	-0.109875	-0.848498	0.181529	-0.244745	-0.622	107.167	37.5667	8.76667	69.7167	26.6667	22	118.8	110.2	84.7	131.5	65.5	132.3	5	6.1	15.2	43.4	52	17.3	93.8	58.8	82.6
1416970_a_at	Cox7a2	chr9	79541045	79544264	qE1	cytochrome-c oxidase activity	cytochrome c oxidase, subunit VIIa 2		NA	NA	NA	NA	NA	0.0488	0.0614	0.0485	0.279	0.353822	0.021	0.0601	0.358	0.558	2.3085	2.27798	2.24901	2.47439	2.16643	2.32	3750.05	3309	3148.03	5184.72	2756.77	3413.8	4057	3050.8	4444.9	3740.2	4048.1	3159.3	3343.5	2909.9	3190.7	2908.7	3819	3199.3	3374.3	4645.7	3540.1
1416971_at	Cox7a2	chr9	79541045	79544264	qE1	cytochrome-c oxidase activity	cytochrome c oxidase, subunit VIIa 2		0.02966	0.39008	0.49598	0.00434	0.02602	0.00446	0.0906	0.00459	0.00593	0.889323	0.000379	0.022	0.0557	0.763	1.9017	1.8639	1.70153	2.0849	1.65039	1.67	1674.7	1488.47	1086.63	2327.72	1021.93	1026.6	1867.2	1269.7	2042.7	1868.1	1677.1	1323.4	1042.7	1104	1113.2	1377.9	1625.6	1461.9	1492.4	2056	2095.3
1416972_at	Nhp2l1	chr15	48202272	48203505	qE1	RNA binding	NHP2 non-histone chromosome protein 2-like 1 (S. cerevisiae) /// similar to Nhp2 non-histone chromosome protein 2-like 1 /// similar to NHP2-like protein 1 (High mobility group-like nuclear protein 2 homolog 1) ([U4/U6.U5] tri-snRNP 15.5 kDa protein) (Sperm specific antigen 1) (Fertilization antigen 1) (FA-1)		0.00203	0.92905	0.00246	0.00016	0.11483	0.00126	0.0742	0.00115	0.00244	0.662726	1.92e-05	0.022	0.277	0.595	1.69702	1.5188	1.43263	1.83726	1.43022	1.48	1101.03	770.633	648.267	1412.25	657.967	683.133	864.2	1179.9	1206.3	1219.9	1085.2	1050.7	611.1	755.4	578.3	838.5	797.1	676.3	1159.8	1138.6	1281.8
1416973_at	Nhp2l1	chr15	48202272	48203505	qE1	RNA binding	NHP2 non-histone chromosome protein 2-like 1 (S. cerevisiae)		4e-05	0.13078	9e-05	1e-05	0.08037	0.00145	0.0298	0.00298	0.00695	0.645684	4.64e-06	0.0256	0.608	0.354	1.8525	1.58217	1.49161	2.03886	1.52534	1.6	1493.57	867.267	727.7	2206.23	790.333	851.233	1316.5	1598.1	1771.3	1475.5	1378	1422	736.6	625.9	820.6	897	904.6	800.2	1319	1505	1942.4
1416974_at	Stam2	chr2	52513666	52564223	qC1.1	transmembrane receptor activity	signal transducing adaptor molecule (SH3 domain and ITAM motif) 2		0.00593	0.35063	0.33795	0.00172	0.00114	NA	NA	NA	NA	NA	0.00494	0.012	0.00157	0.141	0.485388	0.44882	0.64542	0.586829	0.638965	0.567	97.3667	98.7333	139.833	116.017	143.8	124.4	91.6	120.9	92.9	85.6	91	102.2	139.5	141.3	138.7	106.7	83.7	105.8	104.7	110.2	115
1416979_at	2510048O06Rik	chr5	148170984	148186131	qG3	Not specified	RIKEN cDNA 2510048O06 gene		NA	NA	NA	NA	NA	0.0103	0.841	0.00915	0.00119	0.272316	0.00227	0.247	0.00143	0.0306	1.5151	1.5546	1.27981	1.41856	1.13327	1.02	764.3	857.533	515.033	616.667	370.4	299.7	725.4	749.8	630.7	995.1	739.4	745.4	284.3	728.5	532.3	862	1141.1	569.5	703.1	422.8	848.1
1416981_at	Foxo1	chr3	52356302	52438033	qC	DNA binding	forkhead box O1		0.00364	0.30747	0.02399	0.00043	0.04478	0.000164	0.0746	0.000112	0.000321	0.472495	3.24e-06	0.0475	0.0178	0.778	0.666856	0.944767	1.22063	0.465946	1.29252	1.18	144.633	259.4	439	99.15	503.667	408.8	135.9	170.1	77.6	174.5	123	186.7	306.1	517.1	493.8	243.7	325.8	208.7	172.2	95.5	107
1416982_at	Foxo1	chr3	52356302	52438033	qC	DNA binding	forkhead box O1		0.00054	0.76711	0.00183	3e-05	0.01724	0.00056	0.669	7.89e-05	0.000213	0.484757	3.46e-06	0.634	0.00594	0.861	0.673768	0.933073	1.13325	0.645797	1.18562	1.12	143.95	249.233	360.467	135.7	410.3	351.333	153.3	199.7	95.4	134.6	135.9	144.8	367.8	368.4	345.2	238	270.7	239	218.7	119.2	104.3
1416983_s_at	Foxo1	chr3	52356302	52438033	qC	DNA binding	forkhead box O1		0.00579	0.79778	0.02109	0.00042	0.0483	0.000682	0.0784	0.000724	0.000892	0.898694	2.48e-05	0.18	0.051	0.93	1.01161	1.33555	1.64147	0.851009	1.68127	1.66	290.4	548.333	998.633	227.1	1087.33	959.067	424	338.9	156.9	256.2	222.9	343.5	1233.3	1107.9	654.7	549.9	662	433.1	426.6	307.9	166.5
1416988_at	Msh2	chr17	87580833	87632039	qE4	nucleotide binding	mutS homolog 2 (E. coli)		NA	NA	NA	NA	NA	NA	NA	NA	NA	NA	0.0151	0.136	0.158	0.0142	1.21582	0.997668	0.981312	1.0419	0.763413	0.549	427.117	286.933	292.433	295.133	185	150.567	295.9	400	461.8	520.5	396.7	487.8	145.7	381.2	350.4	324.5	315.8	220.5	285.2	212.8	380.8
1416989_at	Vps53	chr11	75862423	75995842	qB4	Not specified	vacuolar protein sorting 53 (yeast)		NA	NA	NA	NA	NA	NA	NA	NA	NA	NA	0.0385	0.161	0.328	0.0203	0.875491	0.989016	1.07455	0.793612	0.909549	0.874	217.167	279.4	324.9	176.2	242.067	221.833	305	171.3	185.1	277.6	178.4	185.6	315.6	389.7	269.4	259.2	238.3	340.7	153.5	212.8	216.3
1416991_at	Mto1	chr9	78233894	78259835	qE1	oxidoreductase activity	mitochondrial translation optimization 1 homolog (S. cerevisiae)		0.01078	0.45236	0.00134	0.02424	0.13953	NA	NA	NA	NA	NA	NA	NA	NA	NA	0.904049	0.666435	0.763573	0.7483	0.810088	0.755	225.4	149.533	178.467	171.617	198.7	183.467	233.6	234.1	171.4	232.8	212.1	268.4	159.1	224.4	151.9	130.7	148.7	169.2	235.3	140.4	203
1416992_at	Mfng	chr15	78583136	78600751	qE1	Not specified	manic fringe homolog (Drosophila)		0.0004	0.32309	0.05327	3e-05	0.001	NA	NA	NA	NA	NA	0.0108	0.025	0.531	0.0897	0.9577	1.05173	1.28486	0.725645	1.13767	1.04	250.667	314.867	487.467	170.767	374.133	314.233	224.3	243.4	237.1	300.4	237.5	261.3	408.9	522.9	530.6	345.6	328.6	270.4	178.5	138.8	218.8
1416997_a_at	Hap1	chr11	100163414	100172218	qD	protein binding	huntingtin-associated protein 1		0.02007	0.08722	0.06499	0.01393	0.43531	NA	NA	NA	NA	NA	0.0154	0.85	0.447	0.52	-0.102516	0.0396754	0.103479	-0.0903074	0.109617	0.163	30.1667	45.2	49.7	30.6833	53.3	59.5667	28.4	27.6	23.8	30.7	34.8	35.7	63.2	40.8	45.1	47.5	50.3	37.8	35.6	29.6	33
1416998_at	Rrs1	chr1	9530651	9532672	qA2	Not specified	RRS1 ribosome biogenesis regulator homolog (S. cerevisiae)		NA	NA	NA	NA	NA	NA	NA	NA	NA	NA	0.0263	0.00387	0.435	0.0638	0.98553	0.816817	0.756582	0.433477	0.62867	0.291	285.333	206.767	190.3	100.617	151.033	92.2333	131.3	383.4	179.2	341.6	262.8	413.7	94.4	272.7	203.8	248.3	233.8	138.2	165.8	72.2	158.9
1417001_a_at	D4Wsu53e	chr4	134195711	134199448	qD3	Not specified	DNA segment, Chr 4, Wayne State University 53, expressed		NA	NA	NA	NA	NA	0.00262	0.00796	0.0778	0.0144	0.39394	7.37e-05	0.000354	0.00724	0.0127	0.903259	1.1836	1.36932	1.46164	1.73039	1.87	249.683	415.4	616.067	734.15	1183.43	1445.63	357.3	452.5	108.8	182.2	145.2	252.1	847.6	687.3	313.3	393.1	290.9	562.2	1362.8	778.5	874.8
1417002_at	0610012G03Rik	chr16	31867145	31868268	qB2	protein binding	RIKEN cDNA 0610012G03 gene		NA	NA	NA	NA	NA	NA	NA	NA	NA	NA	0.0188	0.755	0.0896	0.00215	1.07228	1.16649	1.11081	1.0496	0.965632	0.71	325.067	391.033	352.267	300.933	268.967	175.067	242.4	241.2	412.1	436.8	284.6	333.3	259.3	402.4	395.1	409.8	411.8	351.5	225.3	249	298.3
1417004_at	Tsg101	chr7	62810291	62811718	qB5	transcription corepressor activity	tumor susceptibility gene 101		NA	NA	NA	NA	NA	0.0235	0.584	0.0077	0.00734	0.979535	0.0331	0.302	0.00404	0.154	1.29688	1.4069	1.25931	1.35371	1.14117	1.14	498.167	628.467	472.267	538.867	379.333	362.433	447.1	510.6	385.8	676.2	426.1	543.2	436.4	624.6	355.8	680.1	715.9	489.4	572	558.4	450.4
1417007_a_at	Vps4b	chr1	108598366	108624253	qD	nucleotide binding	vacuolar protein sorting 4b (yeast)		NA	NA	NA	NA	NA	NA	NA	NA	NA	NA	0.0383	0.182	0.407	0.15	1.74231	1.87671	1.92123	1.8373	1.95864	2.07	1219.03	1526.13	1689.13	1401.18	1831.8	2098.5	1327.2	1622.2	1066.4	871.1	1461.2	966.1	2106.9	1381.1	1579.4	1644.5	1465.6	1468.3	1836.2	1276.7	1313.2
1417016_at	Mapkapk5	chr5	121785667	121806509	qF	nucleotide binding	MAP kinase-activated protein kinase 5		0.03432	0.6827	0.00502	0.92986	0.00967	NA	NA	NA	NA	NA	NA	NA	NA	NA	0.867039	0.723433	0.870612	0.893917	0.868482	0.874	208.417	167.033	217.867	215.683	223.833	222.567	232.4	226.9	175.2	213.1	196.3	206.6	237.1	235.7	180.8	153.6	152.1	195.4	262.8	199.8	231.3
1417019_a_at	Cdc6	chr11	98724240	98738233	qD	nucleotide binding	cell division cycle 6 homolog (S. cerevisiae)		3e-05	0.38317	9e-05	0	0.00643	6.27e-06	0.2	1.64e-06	2.62e-06	0.617117	4.73e-09	0.729	0.401	2.45e-05	1.17566	0.124058	-0.51341	1.1395	0.247876	0.297	401.033	53.7667	16.9667	359.283	68.2333	75.0667	230.9	383.2	383.1	398.3	433.1	577.6	22.5	6.6	21.8	64.4	55.8	41.1	411.9	287.3	553.1
1417021_a_at	Spo11	chr2	172622783	172636512	qH4	DNA binding	sporulation protein, meiosis-specific, SPO11 homolog (S. cerevisiae) /// similar to Meiotic recombination protein SPO11		NA	NA	NA	NA	NA	0.0289	0.00646	0.833	0.385	0.561431	0.0407	0.124	0.519	0.809	0.395585	0.19071	0.386382	0.250166	0.274927	0.355	83.5167	63.0667	86.2333	64.3333	71	84.7	107.6	118.6	64.6	54.4	81	74.9	110.2	81.5	67	65.4	37.4	86.4	115.6	67.5	73.3
1417025_at	H2-Eb1	chr17	33913593	33924368	qB1	protein binding	histocompatibility 2, class II antigen E beta		NA	NA	NA	NA	NA	NA	NA	NA	NA	NA	0.026	0.339	0.593	0.00153	1.22251	1.01074	0.972079	1.34229	1.10688	1.63	477.317	296.6	268.5	583.567	378.933	925.167	315.8	443.7	245.3	1048.3	447.4	363.4	249.6	219.2	336.7	341.8	204.1	343.9	314	1208.5	441.4
1417027_at	Trim2	chr3	84246365	84306801	qF1	protein binding	tripartite motif protein 2		NA	NA	NA	NA	NA	0.0244	0.405	0.0186	0.00582	0.544757	0.00998	0.876	0.0284	0.252	-0.341024	-0.313976	-0.114928	-0.352399	-0.0638801	0.00934	18.7667	23.4667	32.5333	18.8833	37.3333	43.8	16	20.2	20.3	14.2	22.6	19.3	38.7	34.8	24.1	24.5	15.6	30.3	7.8	23	23.6
1417035_at	Sac3d1	chr19	6115999	6118751	qA	Not specified	SAC3 domain containing 1		NA	NA	NA	NA	NA	0.0423	0.822	0.00617	0.0338	0.385459	0.0103	0.136	0.0591	0.334	0.774287	0.564066	0.542591	0.651504	0.339981	0.432	177.867	124.967	120.2	136.333	81.3333	97.3	159.2	148.7	139.6	233.7	140	246	73.2	148.2	139.2	145.6	133.7	95.6	107.1	114.2	181.3
1417037_at	Orc6l	chr8	88189747	88198575	qC3	DNA binding	origin recognition complex, subunit 6-like (S. cerevisiae)		1e-05	0.61201	4e-05	0	0.00152	0.000431	0.261	9.89e-05	0.000349	0.392515	1.26e-07	0.847	0.0555	0.0265	1.11069	0.678773	0.382262	1.09955	0.499695	0.594	340.083	153.5	85.2667	327.933	109.333	131.833	318.8	320.6	406.6	323.6	376.9	294	98.9	65.4	91.5	170.2	133	157.3	295.8	207.4	390.9
1417039_a_at	Cul7	chr17	46120198	46127558	qC	binding	cullin 7		0.01402	0.12354	0.2038	0.00449	0.06848	NA	NA	NA	NA	NA	0.0127	0.0609	0.78	0.679	0.672252	0.589357	0.445063	0.536174	0.562086	0.405	144.017	129	94.8	110.8	123.2	93.6333	122.8	143.5	112.9	185.2	113.3	186.4	98.3	93.6	92.5	141	123.5	122.5	162.1	97.2	145.5
1417044_at	Lcmt1	chr7	123168955	123221504	qF3	C-terminal protein carboxyl methyltransferase activity	leucine carboxyl methyltransferase 1		0.01324	0.6319	0.00129	0.03321	0.1042	NA	NA	NA	NA	NA	0.000126	0.147	1.24e-05	7.8e-05	1.01137	1.32089	1.18051	0.930914	0.87324	0.799	280.617	524.067	407.4	232.933	224.4	195.7	205.7	285.3	315.5	304.3	276.5	296.4	291	406.6	524.6	485.4	551.5	535.3	206.9	231.5	249.8
1417045_at	Bid	chr6	120858470	120882453	qF1	Not specified	BH3 interacting domain death agonist		1e-05	0.69415	0.00174	0	1e-05	0.00367	0.797	0.0041	0.000344	0.162002	1.18e-06	0.532	0.247	0.0152	0.755372	0.502419	-0.0842752	0.801139	0.381119	0.188	167.35	109.333	34.5	183.7	87.6	65.4667	135.5	163.9	188.8	164.1	171.5	180.3	40.7	26.4	36.4	114.8	93.5	119.7	170	143.8	266.8
1417046_at	Tusc4	chr9	107400328	107403807	qF1	Not specified	tumor suppressor candidate 4		NA	NA	NA	NA	NA	NA	NA	NA	NA	NA	5.81e-05	2.63e-05	0.00116	0.000191	0.840717	0.902388	0.968347	0.57516	0.643054	0.654	200.417	235.8	261.933	114.767	144.767	147.933	167	173.3	253	236.6	173.9	198.7	262.4	251	272.4	243.2	199.7	264.5	118.7	93.4	108.9
1417052_at	Psmb3	chr11	97519534	97529591	qD	endopeptidase activity	proteasome (prosome, macropain) subunit, beta type 3		NA	NA	NA	NA	NA	NA	NA	NA	NA	NA	0.0122	0.401	0.0196	0.0175	1.48197	1.56243	1.35424	1.39607	1.20344	0.988	746.683	839.767	566.933	612.283	426.9	310.333	468.4	682.6	1000.6	1094.4	603.2	630.9	415.9	589	695.9	863.9	939.2	716.2	395.9	393.6	699.6
1417054_a_at	0610009D07Rik	chr12	4832204	4849461	qA1.1	nucleotide binding	RIKEN cDNA 0610009D07 gene		NA	NA	NA	NA	NA	NA	NA	NA	NA	NA	0.0275	0.0235	0.707	0.448	1.46757	1.38741	1.36673	1.72366	1.33132	1.48	715.117	595.067	573.8	1206.58	547.4	717.567	718.9	714.2	995.5	541.3	864.8	456	568.3	690.9	462.2	566.8	612.2	606.2	864.4	910.7	894.4
1417055_at	0610009D07Rik	chr12	4832204	4849461	qA1.1	nucleotide binding	RIKEN cDNA 0610009D07 gene		NA	NA	NA	NA	NA	0.0334	0.023	0.272	0.0987	0.574918	NA	NA	NA	NA	1.0559	0.840999	0.948214	1.08058	0.903382	0.802	323.85	211.7	265.467	330.2	244.833	202.167	284.4	228.6	600.2	268.7	316	245.2	252.2	379	165.2	251.8	165.3	218	136.2	273.2	273
1417056_at	Psme1	chr14	54532558	54535599	qC2-D1	protein binding	proteasome (prosome, macropain) 28 subunit, alpha		NA	NA	NA	NA	NA	NA	NA	NA	NA	NA	0.00706	0.123	0.0245	0.00313	1.73328	1.98399	1.86203	1.61803	1.73833	1.52	1185.4	1897	1550.5	913.35	1191.93	798.067	1162.9	977.3	1163.5	1325.9	1126.5	1356.3	966	1914.2	1771.3	1761.1	2321.8	1608.1	645.5	917.8	935.2
1417057_a_at	Ppid	chr3	79677305	79689732	qA3	peptidyl-prolyl cis-trans isomerase activity	peptidylprolyl isomerase D (cyclophilin D) /// lysosomal-associated membrane protein 3 /// similar to peptidylprolyl isomerase D		0.00141	0.6864	0.37766	9e-05	0.00073	0.027	0.126	0.537	0.0105	0.0522821	0.000157	0.032	0.151	0.483	1.14306	1.09376	0.788639	1.0345	0.994593	0.836	366	339.667	184.767	288.017	283.833	206.8	341.7	331.5	368.6	277.8	488.1	388.3	178.7	184.5	191.1	367.5	306.8	344.7	363.2	283.6	322.5
1417062_at	2810037C14Rik	chr5	21157702	21174522	qA3	binding	RIKEN cDNA 2810037C14 gene		NA	NA	NA	NA	NA	0.0204	0.949	0.0846	0.00168	0.0603952	0.0445	0.0975	0.858	0.103	1.00967	1.00315	0.980387	1.07397	0.99334	0.887	277.6	286.333	270.367	307.1	282.9	228.7	272.1	341.3	277.8	226.9	268.8	278.7	236.7	256.7	317.7	297.6	311.1	250.3	359.4	256	331
1417065_at	Egr1	chr18	34985796	34990958	qC/D	nucleic acid binding	early growth response 1		NA	NA	NA	NA	NA	0.00526	0.189	0.00704	0.00186	0.467466	0.00255	0.24	0.641	0.536	1.78892	2.01106	2.08861	1.68472	2.06859	2.17	1344.62	2014.13	2359.2	1103.52	2258.23	2493.1	1370.8	1717	836.3	1524.2	1250.8	1368.6	2973.6	2425.5	1678.5	1500.7	2566.6	1975.1	1768.8	1136.9	992.4
1417075_at	2010309E21Rik	chr6	86331317	86335691	qD1	Not specified	RIKEN cDNA 2010309E21 gene		NA	NA	NA	NA	NA	0.0126	0.0425	0.0387	0.0243	0.811357	0.0248	0.689	0.0417	0.141	0.895522	0.926893	0.822062	0.928594	0.674853	0.645	227.2	247.767	203.333	239.167	153.267	143.9	173.8	208.1	361.4	189.4	207.8	222.7	222.9	139	248.1	270.5	203.7	269.1	134.7	176.6	258.4
1417081_a_at	Syngr2	chr11	117625757	117630372	qE2	Not specified	synaptogyrin 2		0.00467	0.08232	0.01568	0.00298	0.38341	NA	NA	NA	NA	NA	NA	NA	NA	NA	0.927457	0.707628	0.629386	0.770447	0.777304	0.913	241.783	162.233	136.967	180.467	188.4	240.9	184.8	211	208.4	358.5	204.2	283.8	129	119.1	162.8	176.6	165.7	144.4	163.8	176.9	198.2
1417082_at	Anp32b	chr4	46471934	46493761	qB2	Not specified	acidic nuclear phosphoprotein 32 family, member B		0.02213	0.49742	0.0861	0.00252	0.08733	0.00132	0.0485	0.00187	0.00357	0.715293	0.000159	0.506	0.0325	0.806	2.15396	2.08417	2.00506	2.17378	1.97276	1.99	2723.58	2291.47	1957.83	2712.55	1877.37	1795.33	2751.4	2677.1	2687.3	2701.1	2947	2577.6	2011.4	2006.2	1855.9	2183.3	2718.3	1972.8	2625.1	2385.6	2573
1417090_at	Rcn1	chr2	105187681	105200495	qE3	calcium ion binding	reticulocalbin 1		0.00013	0.04233	9e-05	0.67417	0.00017	NA	NA	NA	NA	NA	0.00017	0.394	0.00103	0.734	0.393553	0.904515	0.360418	0.33243	0.515901	0.326	82.3667	240.3	81.0333	70.3333	115.167	83.2667	64	85.8	57.3	94.1	95.5	97.5	76.8	95.8	70.5	221.7	304.9	194.3	59.8	63	84.6
1417093_a_at	Gtf2h4	chr17	35275780	35281792	qB1	transcription factor activity	general transcription factor II H, polypeptide 4		0.00011	0.89198	0.00056	0	0.00339	0.00265	0.463	0.0037	0.000318	0.162905	9.67e-06	0.875	0.256	0.736	1.35987	0.798293	0.307894	1.34014	0.585955	0.246	570.65	192.033	78.2333	565.083	129.4	87.4333	627.3	373.5	742.7	570.3	466.9	643.2	42.9	82.6	109.2	190.1	195	191	609.5	539.4	754.1
1417094_at	Acot7	chr4	151021933	151115652	qE2	catalytic activity	acyl-CoA thioesterase 7		0.00341	0.06475	0.15313	0.00744	0.00192	NA	NA	NA	NA	NA	0.00061	0.082	0.000785	0.682	1.45902	1.6359	1.07481	1.29732	1.12899	1.02	719.733	964.733	343.1	503.967	367.867	294.2	444.9	513.4	655.4	1113.1	675.6	916	239.2	271.7	518.4	963.1	1078.8	852.3	346.1	371.5	739.8
1417096_at	2810430M08Rik	chr1	188421765	188450123	qH5	Not specified	RIKEN cDNA 2810430M08 gene		NA	NA	NA	NA	NA	NA	NA	NA	NA	NA	0.0256	0.0132	0.549	0.0388	0.974014	0.937102	0.783765	0.720524	0.857335	0.493	260.667	255	187.5	159.167	218	122.067	209.4	312.2	255	202.9	284	300.5	138.9	188.6	235	211.5	220.4	333.1	197	121.4	235.7
1417098_s_at	Mecr	chr4	131115546	131140112	qD2.3	zinc ion binding	mitochondrial trans-2-enoyl-CoA reductase		NA	NA	NA	NA	NA	NA	NA	NA	NA	NA	0.0401	0.0405	0.263	0.0118	0.393844	0.260191	0.266588	0.207432	0.122359	-0.0677	81.8833	69.2333	67.0333	56.15	55.2333	42.1333	74	73.5	97.7	71.9	67.6	106.6	67.5	68.1	65.5	53.2	70.6	83.9	42.1	66.1	68.5
1417099_at	Ftsj1	chrX	7397360	7409269	qA1.1	Not specified	Ftsj homolog 1 (E. coli)		0.01502	0.44276	0.03414	0.00197	0.15121	0.000247	0.222	0.000997	3.21e-05	0.0355469	7.3e-05	0.63	0.587	0.454	0.998639	0.863724	0.765834	1.01728	0.83383	0.724	274.267	218.067	177.1	272.35	208.367	167.167	336.2	202.7	240.6	258.7	322.2	285.2	186.2	160.7	184.4	210.3	201.5	242.4	261.2	281.7	247.2
1417103_at	Ddt	chr10	75214945	75217104	qC1	lyase activity	D-dopachrome tautomerase		NA	NA	NA	NA	NA	0.0415	0.0331	0.153	0.118	0.885874	NA	NA	NA	NA	0.899243	0.989747	0.853489	0.943538	0.803124	0.788	227.467	277.333	212.9	239.917	196.867	193.2	299.8	163	271	219.1	167	244.9	171.6	206.2	260.9	263.2	272.8	296	163.4	198	226.3
1417106_at	Tpd52l2	chr2	181426589	181446166	qH4	protein binding	tumor protein D52-like 2		0.00315	0.21074	0.00155	0.00201	0.8808	NA	NA	NA	NA	NA	0.00286	0.253	0.406	0.0231	0.797349	0.494605	0.506672	0.881229	0.579644	0.755	181.933	109.933	107.933	211.833	132.433	178.433	215.1	182.7	200	147.9	182.3	163.6	121.4	87.6	114.8	114.4	77.3	138.1	210.2	224.2	162.4
1417107_at	Tpd52l2	chr2	181426589	181446166	qH4	protein binding	tumor protein D52-like 2		0.04813	0.91172	0.01917	0.01047	0.75348	NA	NA	NA	NA	NA	0.0386	0.221	0.675	0.821	0.616359	0.423598	0.398274	0.545842	0.457278	0.38	128.5	94.0333	86.6333	107.883	103.133	88.1667	89.8	149	154	109.8	114.7	153.7	91.2	82.2	86.5	105.7	89	87.4	79.2	97.9	130.3
1417110_at	Man1a	chr10	53593199	53764209	qB3	Not specified	mannosidase 1, alpha		0.0452	0.51834	0.01595	0.01634	0.99023	NA	NA	NA	NA	NA	0.0353	0.613	0.971	0.925	0.922094	1.07635	1.0756	0.891833	1.07322	1.08	233.983	328.9	324.9	222.45	332.333	326.8	212.5	261.5	192.4	219.3	287.4	230.8	386.1	309.3	279.3	300	301.7	385	305.5	235.8	212.7
1417111_at	Man1a	chr10	53593199	53764209	qB3	Not specified	mannosidase 1, alpha		0.02364	0.92404	0.01348	0.00367	0.49263	0.046	0.24	0.0323	0.0237	0.874049	0.0092	0.833	0.801	0.851	1.18534	1.45299	1.52496	1.20254	1.48229	1.5	407.183	678.367	773.5	424.167	732.633	721.433	432.6	539.9	252.2	348.7	546.2	323.5	796.9	846.8	676.8	571.7	754.1	709.3	784.5	312.9	435.2
1417113_at	Gmcl1	chr6	86657391	86698990	qD1	protein binding	germ cell-less homolog 1 (Drosophila)		NA	NA	NA	NA	NA	NA	NA	NA	NA	NA	0.0309	0.845	0.943	0.225	1.0611	0.908518	0.94426	1.07701	0.901412	1.07	311	238.1	250.667	320.05	245.533	320.733	241.8	390.8	332.6	271.2	273.6	356	280	226.7	245.3	257.8	212.5	244	428.2	309.4	475.9
1417115_at	Map3k12	chr15	102327065	102338726	qF3	nucleotide binding	mitogen activated protein kinase kinase kinase 12		0.00226	0.44064	0.88759	0.00028	0.00064	0.00301	0.00773	0.152	0.0146	0.24096	2.94e-05	0.0586	0.837	0.0142	0.21924	0.210304	0.571545	0.100226	0.227689	0.346	57.7833	62.3333	122.467	46.0667	65.0333	81.9667	70.5	58.1	37.9	64.9	58.7	56.6	111.8	149.5	106.1	64.8	65.7	56.5	50.8	47.3	71.6
1417118_a_at	Ard1	chrX	70169592	70174660	qA7.3	peptide alpha-N-acetyltransferase activity	N-acetyltransferase ARD1 homolog (S. cerevisiae)		NA	NA	NA	NA	NA	0.031	0.547	0.0573	0.00404	0.187176	0.0122	0.763	0.325	0.0499	0.871089	0.729227	0.643934	0.900152	0.592356	0.36	214.633	169.967	143.467	228.567	131.367	95.3667	209.2	169.8	274.1	221.4	149	264.3	103.8	143.8	182.8	197.7	140.3	171.9	151.4	181.1	279.1
1417124_at	Dstn	chr2	143606760	143634765	qH1	actin binding	destrin		0.02374	0.48355	0.6162	0.00514	0.00549	0.0395	0.77	0.00817	0.0178	0.683867	0.00191	0.333	0.000295	0.297	0.380374	0.41062	0.166751	0.321436	0.0356343	0.0767	79.3667	91.3333	55.9	69.4667	46	50.2333	63.6	88.9	74.4	71.3	99.3	78.7	50.2	49.8	67.7	85.7	97.9	90.4	60.5	60.5	99.7
1417125_at	Ahcy	chr2	7167632	7169680	qH1	adenosylhomocysteinase activity	S-adenosylhomocysteine hydrolase		0.0017	0.19193	0.00372	0.00041	0.20769	0.00213	0.789	0.000734	0.000357	0.649341	4.14e-05	0.691	0.581	0.727	1.55321	1.22351	1.09137	1.5759	1.16963	1.13	840.117	452.933	333.6	840.267	397.333	372.133	559.9	684	908.5	1142.2	873.3	872.8	373.3	299.7	327.8	597.4	451.7	309.7	757.5	719.2	1031
1417126_a_at	Rpl22l1	chr3	28997571	28998497	qA3	structural constituent of ribosome	ribosomal protein L22 like 1		0.03022	0.40634	0.03204	0.00617	0.39965	NA	NA	NA	NA	NA	NA	NA	NA	NA	1.87232	2.0615	2.13752	1.91053	1.88801	2.03	1587.5	2208.17	2544.77	1651.63	1612.83	1978.87	1481.9	1299.8	2269.8	1696.7	1415.7	1361.1	2576.3	2880.1	2177.9	1706.3	2744.8	2173.4	1074.3	1914.6	1366
1417130_s_at	Angptl4	chr17	33381779	33388410	qB1	enzyme inhibitor activity	angiopoietin-like 4		0.00167	0.89207	0.00584	0.0001	0.02878	NA	NA	NA	NA	NA	0.00201	0.0532	0.601	0.315	0.576951	0.286995	0.0447344	0.418261	0.229331	0.157	117.85	72.2667	45.2333	86.7167	66.2667	58.4667	110.2	103.7	144.3	108.5	95.9	144.5	56.2	29.6	49.9	66.6	65.6	84.6	47.6	94.6	120.2
1417134_at	Srpk2	chr5	23017576	23128390	qA3	nucleotide binding	serine/arginine-rich protein specific kinase 2		NA	NA	NA	NA	NA	NA	NA	NA	NA	NA	0.0125	0.0319	0.0728	0.00409	0.608598	0.668033	0.601741	0.746296	0.827296	0.877	124.883	150.733	130.033	165.867	207.533	223.033	154.2	127.4	110.7	101.2	138.6	117.2	110.1	124.1	155.9	136.7	132.1	183.4	280.7	135.8	169.6
1417135_at	Srpk2	chr5	23017576	23128390	qA3	nucleotide binding	serine/arginine-rich protein specific kinase 2		NA	NA	NA	NA	NA	NA	NA	NA	NA	NA	0.0176	0.00472	0.00186	0.109	1.1696	1.05674	1.29558	1.49824	1.58272	1.54	402.65	319.9	505.933	763.217	893.6	784.733	616.3	298.8	286.2	554.6	392.3	267.7	638.6	516.8	362.4	245.3	319.4	395	748.5	1283.2	434.1
1417136_s_at	Srpk2	chr5	23017576	23128390	qA3	nucleotide binding	serine/arginine-rich protein specific kinase 2		NA	NA	NA	NA	NA	NA	NA	NA	NA	NA	0.0336	0.026	0.00396	0.736	0.2847	0.185138	0.360531	0.55746	0.709924	0.306	70.4	60.6333	84.7667	116.083	166.4	82.3333	71	43.1	65.3	137.4	53	52.6	52.2	115.8	86.3	63.2	73.7	45	139.2	200.2	94.2
1417138_s_at	Polr2e	chr10	79439068	79442924	qC1	DNA binding	polymerase (RNA) II (DNA directed) polypeptide E		0.04414	0.84736	0.00484	0.08037	0.16597	NA	NA	NA	NA	NA	NA	NA	NA	NA	1.01161	1.26486	1.14601	0.892671	1.0225	0.766	279.217	470.5	385.3	226.933	307.567	206.4	260.5	291.6	286.5	329.7	232.7	274.3	244.4	478.5	433	481.1	447.1	483.3	227.1	162.4	349
1417139_at	1700022L09Rik	chr2	156686700	156698516	qH1	structural constituent of ribosome	RIKEN cDNA 1700022L09 gene		0.04312	0.27219	0.05485	0.01281	0.46041	NA	NA	NA	NA	NA	0.0149	0.346	0.713	0.295	0.693217	0.449117	0.350576	0.782814	0.400189	0.492	149.633	103.333	83.0667	178	91.3667	111.867	193.6	185.6	133.4	103.4	124.5	157.3	119.7	76	53.5	85.5	70.6	153.9	138.3	145.3	234.1
1417140_a_at	Ptpn2	chr18	67790903	67849957	qE1	phosphoprotein phosphatase activity	protein tyrosine phosphatase, non-receptor type 2		0.04714	0.19122	0.0352	0.03233	0.96524	NA	NA	NA	NA	NA	0.0182	0.632	0.246	0.801	1.13142	1.33904	1.34342	1.15687	1.2337	1.37	361.117	544.633	546.567	364.983	451.7	559.833	382.6	396.4	406.4	228.9	478.9	273.5	485.9	652.7	501.1	480.5	517.4	636	462.6	349	411.1
1417141_at	Igtp	chr11	58015824	58023787	qB1.3	GTPase activity	interferon gamma induced GTPase		0.00037	0.98762	4e-05	0.00015	0.33452	0.0488	0.113	0.0239	0.349	0.169172	6.07e-05	0.072	0.0255	0.00169	1.48896	1.97358	1.89667	1.32335	1.68186	1.46	725.8	1892.63	1606.33	517.867	1074.27	715.233	794	542.7	810.2	765.2	684.5	758.2	1290.6	1667.5	1860.9	2293.8	2053.1	1331	354.7	456.7	403.1
1417144_at	Tubg1	chr11	100936169	100942509	qD	nucleotide binding	tubulin, gamma 1		0.00483	0.77987	0.00152	0.00099	0.80145	NA	NA	NA	NA	NA	0.0102	0.298	0.995	0.413	0.974724	0.570522	0.543593	0.860336	0.571473	0.418	268.117	124.467	116.133	220.467	126.733	104.367	263.4	192.8	300.4	312.2	165.4	374.5	97.4	112.7	138.3	106	130.2	137.2	210.6	180.7	314.5
1417145_at	Nfxl1	chr5	72792420	72820168	qD	DNA binding	nuclear transcription factor, X-box binding-like 1		NA	NA	NA	NA	NA	0.0185	0.105	0.0728	0.00939	0.30417	NA	NA	NA	NA	0.126694	-0.00525195	-0.0497242	0.175239	0.0248029	-0.0683	49.65	41.5333	36.4333	52.35	44	38.2667	41.9	70.3	50.3	33.1	70.4	31.9	40.7	36.9	31.7	38.1	34.7	51.8	69.5	45.6	67.4
1417146_at	2410018C20Rik	chr8	87141584	87147429	qC3	transcription factor activity	RIKEN cDNA 2410018C20 gene		NA	NA	NA	NA	NA	NA	NA	NA	NA	NA	0.0292	0.00299	0.0714	0.0202	0.529088	0.574607	0.501972	0.201171	0.315264	0.157	107.9	125.467	108.5	57.9667	76.9667	63.8667	111.7	74.6	123.4	112.3	90.2	135.2	85.1	99.8	140.6	130.7	132.2	113.5	29.2	53.3	84
1417149_at	P4ha2	chr11	53944431	53975089	qcM	Not specified	procollagen-proline, 2-oxoglutarate 4-dioxygenase (proline 4-hydroxylase), alpha II polypeptide		0.00779	0.0469	0.00587	0.24313	0.07363	NA	NA	NA	NA	NA	0.0273	0.017	0.529	0.0163	0.107857	-0.247131	-0.0157869	-0.322204	-0.395693	-0.628	47.1	26.6333	39.7333	21.2833	20.5333	18.0667	36.9	46.2	29.4	64.4	48.1	57.6	28.6	42.7	47.9	22.6	20.1	37.2	33.6	24	24.2
1417155_at	Mycn	chr12	12962080	12967821	qA3-B	DNA binding	v-myc myelocytomatosis viral related oncogene, neuroblastoma derived (avian)		0.00152	0.785	0.00074	0.00019	0.38998	0.00388	0.666	0.0597	0.000248	0.0110382	5.11e-05	0.0554	0.215	0.424	0.350947	-0.0625306	-0.148829	0.218431	0.0552091	-0.224	76.0667	36.9333	30.9	56.5667	46.6	28.7333	66.1	112.8	59.3	55.3	86.8	76.1	26.6	42.5	23.6	31.6	37	42.2	66	45.4	68.8
1417157_at	Actr10	chr12	71856525	71880895	qC3	structural molecule activity	ARP10 actin-related protein 10 homolog (S. cerevisiae)		NA	NA	NA	NA	NA	0.0023	0.0591	0.00633	0.00246	0.605878	0.000156	0.00474	0.464	0.145	1.67105	1.60045	1.60817	1.85231	1.54097	1.49	1042.6	895.833	913.6	1453.8	813.133	710.7	1006.9	1007.4	1283.5	915.6	1081.6	960.6	845.4	824.8	1070.6	902.8	860.9	923.8	1161.8	1195.3	1293
1417161_at	Cdk2ap2	chr19	4097400	4099014	qA	Not specified	CDK2-associated protein 2		0.00554	0.86642	0.01642	0.0004	0.05769	NA	NA	NA	NA	NA	0.0119	0.0229	0.664	0.00961	0.894657	1.08488	1.24738	0.646937	1.02261	0.839	222.65	336.633	456.067	140.8	300.467	240.3	173.2	215.8	268.1	258.5	191.4	228.9	360.2	483.3	524.7	369.4	362.6	277.9	140.2	99.5	178.3
1417164_at	Dusp10	chr1	185735701	185776899	qH5	protein phosphatase type 2A activity	dual specificity phosphatase 10		0.02338	0.17176	0.0102	0.03547	0.52402	0.0207	0.00509	0.348	0.489	0.821636	0.00286	0.0604	0.787	0.926	0.807341	1.22349	1.12504	1.03348	1.17961	1.14	203.933	434.7	355.267	307.917	412.4	366.3	148.9	190.4	414.9	96.4	172.6	200.4	377.9	330.6	357.3	433.2	449.5	421.4	248.3	193.3	146.9
1417165_at	Mbd2	chr18	70693556	70751499	qE2	DNA binding	methyl-CpG binding domain protein 2		0.04184	0.39908	0.00721	0.73755	0.02466	NA	NA	NA	NA	NA	NA	NA	NA	NA	1.05047	0.790485	1.02405	1.04698	0.940355	1	306.4	191.333	293.967	295.85	257.6	284.2	262.4	470	263.7	257.6	309.8	274.9	350.8	264.2	266.9	208.1	150.7	215.2	417.9	230	329.3
1417168_a_at	Usp2	chr9	43820444	43846620	qB	cysteine-type endopeptidase activity	ubiquitin specific peptidase 2		NA	NA	NA	NA	NA	NA	NA	NA	NA	NA	0.0216	0.675	0.0118	0.0394	-0.163104	-0.399627	-0.163658	-0.134108	-0.128455	0.0514	27.6	19.6667	29.4	28.35	32.7	47.4333	38.2	30.4	18.1	29.6	16.3	33	29.1	24.6	34.5	16.3	16.4	26.3	34.5	38.8	23.8
1417171_at	Itk	chr11	46168572	46232938	qB1.1	nucleotide binding	IL2-inducible T-cell kinase		0.0013	0.26293	0.00322	0.0002	0.11342	0.00145	0.128	0.000844	0.00169	0.681199	1.34e-05	0.208	0.0196	0.594	1.33307	1.60166	1.73888	1.41418	1.82839	1.79	537.9	901.733	1172	627.667	1413.1	1241.27	483.7	798.8	467.8	437.9	448.4	590.8	1216	1043.4	1256.6	968.8	921.3	815.1	1067	569.2	606.3
1417174_at	1810021J13Rik	chr9	36957893	36973148	qA4	Not specified	RIKEN cDNA 1810021J13 gene		0.00952	0.77656	0.0111	0.001	0.20084	0.0215	0.772	0.0338	0.00228	0.173476	0.00325	0.102	0.758	0.127	0.288099	0.169038	0.109574	0.395461	0.14147	-0.0318	65.35	57.4333	49.8	79.5	55.5667	43.6333	62.1	68	69.7	62.1	60.1	70.1	58.8	44	46.6	53	61.3	58	82.8	70.6	80.3
1417177_at	Galk1	chr11	115824446	115828807	qE2	Not specified	galactokinase 1		0.0015	0.79432	0.00189	0.00012	0.10264	0.0195	0.617	0.0292	0.00234	0.199046	0.000389	0.388	0.995	0.977	1.60711	1.14704	0.924538	1.51534	1.14793	0.92	943.75	380.5	257.867	789.067	380.967	266.167	842.5	613	1257.4	1151.7	765	1032.9	187.5	188.5	397.6	438.9	394.7	307.9	471.3	654.1	1031.4
1417182_at	Dnaja2	chr8	88427736	88445450	qC4	zinc ion binding	DnaJ (Hsp40) homolog, subfamily A, member 2		0.04337	0.28301	0.10445	0.06922	0.00853	NA	NA	NA	NA	NA	0.00603	0.0163	0.0167	0.387	0.305865	0.225688	0.397245	0.428887	0.399026	0.339	68.1167	64.0667	86.5333	85.7833	90	81.4333	71.1	55.5	67.1	60.7	78.2	76.1	93.3	80.6	85.7	65.2	66.5	60.5	59.4	87.1	77.2
1417185_at	Ly6a	chr15	74822131	74825242	qD3	Not specified	lymphocyte antigen 6 complex, locus A		1e-05	0.01631	0.00043	1e-05	0.01291	0.0107	0.229	0.00602	0.00617	0.989184	0.000144	0.129	0.373	0.626	1.06921	1.4036	1.62429	0.890633	1.54863	1.55	317.383	618.733	945.9	227.367	938.4	809.7	235.1	312.3	248.7	381.4	351	375.8	855.3	839.5	1142.9	715.9	573.6	566.7	104.5	264.6	161.2
1417189_at	Psme2	chr14	48788769	48789551	qC2-D1	protein binding	proteasome (prosome, macropain) 28 subunit, beta		0.00258	0.87151	0.0003	0.00154	0.32239	NA	NA	NA	NA	NA	0.0183	0.61	0.174	0.0177	1.5146	1.839	1.77013	1.47552	1.67802	1.47	767	1419.4	1262.63	699.7	1062.17	761.9	676.8	665.8	953.7	761.7	708.8	835.2	1002.6	1235	1550.3	1252.5	1421.7	1584	467.6	570.6	808.2
1417190_at	Pbef1	chr12	33405581	33437157	qB1	Not specified	pre-B-cell colony-enhancing factor 1		NA	NA	NA	NA	NA	0.00943	0.0192	0.0405	0.0536	0.885901	NA	NA	NA	NA	0.73463	0.796989	0.699914	0.787367	0.668971	0.677	159.7	198.4	157.3	173.45	151.467	152.867	150.9	167.8	145	150.4	166.6	177.5	125.7	178.3	167.9	234.2	225.8	135.2	153.8	133.5	182.9
1417191_at	Dnajb9	chr12	152884786	152885858	qB1	heat shock protein binding	DnaJ (Hsp40) homolog, subfamily B, member 9		NA	NA	NA	NA	NA	NA	NA	NA	NA	NA	0.0368	0.00527	0.363	0.0926	0.742509	0.861469	0.930175	0.975529	0.958457	1.11	165.7	218.267	244.533	254.283	267.2	360.4	162.7	177.2	197	107.1	209.9	140.3	272.2	209.3	252.1	211.1	185.8	257.9	276	278	219.6
1417193_at	Sod2	chr17	12850852	12859316	qA1	superoxide dismutase activity	superoxide dismutase 2, mitochondrial		0.03574	0.28551	0.12191	0.00712	0.16266	NA	NA	NA	NA	NA	0.0155	0.551	0.113	0.206	1.28496	1.20142	1.11315	1.24978	1.0546	0.998	488.2	419.2	347.533	440.5	318.233	297.3	353.7	455.2	549.4	538.7	495.7	536.5	325.8	339.5	377.3	445.6	448.3	363.7	375.6	324.9	490.4
1417200_at	1300007B12Rik	chr1	136162507	136178390	qE4	Not specified	RIKEN cDNA 1300007B12 gene		NA	NA	NA	NA	NA	0.0168	0.102	0.0501	0.00967	0.404426	0.0322	0.362	0.396	0.794	1.13518	1.11551	0.981475	1.18185	1.05576	1	363.733	355.633	268.733	379.067	320.333	281.733	277.8	350.5	494	344.5	419.4	296.2	261.1	262.9	282.2	409.3	319.2	338.4	319.4	319.5	407.9
1417201_at	Nt5c2	chr19	46940139	47015279	qD2	5'-nucleotidase activity	5'-nucleotidase, cytosolic II		0.02243	0.718	0.00583	0.00734	0.90172	NA	NA	NA	NA	NA	0.00423	0.0927	0.0895	0.143	0.752535	0.567149	0.574713	0.831134	0.679416	0.671	166.65	124.767	122.367	189.1	154.567	153.667	159.2	200.2	128.8	177.4	150.8	183.5	113.3	118.3	135.5	124.8	98.5	151	206.2	159.6	219.6
1417203_at	Ethe1	chr7	24296302	24317685	qA3	zinc ion binding	ethylmalonic encephalopathy 1		NA	NA	NA	NA	NA	0.0097	0.152	0.00862	0.00675	0.89646	0.00659	0.649	0.0819	0.0455	0.731133	0.662778	0.672716	0.75214	0.545111	0.536	159.8	148.267	148.233	163.533	119.2	117.733	142.4	138.3	192.4	154.3	147.5	183.9	134.7	142.5	167.5	136.5	142.4	165.9	133.6	136.9	175
1417205_at	Kdelr2	chr5			qG2	receptor activity	KDEL (Lys-Asp-Glu-Leu) endoplasmic reticulum protein retention receptor 2		0.0483	0.06794	0.24219	0.16586	0.04056	NA	NA	NA	NA	NA	0.0153	0.814	0.0125	0.456	0.642988	0.694963	0.580324	0.633985	0.54851	0.54	133.833	157.867	123.733	127.683	120.567	119.067	118.6	134.7	112.2	162.4	131	144.1	130.6	134	106.6	152.6	172.1	148.9	121.2	106.9	128.5
1417208_at	Amacr	chr15	10926480	10940331	qB1	alpha-methylacyl-CoA racemase activity	alpha-methylacyl-CoA racemase		NA	NA	NA	NA	NA	NA	NA	NA	NA	NA	0.0367	0.0427	0.0129	0.0785	-0.242989	-0.177682	-0.111834	-0.574875	-0.771864	-0.513	23.7833	29.5667	32.9	14.0833	9.6	18.5	31.2	29.1	19.3	23.1	28.8	11.2	38.5	23.8	36.4	29.9	31.5	27.3	14	11.8	3.8
1417209_at	Sertad2	chr11	20443289	20549148	qA3.2	transcription coactivator activity	SERTA domain containing 2		NA	NA	NA	NA	NA	0.0236	0.773	0.00203	0.215	0.0308028	NA	NA	NA	NA	0.561464	0.666236	0.767594	0.526604	0.82433	0.619	122.567	153.567	182.7	103.967	205.667	139.933	138.7	79.4	74.4	232.2	95.4	115.3	154.3	250.2	143.6	137.5	204.9	118.3	116.7	113.5	80.9
1417211_a_at	1110032A03Rik	chr9	50515929	50520682	qB	Not specified	RIKEN cDNA 1110032A03 gene		NA	NA	NA	NA	NA	0.0101	0.358	0.0609	0.00123	0.0593674	0.0232	0.153	0.636	0.258	-0.147898	-0.295137	-0.34016	-0.0120375	-0.233238	-0.491	27.6	25.5667	21.6333	35.6833	26.7	18.5667	31.2	25.6	33.9	27.3	26.2	21.4	24.3	13.4	27.2	23.5	13.8	39.4	24	36.8	36.1
1417212_at	9530058B02Rik	chr17	25591297	25596364	qB1	protein binding	RIKEN cDNA 9530058B02 gene		0.02005	0.3144	0.01287	0.00704	0.75106	NA	NA	NA	NA	NA	0.0244	0.424	0.739	0.285	0.388436	0.160562	0.132715	0.31743	0.118945	-0.00261	81.65	56.4667	52.1	72.8333	52.7333	44.5	76.1	52.9	98.7	88.1	78.6	95.5	43.9	54.6	57.8	54	59.1	56.3	31.6	67.5	89
1417216_at	Pim2	chrX	181221547	181223246	qA1.1	nucleotide binding	proviral integration site 2		0.00022	0.64097	0.00034	1e-05	0.03508	0.00101	0.624	8.19e-05	0.0016	0.0757551	4.54e-06	0.387	0.0148	0.131	0.368402	0.73978	0.930115	0.304836	1.01224	0.77	77.3667	175.167	245.867	69.15	293.833	190.2	89.2	88.5	64	86.8	62	73.7	204.4	296.8	236.4	191.5	201.3	132.7	87.5	78.6	54.3
1417219_s_at	Tmsb10	chr6	72886861	72887864	qC1	actin binding	thymosin, beta 10		0.02081	0.80853	0.0161	0.00282	0.36176	NA	NA	NA	NA	NA	0.00758	0.000857	0.177	0.149	0.851141	1.28169	1.4434	1.29335	1.06169	1.21	215.3	525.533	677.067	496.717	329	429.6	177.8	110.6	366.2	190.8	214.8	231.6	500.7	895.1	635.4	647.8	648.7	280.1	567.6	546	716.8
1417222_a_at	Tmem123	chr9	7764617	7794854	qA1	receptor activity	transmembrane protein 123		0.04505	0.12971	0.04124	0.04694	0.94684	NA	NA	NA	NA	NA	NA	NA	NA	NA	0.437273	0.800861	0.788765	0.658182	0.79111	1.02	94	203.567	199.6	139.783	203.233	339.333	160.2	113.3	83.1	44.9	89	73.5	318.5	141.3	139	227.7	118.1	264.9	96.2	196	103.8
1417223_at	Cd2bp2	chr7	126982809	126987198	qF3	Not specified	CD2 antigen (cytoplasmic tail) binding protein 2		0.0416	0.83001	0.00543	0.95288	0.0128	NA	NA	NA	NA	NA	NA	NA	NA	NA	1.15357	1.01141	1.15004	1.03752	1.05951	1.03	370.067	290.133	372.4	298.083	321.2	301.933	384.7	376.9	338.4	422.4	296.1	401.9	383.6	375.5	358.1	258	277.2	335.2	339.6	304.3	412.9
1417226_at	Fbxw4	chr19	45631600	45713795	qC3	Not specified	F-box and WD-40 domain protein 4		8e-05	0.12448	0.00125	1e-05	0.00785	0.0182	0.235	0.00911	0.0121	0.882309	0.000447	0.324	0.241	0.558	0.61907	0.799106	0.952002	0.551113	0.914549	0.895	127.367	193.233	253.667	114.983	242.967	233.167	108.5	132.4	113.9	147	135.1	127.3	247	267.3	246.7	162.2	200.3	217.2	152.4	100.9	138.9
1417227_at	Mccc1	chr3	36150859	36192195	qB	nucleotide binding	methylcrotonoyl-Coenzyme A carboxylase 1 (alpha)		NA	NA	NA	NA	NA	NA	NA	NA	NA	NA	0.0397	0.187	0.248	0.0607	0.927843	0.995736	1.05111	0.861988	0.914212	0.914	237.867	282.133	307.6	202.733	242.9	239.867	238.8	237.1	247.1	280.2	165.2	258.8	315.6	291	316.2	283.5	239.7	323.2	222.1	159.1	160
1417233_at	Chchd4	chr6	91429779	91439037	qD1	Not specified	coiled-coil-helix-coiled-coil-helix domain containing 4		0.02022	0.87631	0.04332	0.00188	0.11915	0.0212	0.0292	0.0593	0.0934	0.812524	0.00364	0.769	0.699	0.169	1.2184	1.06428	0.93226	1.20324	1.0311	1.05	429.367	325.333	245.067	399.067	307.3	309.4	332.9	367	571.2	401.5	490.4	413.2	271	216.3	247.9	403.6	274.9	297.5	308.4	316.1	378.5
1417234_at	Mmp11	chr10	75366926	75376179	qC1	metalloendopeptidase activity	matrix metallopeptidase 11		NA	NA	NA	NA	NA	0.0211	0.0575	0.0337	0.047	0.864807	0.0219	0.567	0.318	0.627	-0.477273	-0.21317	0.218481	-0.609884	0.118188	0.0593	17.6833	28.6333	65.5333	14.4333	53.9	50.2	21.9	2.5	27.6	20.9	13.4	19.8	49.9	45.7	101	36.7	18.7	30.5	17.9	21.7	21.1
1417235_at	Ehd3	chr17	73709656	73736975	qcM	nucleotide binding	EH-domain containing 3		NA	NA	NA	NA	NA	0.0393	0.569	0.0137	0.0127	0.967657	2.96e-07	5.95e-08	7.9e-07	9.56e-05	0.877209	0.960928	1.15341	1.3779	1.5497	1.55	214.683	266.467	384.6	564.083	830.467	788.6	229.9	276.7	154.5	187.7	219.6	219.7	516.7	322.6	314.5	215	241.9	342.5	724.7	656.1	441.1
1417236_at	Ehd3	chr17	73709656	73736975	qcM	nucleotide binding	EH-domain containing 3		NA	NA	NA	NA	NA	NA	NA	NA	NA	NA	0.00153	0.00107	0.000478	0.0937	0.477228	0.54328	0.76295	0.815124	1.06476	0.98	99.6833	121.1	183.833	185.333	333.9	274.767	161.8	72.7	76.1	121.5	87.7	78.3	267.1	149.8	134.6	80.2	134.8	148.3	224.9	201.5	132.5
1417239_at	Cetn3	chr13	82260582	82274494	qC3	calcium ion binding	centrin 3		0.04665	0.06873	0.36088	0.03826	0.23697	NA	NA	NA	NA	NA	0.0209	0.374	0.711	0.398	1.24739	1.1424	0.984327	1.31675	1.10034	1.08	466.55	371.933	274.967	506.217	348.667	327.533	419.5	581.9	669.4	236.8	509.3	382.4	213.2	277.6	334.1	371.6	349.8	394.4	587.2	398.9	609.9
1417241_at	X83328	chr11	109242267	109253082	qE1	peptidase activity	EST X83328		NA	NA	NA	NA	NA	0.000453	0.127	0.000357	0.000317	0.937502	0.000138	0.00209	0.977	0.852	0.958302	0.773649	0.747308	1.18514	0.771063	0.764	256.267	184.467	173.433	380.367	184.333	187.9	192.8	205.8	373.1	249.9	271.2	244.8	141.7	162.6	216	194	152.6	206.8	308.7	332.7	378.6
1417242_at	Ddx48	chr11	78145364	78146801	qE2	nucleotide binding	DEAD (Asp-Glu-Ala-Asp) box polypeptide 48		NA	NA	NA	NA	NA	0.0401	0.468	0.0659	0.00633	0.241999	0.0121	0.516	0.228	0.257	1.76234	1.66179	1.53751	1.72437	1.55211	1.43	1276.4	1021.23	808.967	1111.48	833.3	668.167	922.1	1029.1	1592.5	1352	1509.6	1253.1	609.4	798.4	1019.1	1224.8	965.2	873.7	930.1	1043.6	1193.5
1417244_a_at	Irf7	chr7	141114502	141117743	qF5	DNA binding	interferon regulatory factor 7		0.0001	0.97378	2e-05	2e-05	0.9937	0.0483	0.438	0.00765	0.105	0.194767	0.000162	0.213	0.222	0.0065	0.55985	1.21141	1.21215	0.417673	1.01378	0.732	114.567	427.4	432.733	95.4	318.933	177.433	110.9	105.9	120.1	131.2	76.9	142.4	300.7	469.2	528.3	476	360.8	445.4	60.7	78.7	75.2
1417245_at	Gpr180	chr14	117019481	117046967	qE4	Not specified	G protein-coupled receptor 180		0.00286	0.84925	0.16519	0.00059	0.00026	NA	NA	NA	NA	NA	0.0179	0.362	0.011	0.152	0.46648	0.407314	0.669918	0.507158	0.580952	0.578	93.95	90.7667	146.7	99.1667	131.5	126.933	110.3	80.6	94.3	103	94	81.5	145.5	153.8	140.8	85.8	97.5	89	98	101.6	119.1
1417252_at	Nt5c	chr11	115306514	115307944	qE	nucleotide binding	5',3'-nucleotidase, cytosolic		NA	NA	NA	NA	NA	NA	NA	NA	NA	NA	0.0341	0.724	0.0707	0.00157	1.5688	1.72563	1.69577	1.53712	1.48387	1.23	868.383	1142.43	1091.33	787.717	728	507.367	1070.2	675.5	1212.9	793.4	732.2	726.1	837.4	1203	1233.6	1117.6	1245.7	1064	673.8	792.7	858.7
1417253_at	Frg1	chr8	42896275	42915963	qA4	transporter activity	FSHD region gene 1		NA	NA	NA	NA	NA	0.0178	0.472	0.00911	0.00456	0.710871	0.0184	0.000852	0.0975	0.327	1.06843	0.982577	1.04965	1.44196	1.21329	1.18	342.417	277	322.9	636.117	434.033	410.9	347.2	185.7	642	197.2	291	391.4	329.6	200.8	438.3	303.6	215.5	311.9	507.4	657.5	675.3
1417254_at	Spata5	chr3	37611845	37770638	qB	nucleotide binding	spermatogenesis associated 5		NA	NA	NA	NA	NA	0.0352	0.362	0.137	0.0321	0.00567211	0.00134	0.00373	0.25	0.000275	0.386577	0.413534	0.374239	0.185598	0.31205	-0.0103	80.7167	92.7667	83.7333	53.4167	76.3667	43.2333	63.8	79.4	81.5	64.1	100.7	94.8	66.3	89	95.9	109.1	77	92.2	52.2	52.9	69.6
1417258_at	Cct5	chr15	31535401	31546391	qB3.2	nucleotide binding	chaperonin subunit 5 (epsilon)		NA	NA	NA	NA	NA	0.0095	0.0641	0.0578	0.00695	0.287329	0.00294	0.89	0.0321	0.0413	2.01988	2.03449	1.91602	2.02667	1.8462	1.74	2097.9	2063.37	1682.57	2038.93	1466.27	1146	1940.7	1674.2	2365.2	2017.2	2174.8	2415.3	1284.1	1671.8	2091.8	1920.3	2206.8	2063	1464.5	1742.7	2066.6
1417271_a_at	Eng	chr2	32468603	32504635	qB	binding	endoglin		NA	NA	NA	NA	NA	NA	NA	NA	NA	NA	0.0482	0.407	0.572	0.0882	0.139318	0.311351	0.405403	0.0756177	0.250186	0.214	49.05	76.3667	92.9333	43.2833	68.4667	64.8	64.5	46.8	48.6	36.5	51.4	46.5	71.9	68.8	138.1	72.7	61.6	94.8	28.9	48.3	37.5
1417279_at	Itpr1	chr6	108178894	108516890	qE1-E2	Not specified	inositol 1,4,5-triphosphate receptor 1		NA	NA	NA	NA	NA	0.0399	0.0255	0.221	0.128	0.762652	0.0463	0.763	0.817	0.754	-0.0380067	0.0577699	0.1633	-0.0633635	0.0853349	0.126	35.7167	46.7667	54.8667	34.3167	49.4	54.2667	33.3	45.4	20.2	32.6	27.2	55.6	56.4	55.7	52.5	53.4	38.7	48.2	56.1	47.9	28.8
1417283_at	Lynx1	chr15	74575105	74580242	qD3	protein binding	Ly6/neurotoxin 1		0.03221	0.53134	0.00378	0.11381	0.09953	NA	NA	NA	NA	NA	0.035	0.0159	0.353	0.0119	0.408622	0.145046	0.289508	0.0379936	-0.0430641	-0.262	83.65	55.3333	71.9667	45.2833	41.3	30.8667	104.3	87.3	73.8	85.5	79.6	71.4	60	60.7	95.2	49.5	66.4	50.1	50.6	45.6	54.7
1417284_at	Mapkap1	chr2	34445457	34446959	qB	kinase activity	mitogen-activated protein kinase associated protein 1		NA	NA	NA	NA	NA	0.042	0.129	0.0642	0.0285	0.678079	NA	NA	NA	NA	0.83901	0.858332	0.927827	0.79354	0.974023	1.02	199.567	215.733	243.433	180.65	277	289.5	209.1	230.6	142.5	201.4	246.6	167.2	276	209.9	244.4	194.1	223.6	229.5	238.3	176.1	213.3
1417286_at	Ndufa5	chr6	24468671	24477697	qA3	Not specified	NADH dehydrogenase (ubiquinone) 1 alpha subcomplex, 5		NA	NA	NA	NA	NA	0.0182	0.844	0.0897	0.00147	0.0504548	NA	NA	NA	NA	1.01101	1.06713	0.8735	1.06869	0.89772	0.667	299.75	327.867	226.6	310.667	238.433	151.767	142.2	273	531.8	233.1	342	276.4	158.8	314.7	206.3	357.1	374.8	251.7	246.1	256	423.3
1417291_at	Tnfrsf1a	chr6	125315398	125328102	qF3	receptor activity	tumor necrosis factor receptor superfamily, member 1a		NA	NA	NA	NA	NA	NA	NA	NA	NA	NA	0.0351	0.192	0.115	0.504	1.12603	1.13614	1.30819	1.17756	1.22614	1.27	351.9	372.2	507.333	377.4	442.7	471.167	343.4	330.5	329.9	425.6	300.7	381.3	562.3	488.5	471.2	283.3	430.1	403.2	441	340.1	365.2
1417292_at	Ifi47	chr11	48920024	48940409	qB1.2	rhodopsin-like receptor activity	interferon gamma inducible protein 47		0.00013	0.2493	9e-05	3e-05	0.36815	0.0231	0.0332	0.0734	0.0697	0.978249	2.03e-06	3.5e-05	0.0367	0.112	1.24821	1.65073	1.71661	1.65535	1.88971	1.89	449.133	990.2	1137.6	1012.77	1600.9	1512.4	399.4	507.3	537.3	369.5	422.9	458.4	1071.9	928.5	1412.4	946.4	884.8	1139.4	731.3	878.7	687.7
1417293_at	Hs6st1	chr1	36012548	36050992	qB	sulfotransferase activity	heparan sulfate 6-O-sulfotransferase 1		0.02146	0.76532	0.00192	0.40033	0.01543	NA	NA	NA	NA	NA	0.0414	0.695	0.0349	0.94	0.539077	0.279402	0.485911	0.563775	0.478866	0.479	108.017	71.9	104.533	115.633	105.367	105.5	115.2	105.4	96	117.6	109.4	104.5	113.2	123.9	76.5	73.8	83.7	58.2	149.3	148.2	100.8
1417295_at	Mta1	chr12	113546221	113585013	qF	DNA binding	metastasis associated 1		0.02777	0.32719	0.00459	0.10687	0.12488	NA	NA	NA	NA	NA	NA	NA	NA	NA	0.835827	0.517952	0.683766	0.652357	0.717737	0.747	201.95	112.467	152.467	136.133	170.067	183.267	134.3	204.1	197.9	172.3	188.2	314.9	185.1	126.8	145.5	112.9	121.3	103.2	172.4	123	153.6
1417297_at	Itpr3	chr17	26838170	26849811	qA3.3	Not specified	inositol 1,4,5-triphosphate receptor 3		NA	NA	NA	NA	NA	0.0225	0.0691	0.0297	0.0447	0.833151	0.0175	0.0277	0.564	0.852	0.899516	0.940507	1.03337	0.604439	1.04305	1	235.067	255.033	321.9	136.733	311.3	299.067	199.1	235.1	128.7	381.5	185.1	280.9	308.9	483.8	173	296.9	249.4	218.8	212.1	120.2	205.6
1417298_at	Ebpl	chr14	60294859	60314549	qD1	cholestenol delta-isomerase activity	emopamil binding protein-like		0.0285	0.69254	0.01612	0.00519	0.55257	0.0428	0.0452	0.112	0.0965	0.935675	0.00878	0.332	0.8	0.446	0.653194	0.853855	0.90223	0.709401	0.833337	0.84	137.817	216.033	231.667	150.15	208.7	211	108.7	144.2	176	154.4	130.9	112.7	213.5	215.5	266	219.3	248.9	179.9	127.7	143.1	117.3
1417299_at	Nek2	chr1	193522124	193533664	qH6	nucleotide binding	NIMA (never in mitosis gene a)-related expressed kinase 2		2e-05	0.87021	3e-05	0	0.00574	0.0394	0.522	0.0294	0.00789	0.499143	5.23e-06	0.000667	0.595	0.193	0.888099	0.211851	-0.155738	0.498389	0.139078	0.0261	222.867	64.3667	29.5333	99.8667	58.2333	49.2	192.9	337.4	159.3	185.4	248.2	214	29.6	30	29	86.3	56.6	50.2	125.2	78.6	137.3
1417306_at	Tyk2	chr9	20854649	20881631	qA3	nucleotide binding	tyrosine kinase 2		0.00026	0.63599	4e-05	8e-05	0.56576	0.000113	0.0558	9.88e-05	0.000282	0.470025	3.99e-07	0.892	0.7	0.556	0.801494	1.16981	1.13584	0.795753	1.14659	1.1	183.417	392.5	366.7	178.4	380.367	338.3	204.8	170.7	154.9	206	160.7	203.4	389.4	425.2	285.5	360.3	424.5	392.7	214.7	199.7	188.3
1417308_at	Pkm2	chr9	59454408	59477376	qB	Not specified	pyruvate kinase, muscle		0.01218	0.55892	0.93604	0.0015	0.00409	NA	NA	NA	NA	NA	NA	NA	NA	NA	1.69098	1.69765	1.92109	1.58225	1.79365	1.65	1095.47	1084.43	1694.83	873.25	1322	1025.8	897.4	1041.4	1141.6	1262.6	980.6	1249.2	1271	1854	1959.5	1127.7	1154.9	970.7	1090	751.9	1008.2
1417311_at	Crip2	chr12	113588139	113593316	qF1	zinc ion binding	cysteine rich protein 2		0.00158	0.85913	0.11967	8e-05	0.00176	0.0397	0.544	0.0138	0.0136	0.993939	0.00317	0.548	0.0427	0.816	0.184021	0.094446	-0.168754	0.231039	-0.14199	-0.143	53.4333	50.3667	28.8333	57.9	33.6	35.9333	58.4	42.8	63.5	52.9	50.9	52.1	29.3	30.7	26.5	44.4	42.8	63.9	36.8	60.5	65.4
1417315_at	Gripap1	chrX	6946723	6977525	qA1.1	ubiquinol-cytochrome-c reductase activity	GRIP1 associated protein 1		NA	NA	NA	NA	NA	0.0328	0.149	0.0196	0.0432	0.685482	0.0453	0.398	0.0433	0.992	0.840246	0.872257	1.0441	0.896884	1.07322	1.04	203.567	224.633	304.733	218	332.533	306.867	222.2	244	187.5	105.7	203.5	258.5	339.4	265.5	309.3	194.7	190.3	288.9	290.5	207.4	240.5
1417316_at	Them2	chr13	24825412	24838990	qA3.2	catalytic activity	thioesterase superfamily member 2		NA	NA	NA	NA	NA	0.0264	0.127	0.0107	0.123	0.223912	3.64e-06	2.7e-05	4.61e-06	5.41e-05	0.81251	0.820416	0.81556	0.540788	0.376185	0.454	190.85	200.667	195	106.2	86.4333	100.267	188.5	120.9	226.4	224.9	184.6	199.8	178.8	200.3	205.9	188	216.9	197.1	97.9	90.3	107.2
1417320_at	Grpel1	chr5	36782277	36788792	qB3	adenyl-nucleotide exchange factor activity	GrpE-like 1, mitochondrial		NA	NA	NA	NA	NA	0.00674	0.0144	0.0363	0.0512	0.859327	0.00421	0.182	0.459	0.801	1.64234	1.54583	1.51021	1.7657	1.4512	1.48	1011.28	811.933	770.3	1288.73	691.867	683.833	1031.8	801.1	1545	863	992.4	834.4	741.1	572.5	997.3	818.2	906.7	710.9	706.2	1236.7	804.4
1417321_at	D4Wsu132e	chr4	44945634	44953311	qB1	nucleic acid binding	DNA segment, Chr 4, Wayne State University 132, expressed		0.01758	0.28894	0.00598	0.01333	0.67298	NA	NA	NA	NA	NA	0.0219	0.291	0.539	0.13	0.900648	1.30783	1.25048	1.04879	1.18745	1.56	235.583	511.5	463.667	309.883	426.433	969.567	373.4	277.4	156.5	178.9	285.6	141.7	472.2	586.7	332.1	503.8	468.9	561.8	458.1	437.2	322
1417324_at	Mast2	chr4	115804686	115961802	qC7	nucleotide binding	microtubule associated serine/threonine kinase 2		0.00035	0.07385	0.00037	0.00047	0.87646	NA	NA	NA	NA	NA	0.00161	0.0168	0.107	0.262	0.867394	0.419842	0.434822	0.650175	0.61795	0.57	214.917	93.3667	93.6333	141.45	140.5	125.7	209	201.1	126.1	249.9	197.6	305.8	105	78.6	97.3	77.4	101.5	101.2	211.7	102.1	200.4
1417328_at	Ercc1	chr7	18503608	18515045	qA3	DNA binding	excision repair cross-complementing rodent repair deficiency, complementation group 1		0.04614	0.71995	0.29633	0.00481	0.05042	NA	NA	NA	NA	NA	NA	NA	NA	NA	0.632963	0.555115	0.37186	0.724943	0.570969	0.373	133.5	120.367	82.5667	162.317	126.667	91.0667	162.1	86.4	143	164.2	112.5	132.8	82.1	74.6	91	119.5	118	123.6	121.8	154.3	215.8
1417329_at	Slc23a2	chr2	131743936	131793171	qG2	transporter activity	solute carrier family 23 (nucleobase transporters), member 2		NA	NA	NA	NA	NA	0.0271	0.0603	0.0463	0.0529	0.945405	NA	NA	NA	NA	0.476522	0.573799	0.569755	0.488148	0.699838	0.692	97.5333	124.967	124	100.133	161.9	157.2	87.4	148.8	69.1	89.4	89.4	101.1	135	151.8	85.2	128.5	127.6	118.8	162.3	83.6	121.7
1417331_a_at	Arl6	chr16	59555238	59581665	qC1.2	nucleotide binding	ADP-ribosylation factor-like 6		0.00094	0.18284	0.0072	0.00015	0.0388	0.00722	0.864	0.000993	0.00404	0.427927	2.84e-06	1.83e-05	0.0801	0.000136	-0.0789308	-0.393077	-0.646748	0.432337	-0.16046	-0.0417	32.3167	20.1	11.4667	86.4333	31.0333	43.9	43	26.8	42.9	20.5	29.7	31	12.4	9.7	12.3	17.5	15	27.8	62	94.1	101.6
1417340_at	Txnl2	chr7	137275954	137306939	qF5	electron carrier activity	thioredoxin-like 2		0.02538	0.68951	0.56205	0.00482	0.00464	0.0211	0.794	0.0395	0.00211	0.142667	0.00217	0.749	0.0138	0.0315	0.64472	0.685133	0.393763	0.672436	0.356119	0.113	135.167	155.233	87.1333	144.067	83.2	58.5667	112.8	124.8	151.7	105.4	141.9	174.4	70	86.2	105.2	171.7	150.6	143.4	90.5	126.4	205.5
1417344_at	2900064A13Rik	chr2	112255834	112270510	qE4	Not specified	RIKEN cDNA 2900064A13 gene		NA	NA	NA	NA	NA	0.00861	0.11	0.0124	0.00654	0.735541	NA	NA	NA	NA	1.47221	1.39573	1.39723	1.5284	1.27525	1.24	710.417	651.667	638.1	759.083	490.433	458.6	508.8	647.9	894.5	873.9	660.7	676.7	365.7	763	785.6	797.3	803.7	354	691.9	586.7	722.8
1417346_at	Pycard	chr7	127782959	127784977	qF4	transcription factor activity	PYD and CARD domain containing		NA	NA	NA	NA	NA	0.0024	0.0202	0.0195	0.00665	0.575253	0.00176	0.00897	0.607	0.146	1.98837	1.96854	2.00326	2.20544	1.91403	1.85	2005.45	1825.47	2011.37	2930.73	1666.57	1442.2	1854	1689.9	3020.4	1748.9	1915.8	1803.7	1502.3	1867.9	2663.9	1737	2070.5	1668.9	2052.5	2428.4	2422.5
1417351_a_at	Snrpa1	chr7	65939351	65953537	qC	RNA binding	small nuclear ribonucleoprotein polypeptide A'		NA	NA	NA	NA	NA	NA	NA	NA	NA	NA	0.0437	0.0657	0.693	0.24	1.71075	1.67512	1.56402	1.83485	1.63986	1.67	1130.42	1034.47	852.433	1393.68	991.133	985.767	1290.1	1151.9	1187.3	867.1	1167.9	1118.2	949.8	608.5	999	1012.1	1080.2	1011.1	1020.4	1564.2	1245.7
1417352_s_at	Snrpa1	chr7	65939351	65953537	qC	RNA binding	small nuclear ribonucleoprotein polypeptide A'		0.02104	0.72028	0.2422	0.00182	0.02473	0.00543	0.345	0.0168	0.000716	0.103345	0.000592	0.739	0.102	0.148	1.38687	1.28631	1.03922	1.4119	1.09853	0.875	600.3	494.633	310.533	613.633	346.833	238.3	439.5	516.5	767.2	743.3	558.6	576.7	207.9	356.8	366.9	580.7	445.9	457.3	477.2	439.4	742.5
1417353_x_at	Snrpa1	chr7	65939351	65953537	qC	RNA binding	small nuclear ribonucleoprotein polypeptide A'		0.03195	0.53987	0.17289	0.00356	0.06459	0.0291	0.871	0.105	0.00263	0.0765006	0.00494	0.985	0.278	0.0357	0.838244	0.715014	0.512511	0.840375	0.548732	0.175	199.667	165.7	111.933	201.333	120.033	72.1	183.5	176.2	280.5	187.9	163.7	206.2	84.6	98.3	152.9	186.1	129.8	181.2	137.1	209.1	281.6
1417364_at	Eef1g	chr19	9034034	9045520	qA	translation elongation factor activity	eukaryotic translation elongation factor 1 gamma		NA	NA	NA	NA	NA	0.0139	0.0118	0.284	0.0627	0.416541	0.0115	0.961	0.0885	0.00879	2.2283	2.27706	2.29027	2.22568	2.14178	2.07	3196.73	3312.33	3449.83	3013.27	2590.67	2141.07	2742.7	2668.8	3711.1	3682.4	3186.7	3188.7	2801.1	4168.3	3380.1	2760.1	3896.7	3280.2	2519.6	2532.7	2596.3
1417365_a_at	Calm1	chr12	100600579	100608533	qE	calcium ion binding	calmodulin 1		NA	NA	NA	NA	NA	0.00808	0.00286	0.208	0.309	0.813493	NA	NA	NA	NA	1.69522	1.73044	1.77302	1.79079	1.62306	1.66	1125.17	1273.03	1265.83	1343.5	960.233	964.9	853	856.3	1639.9	1231.7	1012.5	1157.6	1022.9	1550.2	1224.4	1306.4	1877.4	635.3	892.3	927.9	911.5
1417366_s_at	Calm1	chr12	100600579	100608533	qE	calcium ion binding	calmodulin 1		NA	NA	NA	NA	NA	0.00949	0.737	0.0127	0.000975	0.175798	NA	NA	NA	NA	0.906327	0.991836	0.887031	0.946702	0.706551	0.575	230.717	297.533	242.533	238.7	164.233	131.1	207.1	184.9	207	347.1	235.5	202.7	140.8	376.2	210.6	383.4	338.8	170.4	187.9	260.9	312.6
1417367_at	Ppp2ca	chr11	51941765	51966570	qB1.3	protein phosphatase type 2A activity	protein phosphatase 2 (formerly 2A), catalytic subunit, alpha isoform		NA	NA	NA	NA	NA	0.0171	0.115	0.00613	0.287	0.0647967	0.0271	0.134	0.0338	0.895	1.94931	1.94518	1.94345	1.99942	1.84339	1.95	1818.15	1752.77	1740.13	1906.47	1457.8	1654.27	1586.3	1842.6	1988.5	1909.5	1757.3	1824.7	1694.1	1656.2	1870.1	1730.8	2028	1499.5	1766.8	1968.7	1715.1
1417369_at	Hsd17b4	chr18	50253530	50321596	qD1	catalytic activity	hydroxysteroid (17-beta) dehydrogenase 4		NA	NA	NA	NA	NA	NA	NA	NA	NA	NA	0.0322	0.0223	0.218	0.012	1.21618	1.2369	1.20459	1.04229	1.10903	0.925	423.867	449.2	427.733	291.967	353.767	265.7	334.5	417.9	363.5	445.2	509.6	472.5	293.8	452.6	536.8	466.5	495.7	385.4	353.5	249.4	392
1417371_at	Peli1	chr11	21035774	21050330	qA3.2	Not specified	pellino 1		0.00277	0.6915	0.02127	0.00017	0.01775	0.0491	0.177	0.0494	0.0294	0.789676	0.0024	0.281	0.0694	0.547	0.70101	0.855985	1.04216	0.788215	1.07103	1.11	150.917	216.167	302.433	183.717	338.167	350.2	159.2	177.1	125	133.3	187.8	123.1	327.9	290.5	288.9	188.4	197.4	262.7	287.8	241.7	145.7
1417372_a_at	Peli1	chr11	21035774	21050330	qA3.2	Not specified	pellino 1		0.02775	0.44986	0.14869	0.00341	0.07128	0.0236	0.0658	0.0529	0.0309	0.782861	0.00366	0.472	0.118	0.764	0.936888	1.07148	1.27287	1.00162	1.27005	1.31	242.783	336.567	476.867	282.017	503.733	500.833	235.8	314.2	225.9	177.4	292.2	211.2	393.2	524.7	512.7	373.5	408.9	227.3	474.9	264.9	332.5
1417373_a_at	Tuba4	chr1	75097370	75102386	qC3	nucleotide binding	tubulin, alpha 4		NA	NA	NA	NA	NA	0.0327	0.262	0.277	0.00634	0.0692871	0.00985	0.752	0.798	0.172	2.32182	2.45522	2.59993	2.34962	2.4854	2.77	3824.48	4761.73	6275.47	3891.32	5057.33	7953.43	4171.1	3825.1	3689.4	3839.5	3835.4	3586.4	6117.1	7536.8	5172.5	3167.6	5872.9	5244.7	3183.3	3802.7	3152.8
1417374_at	Tuba4	chr1	75097370	75102386	qC3	nucleotide binding	tubulin, alpha 4		0.00051	0.36189	0.07128	4e-05	0.00102	0.00884	0.45	0.00231	0.0042	0.739817	0.00013	0.0118	0.142	0.0787	1.49907	1.60561	1.89315	1.30832	1.75461	1.71	743.033	905.167	1602.4	509.183	1229.63	1113.7	613.1	705.1	728.1	834.7	662.9	914.3	1255.4	1617.2	1934.6	851.3	877.6	986.6	420.1	323	658.4
1417376_a_at	Igsf4a	chr9	47281251	47604379	qB-C	protein binding	immunoglobulin superfamily, member 4A		NA	NA	NA	NA	NA	NA	NA	NA	NA	NA	0.0266	0.0397	0.38	0.00129	-0.108002	-0.19041	-0.199007	0.0855599	-0.0793975	0.271	31.8	28.8	27.6	44.0667	37.1	72.4333	33.4	52.5	13.2	33.1	25.4	33.2	26.3	34.6	21.9	26.1	29.2	31.1	32.7	60.8	36.4
1417377_at	Igsf4a	chr9	47281251	47604379	qB-C	protein binding	immunoglobulin superfamily, member 4A		NA	NA	NA	NA	NA	NA	NA	NA	NA	NA	0.000216	0.0018	0.000972	0.000345	-0.583873	-1.36886	-1.00244	0.057695	-0.393121	0.0889	12.4667	3.76667	7.26667	45.1833	20.2333	57.6	8.8	12	9.3	22.3	6.4	16	4.1	3.2	14.5	1.8	7.5	2	22.2	96.3	32.2
1417378_at	Igsf4a	chr9	47281251	47604379	qB-C	protein binding	immunoglobulin superfamily, member 4A		NA	NA	NA	NA	NA	0.0381	0.872	0.00697	0.604	0.00697156	0.00735	0.00191	0.431	0.00185	-0.0282873	-0.136425	-0.146488	0.402696	-0.0013044	0.465	40.6333	33.1667	30.3667	81.8667	42.5333	108.167	71.9	33	15.2	71.5	30.1	22.1	36.7	28.5	25.9	22	31.3	46.2	70.4	114.8	62.8
1417382_at	Entpd5	chr12	85264188	85290712	qE	magnesium ion binding	ectonucleoside triphosphate diphosphohydrolase 5		0.00039	0.41565	2e-05	0.01564	0.00191	NA	NA	NA	NA	NA	0.000974	0.524	0.0785	0.177	1.12327	0.693662	0.963314	1.1636	0.862676	1.09	348.233	157.1	265.633	371.567	222.5	338.767	350	345.9	392.1	357.2	331	313.2	352.3	210.5	234.1	151.6	162.5	157.2	275.5	465.8	373.1
1417383_at	Entpd5	chr12	85264188	85290712	qE	magnesium ion binding	ectonucleoside triphosphate diphosphohydrolase 5		2e-05	0.27322	0	1e-05	0.18243	NA	NA	NA	NA	NA	0.000112	0.409	0.0434	0.00858	0.196826	-0.341391	-0.253425	0.14015	-0.137106	0.0238	55.2167	21.5667	24.5	49.0167	32.8333	45.1333	63.1	51.6	40.5	69	46.8	60.3	23.4	27.3	22.8	22.9	20.5	21.3	42	60.8	42.1
1417384_at	Entpd5	chr12	85264188	85290712	qE	magnesium ion binding	ectonucleoside triphosphate diphosphohydrolase 5		0.00035	0.8623	1e-05	0.02722	0.00068	0.0297	0.0385	0.0534	0.144	0.602841	5.09e-06	0.11	3.14e-05	0.825	0.964119	0.427283	0.797541	0.887348	0.782595	0.812	254.333	96.9	188.333	212.817	188.7	197.467	284.3	272.1	191.7	265.3	277.6	235	182.1	208.9	174	127.5	85.6	77.6	223.1	221.3	275.7
1417385_at	Npepps	chr11	97021931	97096626	qD	aminopeptidase activity	aminopeptidase puromycin sensitive		0.00447	0.50546	0.00035	0.04157	0.02239	NA	NA	NA	NA	NA	0.00804	0.0237	0.00656	0.581	1.343	0.866489	1.13785	1.12286	1.25159	1.21	552.933	219.867	372.3	363.917	479.5	413.367	617.3	541.2	348.3	801.5	466.4	542.9	483.7	285.8	347.4	196.5	205.2	257.9	492	547	319.4
1417387_at	Med31	chr11	72027950	72031227	qB4	protein binding	mediator of RNA polymerase II transcription, subunit 31 homolog (yeast)		0.0044	0.07573	0.03351	0.00226	0.17309	0.00879	0.123	0.00959	0.00709	0.872723	0.00044	0.384	0.549	0.62	1.07528	0.887619	0.758401	1.13813	0.826769	0.809	324.417	228.833	176.467	355.117	205.733	202.6	278.8	363.1	481.9	268.6	278	276.1	149.6	165.4	214.4	241.8	237.3	207.4	349.8	231	332.9
1417388_at	Bex2	chrX	131412927	131414496	qF1	Not specified	brain expressed X-linked 2		0.04267	0.01321	0.26484	0.51089	0.67245	0.00508	0.662	0.001	0.00194	0.700194	0.000167	2.55e-05	0.472	0.923	-0.241877	-0.115106	-0.168918	0.191375	-0.19539	-0.158	23.7833	33.2667	29.5	53.5167	29.2	32.5667	28.7	25.8	37.6	17.2	18.1	15.3	36.3	21.3	30.9	31.3	32.2	36.3	54.6	53.2	46.8
1417391_a_at	Il16	chr7	83519012	83611675	qD2-D3	cytokine activity	interleukin 16		0.01245	0.81109	0.45583	0.00102	0.00723	NA	NA	NA	NA	NA	NA	NA	NA	NA	1.60578	1.64277	1.84088	1.55361	1.72658	1.43	913.4	973.467	1460.17	835.1	1168.4	746.167	988.9	754.4	893.8	1031.1	957.5	854.7	1161.1	1308	1911.4	991.7	1015.4	913.3	1004.8	934.2	892.8
1417393_a_at	C1qdc2	chr4	154806112	154810426	qE2	Not specified	C1q domain containing 2		1e-05	0.42803	0	2e-05	0.002	0.000483	0.619	2.36e-05	0.00771	0.00352883	2.58e-09	0.178	1.94e-06	1.34e-05	0.485491	1.70696	1.24902	0.386871	1.02081	0.66	100.083	1101	470.067	78.6	298.433	156.533	84.7	72.4	115.2	134.9	75.1	118.2	356.6	394.2	659.4	1174.5	1045.8	1082.7	71.2	66.7	89.8
1417402_at	1190017O12Rik	chr16	92194146	92201900	qC4	Not specified	RIKEN cDNA 1190017O12 gene		NA	NA	NA	NA	NA	0.0103	0.0687	0.00582	0.463	0.0369359	NA	NA	NA	NA	1.04733	0.998039	1.01255	1.07927	0.807381	1.02	304.15	294.933	289.933	311.3	200.867	294.333	270.6	267	403.7	374.8	274.6	234.2	224.1	348.1	297.6	336.3	360.4	188.1	301.8	239.6	272.3
1417404_at	Elovl6	chr3	129524407	129630517	qG3	Not specified	ELOVL family member 6, elongation of long chain fatty acids (yeast)		NA	NA	NA	NA	NA	NA	NA	NA	NA	NA	0.00311	0.00459	0.00123	0.0107	0.580539	0.559591	0.591778	0.702436	0.762919	0.743	118.3	121.933	126.333	146.867	181.567	172.767	130.3	125.9	84	111.5	123.4	134.7	139.5	117	122.5	116.6	108.2	141	154	152.5	166.8
1417405_at	Stard3	chr11	98174473	98197199	qD	lipid binding	START domain containing 3		0.03177	0.29284	0.63339	0.00625	0.02674	NA	NA	NA	NA	NA	NA	NA	NA	NA	1.12077	1.16046	1.39058	0.962136	1.23493	1.12	355.65	390.567	602.867	261.433	451.133	367.7	383.2	250	314.7	494.1	311.1	380.8	481.1	734.9	592.6	451.5	405.1	315.1	275.7	240.4	253.5
1417406_at	Sertad1	chr7	27195669	27199073	qA3	protein binding	SERTA domain containing 1		0.00331	0.46692	0.00177	0.00067	0.56245	NA	NA	NA	NA	NA	0.00372	0.451	0.825	0.0221	0.583101	0.921931	0.975643	0.637162	0.899537	0.726	118.7	248.867	274.267	131.867	237	176.233	112.5	127.9	139.9	121.5	93	117.4	204.7	250.4	367.7	304.5	249.8	192.3	141	127	141.7
1417410_s_at	Prkci	chr3	31186788	31243568	qA3	nucleotide binding	protein kinase C, iota		NA	NA	NA	NA	NA	0.0245	0.0194	0.0909	0.189	0.693101	NA	NA	NA	NA	0.857792	0.7323	0.746414	0.895327	0.767897	0.8	208.983	169.733	176.733	219.85	183.2	192.9	183.7	224.7	197.5	136.1	292.4	219.5	225.8	115.9	188.5	168.7	149.8	190.7	279.9	197.1	311.1
1417418_s_at	Cox6a1	chr5	115606650	115609944	qF	cytochrome-c oxidase activity	cytochrome c oxidase, subunit VI a, polypeptide 1 /// similar to Cytochrome c oxidase polypeptide VIa-liver, mitochondrial precursor /// similar to Cytochrome c oxidase polypeptide VIa-liver, mitochondrial precursor		NA	NA	NA	NA	NA	0.00883	0.0184	0.0362	0.0574	0.812214	0.014	0.577	0.0727	0.355	1.86345	1.85168	1.79208	1.89999	1.68332	1.71	1554.42	1484.73	1295.63	1601.1	1072	1068.33	1483.3	1149.5	1797.1	1876.5	1664.8	1355.3	1266.8	1381.7	1238.4	1245.7	1944.7	1263.8	1083.2	1695.2	1176.8
1417423_at	Grina	chr15	76074010	76077160	qE1	receptor activity	glutamate receptor, ionotropic, N-methyl D-asparate-associated protein 1 (glutamate binding)		0.01187	0.84664	0.09893	0.00086	0.02687	NA	NA	NA	NA	NA	0.0372	0.191	0.116	0.139	0.586361	0.729339	0.966529	0.415618	1.02296	0.691	120.533	169.733	267.5	92.2833	304.5	195.7	93.4	155.8	107.4	121.5	99.9	145.2	190.2	320.5	291.8	147	202.2	160	117.3	57.9	94
1417425_at	Prkrip1	chr5	136465709	136483581	qG1	double-stranded RNA binding	Prkr interacting protein 1 (IL11 inducible)		NA	NA	NA	NA	NA	0.021	0.447	0.218	0.00239	0.0356192	0.024	0.15	0.36	0.00475	0.911514	0.998461	0.959629	1.03019	0.89403	0.601	230.65	293.567	261.333	286.983	234.833	137.1	209.3	234.4	320.6	191.1	214.2	214.3	277.8	308.8	197.4	216.4	238.1	426.2	236.7	207	352.3
1417426_at	Prg1	chr10	61889365	61903454	qB4	Not specified	proteoglycan 1, secretory granule		0.00683	0.66306	0.00075	0.95425	0.00179	NA	NA	NA	NA	NA	0.0271	0.132	0.0416	0.421	1.6283	2.00755	1.62295	1.75302	1.76203	1.72	974.967	1974.4	937.367	1209.7	1260.07	1093.6	981.7	975.2	944.9	982.5	1340.7	624.8	914.3	1077.5	820.3	1691.8	2343.5	1887.9	953.9	1137.9	915.3
1417427_at	1500026D16Rik	chr19	5601885	5602936	qA	Not specified	RIKEN cDNA 1500026D16 gene		NA	NA	NA	NA	NA	0.0148	0.158	0.093	0.00412	0.127826	0.00852	0.504	0.0485	0.0645	1.04578	1.06073	0.802172	0.973269	0.743902	0.507	309.85	324.433	212.6	256.617	175.6	121.3	220.3	212.9	326.7	471.9	296.9	330.4	96.9	321	219.9	323.7	398.3	251.3	190.8	160.2	291.8
1417429_at	Fmo1	chr1	164666235	164703285	qH1	monooxygenase activity	flavin containing monooxygenase 1		0.03364	0.02152	0.39652	0.23858	0.09519	NA	NA	NA	NA	NA	NA	NA	NA	NA	-0.114419	-0.0429856	-0.21542	-0.0748164	-0.110122	0.0305	30.1333	38.2	26.3667	32.3667	35.0333	46	20.1	28.4	25.4	36.7	42	28.2	28	24	27.1	37.1	36.3	41.2	23.5	29.8	26.2
1417433_at	Lypla2	chr4	135240300	135244681	qD3	catalytic activity	lysophospholipase 2		0.0121	0.89924	0.00454	0.0023	0.70547	0.0119	0.237	0.00865	0.00518	0.783586	0.00134	0.568	0.562	0.534	1.41195	1.54276	1.55857	1.38932	1.57445	1.59	622.45	804.467	824.433	576.933	869	851.767	609.3	584	613.1	787.2	525.8	615.3	759.6	878.2	835.5	810.1	865.8	737.5	530.9	531.3	554.6
1417437_at	Xrcc6	chr15	81843554	81867339	qE-F	nucleotide binding	X-ray repair complementing defective repair in Chinese hamster cells 6		4e-05	0.93073	2e-05	0	0.10935	0.00181	0.782	0.00104	0.000212	0.321297	1.92e-06	0.211	0.625	0.69	1.65422	0.922383	0.738034	1.52621	0.854317	0.683	1019.73	245.533	178.267	760.017	222.133	185.467	812.9	842.3	1345.3	991.9	980.8	1145.2	120.7	147.1	267	275.2	206	255.4	675.9	613.5	939.9
1417441_at	Dnajc12	chr10	62781932	62804192	qB4	heat shock protein binding	DnaJ (Hsp40) homolog, subfamily C, member 12		NA	NA	NA	NA	NA	0.00532	0.0421	0.0243	0.00741	0.539548	NA	NA	NA	NA	0.580754	0.554735	0.460698	0.857371	0.462453	0.355	123.417	135.967	107.867	216.483	102.633	86.4333	87.4	100.9	188.1	75.5	144.3	144.3	142.9	50.4	130.3	231.6	78.5	97.8	112.9	190.7	142.2
1417444_at	E2f5	chr3	14555402	14583048	qA1	DNA binding	E2F transcription factor 5		NA	NA	NA	NA	NA	0.028	0.049	0.0443	0.0916	0.706571	0.0296	0.163	0.666	0.112	-0.601562	-0.449341	-0.786409	-0.810696	-0.360085	-0.447	12.1333	17.7667	9.13333	8.35	23.0333	19	12.5	15.3	3.6	10.5	15.9	15	5.5	10.7	11.2	21.6	14.5	17.2	15.2	7.9	11.6
1417445_at	Kntc2	chr17	71400958	71431714	qE2	protein binding	kinetochore associated 2		0.00059	0.16721	0.09764	8e-05	0.00203	0.00249	0.308	0.00347	0.000444	0.239846	2.36e-05	0.511	0.0611	0.814	0.595294	0.39886	-0.127668	0.663535	0.111131	-0.0933	126.933	89.8333	31.9333	148.15	52.6	36.7	89.5	86.2	137.2	136.5	204.3	107.9	23	35.8	37	102.1	87	80.4	182.8	91.2	263
1417449_at	Acot8	chr2	164483973	164496081	qH3	serine esterase activity	acyl-CoA thioesterase 8		NA	NA	NA	NA	NA	0.0283	0.363	0.0784	0.00457	0.161208	NA	NA	NA	NA	0.933658	0.980033	0.887175	0.947334	0.847233	0.758	241.2	272.367	225.167	237.817	213.667	180.167	248.1	192.4	305.2	269.2	190.6	241.7	198	263.6	213.9	258.6	287.2	271.3	229.4	223	234
1417450_a_at	Tacc3	chr5	33975517	33989054	qB2	protein binding	transforming, acidic coiled-coil containing protein 3		0	0.72295	0	0	8e-05	0.000302	0.353	0.000173	5.63e-05	0.419385	1.23e-08	0.462	0.209	0.233	1.11812	0.325629	-0.142878	1.04911	0.158149	0.0158	346.7	77.9333	30.7667	300.267	57.3333	51.6333	285.7	408.1	365.5	309.5	370.6	340.8	38.3	24.8	29.2	87	76.2	70.6	339.4	321.6	395.3
1417452_a_at	Fau	chr19	76285871	76286362	qA	structural constituent of ribosome	Finkel-Biskis-Reilly murine sarcoma virus (FBR-MuSV) ubiquitously expressed (fox derived)		NA	NA	NA	NA	NA	0.00609	0.00764	0.0619	0.0799	0.894184	0.0365	0.272	0.0649	0.051	2.28045	2.37581	2.40244	2.36134	2.17472	2.19	3594.63	4131.13	4364.3	4009.02	2755.57	2636.43	3129.2	2876.6	4932	4125.3	3437.5	3067.2	3025.9	5506.9	4560.1	3444.5	5801.4	3147.5	2990.2	3452.4	3163.4
1417454_at	Cul4b	chrX	34776155	34820812	qA2	Not specified	cullin 4B		NA	NA	NA	NA	NA	0.0316	0.0643	0.153	0.0289	0.392922	0.0337	0.929	0.283	0.335	0.916107	1.24361	1.08212	0.924071	1.09761	1.21	239.267	460.667	348.233	242.817	352.033	417.433	199	245.5	188.2	186.4	411.5	205	207.4	505.2	332.1	468.4	558	355.6	422.1	193.2	307.9
1417457_at	Cks2	chr13	122428051	122428642	qA5	cyclin-dependent protein kinase activity	CDC28 protein kinase regulatory subunit 2		0	0.1718	0.0002	0	0	0.000424	0.199	6.64e-05	0.00169	0.0549089	5.18e-09	0.391	0.00593	1.49e-06	1.92427	1.50228	0.640899	1.99621	1.14097	1.45	1735.43	744.067	144	1990.83	377.5	675.4	1996.1	1826	1807.4	1740	1401.3	1641.8	204.1	114.5	113.4	797.1	741.4	693.7	1665.7	1638.7	1570.5
1417458_s_at	Cks2	chr13	122428051	122428642	qA5	cyclin-dependent protein kinase activity	CDC28 protein kinase regulatory subunit 2		0	0.36574	8e-05	0	0	9.24e-06	0.6	9.58e-07	2.21e-06	0.364933	2.87e-11	0.973	0.00038	2.83e-07	1.82004	1.42489	0.659911	1.82004	1.13034	1.2	1416.75	653.1	145	1342.13	370	406.9	1430.9	1371.8	1576	1656.9	1116.3	1348.6	172	127	136	789.7	665.3	504.3	1239.2	1454.6	1289.5
1417460_at	Ifitm2	chr7	140806157	140807361	qF5	Not specified	interferon induced transmembrane protein 2		0.00312	0.49811	0.0121	0.00027	0.04817	NA	NA	NA	NA	NA	0.0188	0.0158	0.577	0.109	0.48837	0.256821	0.0615506	0.23846	0.181453	0.285	98.3333	68.4667	46.3667	62.7	59.3333	75.2667	93.5	80.1	103.6	88.6	117.4	106.8	53.4	31.9	53.8	78	57.6	69.8	20.6	75	58
1417465_at	Fnta	chr8	27464266	27481153	qA2	prenyltransferase activity	farnesyltransferase, CAAX box, alpha		NA	NA	NA	NA	NA	0.0301	0.0722	0.106	0.0268	0.481772	NA	NA	NA	NA	1.54955	1.56279	1.57081	1.63811	1.58322	1.56	815.383	833.667	846.633	926.467	882.633	803.833	782.8	844.5	946.6	643.3	889	786.1	868.2	745.8	925.9	846.9	786.2	867.9	894.7	908.9	891.7
1417469_at	Nit1	chr1	173177247	173181679	qH3	Not specified	nitrilase 1		0.04957	0.28694	0.52945	0.01043	0.05312	NA	NA	NA	NA	NA	0.0202	0.0652	0.979	0.0609	0.0802352	0.126807	0.309822	-0.0435456	0.129142	0.132	43.7333	53.3333	74.7	34.2	53.5333	55.1667	49.8	37.1	33.6	49.2	53.8	38.9	99.5	64.7	59.9	51.4	44.8	63.8	31.3	43.2	22.4
1417470_at	Apobec3	chr15	79719639	79735711	qE2	Not specified	apolipoprotein B editing complex 3		NA	NA	NA	NA	NA	NA	NA	NA	NA	NA	0.00439	0.000329	0.0237	0.179	0.926449	0.713191	0.618573	0.455357	0.341003	0.408	239.3	168.6	136.333	96.3667	86.5333	95.8333	256.5	237.3	175.3	172.2	267.7	326.8	180	128.8	100.2	145.5	124.2	236.1	63.7	60.8	108.8
1417471_s_at	D1Ertd622e	chr1	99474283	99492371	qD	Not specified	DNA segment, Chr 1, ERATO Doi 622, expressed		0.00168	0.09026	0.00145	0.00244	0.76471	NA	NA	NA	NA	NA	0.00684	0.749	0.795	0.459	0.528799	0.22145	0.245685	0.502255	0.191067	0.158	107.217	63.4667	65.5333	101.683	63.8333	58.5	105.9	137.9	119.8	75.6	108.1	96	84.3	56.7	55.6	61.5	66.1	62.8	132.9	107.2	83.4
1417478_a_at	4930511A21Rik	chr12	56198534	56221153	qC1	calcium ion binding	RIKEN cDNA 4930511A21 gene		NA	NA	NA	NA	NA	0.00736	0.266	0.00909	0.00186	0.393242	0.0461	0.0939	0.0833	0.46	0.569694	0.647716	0.45958	0.699604	0.456862	0.381	119.167	144.1	102.233	146.717	101.6	89.1667	99.4	100.7	189.6	91.7	137.9	95.7	72.6	88.5	145.6	153.9	139.1	139.3	128.6	102.6	180.8
1417480_at	Fbxo9	chr9	77867182	77894339	qE1	ubiquitin-protein ligase activity	f-box only protein 9		0.0318	0.09566	0.04412	0.03512	0.90683	0.00748	0.00686	0.499	0.049	0.207038	0.00257	0.207	0.569	0.551	1.02532	1.17903	1.18823	1.0942	1.13618	1.23	288.717	399.567	404.233	322.833	372.533	433.6	331.8	376	258.5	212.5	302.6	250.9	475.2	397.1	340.4	356.3	400.7	441.7	426.1	367.4	358.6
1417483_at	Nfkbiz	chr16	55736325	55763850	qC1.2-C1.3	DNA binding	nuclear factor of kappa light polypeptide gene enhancer in B-cells inhibitor, zeta		0.0024	0.39988	0.00034	0.00298	0.21019	0.00101	0.148	0.000542	0.000913	0.747323	2.23e-05	0.877	0.565	0.174	0.201445	0.850491	0.669388	0.184639	0.939102	0.884	59.0667	215.033	148.8	58.4167	257	232.867	68.2	108.7	31.6	38.7	52.9	54.3	187.4	137.9	121.1	198.4	176.6	270.1	129	49.1	50.5
1417490_at	Ctsb	chr14	62076592	62100031	qD1	cysteine-type endopeptidase activity	cathepsin B		0.00388	0.65853	0.03248	0.00026	0.01956	0.0091	0.579	0.00171	0.00485	0.561682	0.000344	0.969	0.114	0.0933	1.43109	1.5381	1.67779	1.43344	1.62014	1.59	643.517	796.833	1049.03	626.067	946.467	854.467	598	628.6	616.3	587.8	751.3	679.1	1078.4	855.5	1213.2	824.6	707.5	858.4	705.1	609.1	653.6
1417491_at	Ctsb	chr14	62076592	62100031	qD1	cysteine-type endopeptidase activity	cathepsin B		0.01034	0.94973	0.71092	0.00129	0.00194	NA	NA	NA	NA	NA	0.0119	0.947	0.0194	0.161	-0.00788968	-0.0321044	0.283229	-0.0123799	0.210936	0.145	36.8167	39.2667	69.7	36.5833	62.7667	58.5	45.7	36.6	28.4	28	48.2	34	82	64.8	62.3	31.8	42.4	43.6	30.1	54.4	42.8
1417499_at	Timm10	chr2	84627859	84631052	qE1	protein transporter activity	translocase of inner mitochondrial membrane 10 homolog (yeast)		NA	NA	NA	NA	NA	NA	NA	NA	NA	NA	0.0234	0.0315	0.00452	0.0733	0.962219	1.04899	0.883331	0.827337	0.784171	0.728	255	311.5	227.567	190.617	189.5	169.167	181.6	257.1	304.9	271.5	241.6	273.3	167.5	230.5	284.7	316.6	277.7	340.2	144.9	163.5	237.6
1417503_at	Rfc2	chr5	134867375	134882955	qG2	nucleotide binding	replication factor C (activator 1) 2		0.02052	0.07	0.19302	0.0134	0.18418	NA	NA	NA	NA	NA	0.02	0.975	0.838	0.732	1.0044	0.873701	0.719573	1.00689	0.851955	0.756	287.1	223.367	164.933	270.767	220.833	183	197.3	216.5	265.3	474.6	255.1	313.8	138.6	215.9	140.3	240.1	235	195	207.5	250.6	349.7
1417505_s_at	Il11ra1	chr4	41948705	41957987	qA5	receptor activity	interleukin 11 receptor, alpha chain 1 /// interleukin 11 receptor, alpha chain 2 /// similar to interleukin 11 receptor, alpha chain 2		NA	NA	NA	NA	NA	0.0494	0.0781	0.043	0.17	0.473088	NA	NA	NA	NA	0.0723876	0.0321191	0.154158	-0.0506596	0.199301	0.108	45.2167	44.9	55.7	34.4167	61.8667	53.3	41.3	47.2	48.2	73.4	21.4	39.8	73.9	55	38.2	47.8	33.3	53.6	55.3	37.9	33.4
1417506_at	Gmnn	chr13	24759310	24769328	qA3.1	protein binding	geminin		0	0.44876	0	0	0.00054	8.28e-05	0.967	7.86e-06	2.72e-05	0.290819	3.33e-09	0.0154	5.91e-05	0.859	1.58256	0.943337	0.576338	1.39309	0.419458	0.558	875.133	258.533	124.5	585.95	96.6333	127.6	783.3	971	964.5	876.9	877.6	777.5	114.5	102.9	156.1	325.6	225.4	224.6	563.4	422.3	836.5
1417508_at	Rnf19	chr15	36184521	36210605	qB3.1	protein binding	ring finger protein (C3HC4 type) 19		0.02754	0.31127	0.03221	0.00697	0.4334	0.0126	0.128	0.0046	0.0584	0.205416	0.000994	0.0134	0.039	0.892	1.07487	1.29293	1.37507	1.24356	1.49044	1.39	324	499.3	578.933	436.167	739	577.4	353.6	439.4	261	187.7	385.3	317	594.6	511	631.2	515.5	420.3	562.1	551.7	453.9	478.7
1417509_at	Rnf19	chr15	36184521	36210605	qB3.1	protein binding	ring finger protein (C3HC4 type) 19		0.02295	0.19175	0.06521	0.0067	0.2552	NA	NA	NA	NA	NA	0.0251	0.109	0.36	0.265	0.0763469	0.204268	0.289847	0.156969	0.267727	0.212	43.25	61.8333	70.8333	49.6167	70.2333	64.5667	44.1	50.8	47.6	33.6	33.6	49.8	58.6	73.1	80.8	70.5	53.4	61.6	40.6	47.6	55.5
1417510_at	Vps4a	chr8	109920429	109934889	qD	nucleotide binding	vacuolar protein sorting 4a (yeast)		NA	NA	NA	NA	NA	NA	NA	NA	NA	NA	0.0493	0.106	0.32	0.58	1.20008	1.05428	1.22346	1.30497	1.14485	1.17	410.733	319.033	429.867	495.083	382.733	386.3	460.7	307.1	535.1	383.5	356.5	421.5	426.9	411.4	451.3	387.8	304.8	264.5	349.9	584.5	354.8
1417511_at	Lyar	chr5	38508788	38522555	qB3	zinc ion binding	Ly1 antibody reactive clone		0.00199	0.5847	0.0369	0.00012	0.00738	0.0124	0.48	0.0032	0.00574	0.749276	0.000246	0.455	0.0306	0.27	1.26843	1.12249	0.888397	1.22856	0.946932	0.974	467.367	358.633	228.867	418.7	259.7	266.067	454.9	457.9	399.1	450.7	624.9	416.7	177.2	292	217.4	385.1	332.5	358.3	379.1	300.1	545.5
1417513_at	Evi5	chr5	107985096	108115409	qF	Not specified	ecotropic viral integration site 5		0.01693	0.0511	0.25378	0.05383	0.01556	NA	NA	NA	NA	NA	NA	NA	NA	NA	0.0965474	0.233888	-0.153201	0.182641	0.136922	-0.159	46.9833	66.9	30.2333	53.8833	56	41.3333	46	35.4	26.5	54.2	75.7	44.1	23.8	38	28.9	44.7	70.5	85.5	47.8	63	70.5
1417515_at	Lsm10	chr4	125598926	125600888	qD2.2	RNA binding	U7 snRNP-specific Sm-like protein LSM10		NA	NA	NA	NA	NA	NA	NA	NA	NA	NA	0.0202	0.59	0.11	0.00153	0.88352	0.936453	0.957966	0.841684	0.755231	0.556	219.05	252.433	258	197.333	179.767	133.3	182.8	175.1	297.1	240.8	196.3	222.2	228.2	255.2	290.6	261.6	280.3	215.4	140	141	219.4
1417516_at	Ddit3	chr10	126693722	126699237	qD3	DNA binding	DNA-damage inducible transcript 3		0.00174	0.68477	0.01111	0.00011	0.01715	NA	NA	NA	NA	NA	0.0168	0.849	0.755	0.00595	0.372151	0.562608	0.764093	0.385512	0.531165	0.454	77.75	122.567	180.267	78.2333	119.533	108.933	81.3	65.8	79.6	86.4	66.5	86.9	131.2	193	216.6	131.6	108.3	127.8	86.3	60.6	78.2
1417517_at	Plagl2	chr2	152919204	152932812	qH2	DNA binding	pleiomorphic adenoma gene-like 2		NA	NA	NA	NA	NA	0.00139	0.0701	0.000921	0.00519	0.335404	0.00557	0.0804	0.0174	0.664	0.534423	0.537305	0.678965	0.382253	0.841935	0.73	110.2	116.967	158.8	82.0167	212.767	168.733	107.8	157.2	77.8	83.1	92.4	142.9	227.9	95.1	153.4	117.7	99.8	133.4	149.5	81.1	73.2
1417519_at	Plagl2	chr2	152919204	152932812	qH2	DNA binding	pleiomorphic adenoma gene-like 2		NA	NA	NA	NA	NA	0.0167	0.385	0.004	0.0128	0.538532	0.0189	0.308	0.000865	0.0576	0.294956	0.0169252	0.253042	0.165833	0.711247	0.606	76.7833	43.0333	67.8	55.7167	165.133	136.867	97	55.6	45.6	167.3	33.3	61.9	95.4	58.1	49.9	36.7	47.7	44.7	66.9	96.5	32.8
1417527_at	Ap3m2	chr8	24252881	24271199	qA2	Not specified	adaptor-related protein complex 3, mu 2 subunit		NA	NA	NA	NA	NA	0.036	0.0555	0.379	0.0929	0.0380688	NA	NA	NA	NA	0.66612	0.742936	0.801538	0.558685	0.654162	0.364	142.317	191.6	194.467	114.433	147.267	88.4333	147.4	154.7	123.6	203	106.3	118.9	150.9	259.5	173	233	251.1	90.7	181.6	134.9	111.6
1417535_at	Fbxo25	chr8	13907765	13940516	qA1.1	Not specified	F-box only protein 25		0.00258	0.02392	0.09397	0.00337	0.10591	NA	NA	NA	NA	NA	0.013	0.0754	0.475	0.0332	0.615837	0.720745	0.837096	0.708279	0.771376	0.677	126.9	166.467	204.533	149.217	184.567	157.033	149	141.6	140.1	123.3	103.9	103.5	176.1	202	235.5	178.9	174.4	146.1	195.3	165.3	134.9
1417538_at	Slc35a1	chr4	34852143	34876314	qA5	nucleotide-sugar transporter activity	solute carrier family 35 (CMP-sialic acid transporter), member 1		0.01931	0.71183	0.00412	0.00787	0.72738	NA	NA	NA	NA	NA	0.00343	0.00365	0.527	0.228	0.770197	1.04969	1.01929	0.962046	1.10217	1.12	172.433	321.367	292.7	246.283	350.4	354.367	156.2	207.2	168.8	160.3	193.4	148.7	236	350.1	292	347.8	392.2	224.1	268.7	205.1	258.2
1417541_at	Hells	chr19	38996097	39033479	qC3-D1	nucleotide binding	helicase, lymphoid specific		0.00047	0.89933	0.00731	2e-05	0.00292	0.0342	0.743	0.00835	0.0125	0.832937	0.00033	0.185	0.641	0.0161	0.792091	0.405586	-0.117794	0.970027	0.318811	0.367	189.517	91.5333	32.3333	264.217	77.1667	104.4	143.3	211.8	196.4	105.7	316.6	163.3	24.6	36.2	36.2	108.5	74.1	92	343.3	205.6	294.6
1417542_at	Rps6ka2	chr17	7019822	7152974	qF4	nucleotide binding	ribosomal protein S6 kinase, polypeptide 2		NA	NA	NA	NA	NA	0.0052	0.0123	0.0422	0.0342	0.913939	0.0349	0.669	0.0211	0.0487	0.398239	0.341787	0.405326	0.436449	0.657478	0.669	86.9333	80.7333	91.1667	90.5333	148.267	150.9	102.2	149.7	41.9	75.7	81.8	70.3	128.8	77	67.7	69.6	72.4	100.2	118.6	98.8	118.2
1417544_a_at	Flot2	chr11	77856498	77876629	qB5	protein binding	flotillin 2		0.01731	0.19919	0.00417	0.61202	0.01932	NA	NA	NA	NA	NA	0.00334	0.434	0.00153	0.91	1.07582	0.810863	1.03848	1.11001	1.0529	1.03	318.483	197.1	306.9	330.967	317.3	296.567	307.5	342.4	395.2	263.3	254.3	348.2	361.6	221.3	337.8	199.4	207	184.9	320.3	341.5	369
1417547_at	Sart3	chr5	114003444	114032870	qF	nucleotide binding	squamous cell carcinoma antigen recognized by T-cells 3		0.00079	0.00058	0.05573	0.35821	0.31549	NA	NA	NA	NA	NA	NA	NA	NA	NA	1.08694	0.982271	1.04194	0.966351	1.01471	0.985	329.167	273.567	302.233	256.667	294.667	275.567	285.1	281.9	260.8	389.9	347.3	410	299.9	324.6	282.2	252.4	287.6	280.7	327.9	215.9	256.4
1417551_at	Cln3	chr7	126363222	126374384	qF3	Not specified	ceroid lipofuscinosis, neuronal 3, juvenile (Batten, Spielmeyer-Vogt disease)		0.0002	0.9973	0.00015	1e-05	0.08823	8.65e-05	0.117	2.72e-05	0.000177	0.177679	1.66e-07	0.0323	0.0986	0.149	0.52306	0.872539	0.995826	0.393609	1.01025	0.877	106.233	222.233	277.2	81.5	295.9	223.8	128.9	115.7	75.4	128.7	92.1	96.6	315.9	256.1	259.6	244.4	205.7	216.6	108.8	87.1	84.8
1417552_at	Fap	chr2	62301781	62374860	qC1.3	catalytic activity	fibroblast activation protein		0.00245	0.36685	0.00122	0.00066	0.71231	NA	NA	NA	NA	NA	0.00734	0.899	0.0723	0.288	-0.652886	-0.241002	-0.20197	-0.66568	-0.507039	-0.355	10.3333	26.5333	27.4	10.0833	15.8333	24.4333	9.5	14.8	5.5	9.9	12.2	10.1	23.4	34.4	24.4	19.9	26.8	32.9	11.6	11.3	11.4
1417558_at	Fyn	chr10	39059191	39254797	qB1	nucleotide binding	Fyn proto-oncogene		0.0028	0.53113	0.01088	0.00023	0.04351	0.000506	0.0858	0.000404	0.000737	0.705689	9.93e-06	0.0273	0.46	0.0819	1.35703	1.65384	1.90471	1.16406	1.74069	1.69	573.767	1016.93	1651.2	381.217	1199.07	1061.9	608.7	527.5	401.8	890.7	545.7	468.2	1428.7	2201.6	1323.3	936.5	1314.9	799.4	479.1	495.8	404.7
1417568_at	Ncald	chr15	37310763	37403869	qB3.1	actin binding	neurocalcin delta		0.04527	0.81477	0.06576	0.00535	0.21183	NA	NA	NA	NA	NA	4.17e-05	1.23e-05	0.0151	0.101	0.13941	0.286623	0.395712	0.492511	0.511909	0.541	49.2667	71.9	88	97.85	112	118.633	61.5	35.4	50.6	51.7	41.9	54.5	113.1	84.3	66.6	72.4	69.6	73.7	70.9	86.3	84.3
1417573_at	2010311D03Rik	chr2	50101855	50118689	qC1.1	Not specified	RIKEN cDNA 2010311D03 gene		0.02029	0.1003	0.46925	0.02033	0.01295	0.00697	0.258	0.0121	0.00154	0.274938	0.000778	0.0515	0.0376	0.232	1.32837	1.35363	1.23471	1.40349	1.24173	1.17	524.9	558.767	439.667	586.833	456.533	387.433	507.8	582.8	553.9	461.2	573.1	470.6	410	443.9	465.1	597.2	525	554.1	551.3	491.7	639.9
1417579_x_at	Gmppa	chr1	75319111	75326321	qC3	nucleotidyltransferase activity	GDP-mannose pyrophosphorylase A		NA	NA	NA	NA	NA	NA	NA	NA	NA	NA	0.027	0.788	0.0517	0.821	0.482048	0.490621	0.55448	0.492832	0.607128	0.567	97.3833	107.133	117.333	96.9167	134.333	124.433	132.1	101.4	92.9	91.4	75.6	90.9	116.1	112.8	123.1	111.5	88.7	121.2	74.1	105.8	93.9
1417584_at	Slc11a2	chr15	100215931	100253106	qF1	transporter activity	solute carrier family 11 (proton-coupled divalent metal ion transporters), member 2		NA	NA	NA	NA	NA	NA	NA	NA	NA	NA	0.000502	6.35e-05	0.429	0.000525	0.495798	0.505623	0.60819	0.117857	0.422077	0.173	102.383	109.8	130.6	47.4333	94.9	61.8667	125.3	100.3	58.7	140.7	93.2	96.1	131	146.1	114.7	98.7	104.9	125.8	66.6	36.9	53.7
1417586_at	Timeless	chr10	127642781	127655863	qD3	DNA binding	timeless homolog (Drosophila)		0.00086	0.22847	0.00062	0.00028	0.60719	NA	NA	NA	NA	NA	0.000106	0.154	0.00555	0.00915	1.33545	0.792891	0.727918	1.19774	1.19612	1.1	553.183	191.6	168.233	421.917	419.533	339.367	559.8	603.3	257.4	715.9	614.9	567.8	224.5	145.9	134.3	161.5	180.8	232.5	577.8	407.7	606.7
1417587_at	Timeless	chr10	127642781	127655863	qD3	DNA binding	timeless homolog (Drosophila)		0.02178	0.59298	0.00662	0.00715	0.96712	NA	NA	NA	NA	NA	0.0471	0.0668	0.328	0.943	0.927976	0.479411	0.485668	0.693387	0.650717	0.498	258.5	104.133	104.633	155.833	146.833	123.967	259.4	203.3	184.3	479.1	118.6	306.3	79.3	129.3	105.3	101.7	107.7	103	139.2	184.9	247.7
1417592_at	Frap1	chr4	147292392	147401483	qE1	Not specified	FK506 binding protein 12-rapamycin associated protein 1		NA	NA	NA	NA	NA	0.0284	0.0265	0.121	0.0992	0.914688	NA	NA	NA	NA	1.00466	0.973764	0.994862	0.852908	1.0385	1.05	281.517	273.067	280.633	212.083	308.567	310.333	282.1	372.9	159.3	275.3	268.8	330.7	359.5	258	224.4	230.6	236.2	352.4	342.9	186.4	277.4
1417594_at	Gkap1	chr13	60632153	60632945	qB1	protein binding	G kinase anchoring protein 1		NA	NA	NA	NA	NA	NA	NA	NA	NA	NA	0.0228	0.161	0.174	0.327	0.0613972	-0.281213	-0.298888	0.311128	-0.62361	-0.0552	43.1167	25.4	24.5333	68.1333	19.3667	39.4	36.4	60.2	37.8	34.5	60.6	29.2	40.3	15.6	17.7	26.1	15.4	34.7	79.2	82.8	76
1417596_at	Eppb9	chr11	61321338	61329123	qB2	Not specified	endothelial precursor protein B9		0.04961	0.74792	0.5143	0.00552	0.0311	0.00186	0.0368	0.00441	0.00497	0.94789	0.0018	0.0793	0.682	0.0147	0.00867564	-0.11231	-0.637508	0.234089	-0.183712	-0.175	37.8833	33.5667	15.1667	59.35	29.7333	31.9667	42.8	26.6	38.3	35.2	38.2	46.2	18.2	23.8	3.5	36.2	29.3	35.2	35.9	44.3	57.9
1417597_at	Cd28	chr1	60690964	60715476	qC1-C3	protein binding	CD28 antigen		NA	NA	NA	NA	NA	0.0258	0.985	0.00762	0.00653	0.934435	NA	NA	NA	NA	1.21189	1.41963	1.42097	1.20334	1.52014	1.53	447.65	671.9	664.033	410.467	783.367	761.5	616.5	167.9	395.6	601.7	456.1	448.1	444.7	966.5	580.9	716.3	896.6	402.8	343.4	685.1	279
1417600_at	Slc15a2	chr16	36669402	36704201	qB3	transporter activity	solute carrier family 15 (H+/peptide transporter), member 2		NA	NA	NA	NA	NA	NA	NA	NA	NA	NA	6.08e-10	3.19e-10	3.55e-10	2.02e-08	0.944394	1.38771	1.09994	-0.493003	-0.631763	-0.461	260.717	609.667	403.033	13.7333	12.6	18.0667	124.8	204	335.9	207.2	389.9	302.5	135.7	518.9	554.5	511	801.4	516.6	13.2	15.6	14.7
1417601_at	Rgs1	chr1	146006873	146011286	qF	signal transducer activity	regulator of G-protein signaling 1		0.00432	0.04957	0.00276	0.32756	0.02707	NA	NA	NA	NA	NA	0.000817	0.347	0.00235	0.714	-0.551676	0.343321	-0.324684	-0.704225	-0.445894	-0.408	14.8667	83.3	22.5667	9.51667	17.9667	22.6	18.4	31	13.9	10	3	12.9	27.6	12.9	27.2	111.6	57.5	80.8	7.9	4.2	12.5
1417605_s_at	Camk1	chr6	113299900	113309716	qE3	nucleotide binding	calcium/calmodulin-dependent protein kinase I /// similar to calcium/calmodulin-dependent protein kinase I		NA	NA	NA	NA	NA	0.00527	0.0528	0.0107	0.00941	0.945981	1.37e-06	1.83e-07	5.29e-05	0.0223	-0.348603	-0.56569	-0.295305	0.23093	-0.0375475	-0.0443	18.5833	14.9667	22.6	58.2667	38.8667	40.3	16.7	22.1	16.1	15.8	25.1	15.7	21.2	25.4	21.2	8.1	15.4	21.4	41	57.2	48.2
1417612_at	Ier5	chr1	156859232	156861851	qG3	Not specified	immediate early response 5		5e-05	0.59665	1e-05	1e-05	0.73865	0.00185	0.371	0.000288	0.00208	0.241776	2.66e-06	0.448	0.951	0.105	0.903133	1.47642	1.50275	0.845421	1.48306	1.32	228.55	706.867	743	206.117	727.767	529.167	193.1	276.4	177.7	265.9	170.6	287.6	688.3	869.6	671.1	662.4	759.6	698.6	305	184.8	200
1417615_a_at	Rpl11	chr4	135322023	135324918	qD3	RNA binding	ribosomal protein L11		NA	NA	NA	NA	NA	0.00659	0.012	0.07	0.0373	0.745565	0.00497	0.446	0.0506	0.0233	2.24432	2.31131	2.30909	2.31477	2.04321	1.99	3349.45	3596.3	3645.27	3755.1	2140.1	1919.57	2729.4	2588.7	4438.3	3667.2	3712	2961.1	2472	4413.7	4050.1	3005.3	4763.8	3019.8	2419.4	2317.4	3185.2
1417619_at	Gadd45gip1	chr8	87722380	87725230	qC3	Not specified	growth arrest and DNA-damage-inducible, gamma interacting protein 1		NA	NA	NA	NA	NA	NA	NA	NA	NA	NA	6.89e-06	2.68e-05	3.73e-05	1.54e-05	1.01632	0.897308	0.845007	0.335154	-0.0389678	-0.164	295.467	232.833	216.133	78.8667	38.7333	35.6333	189.2	202.7	462.5	313.1	258.5	346.8	135.5	229	283.9	251.2	225.1	222.2	34.8	54.9	108.7
1417620_at	Rac2	chr15	78388098	78400016	qE1	nucleotide binding	RAS-related C3 botulinum substrate 2		0.03189	0.73111	0.14989	0.00304	0.06357	NA	NA	NA	NA	NA	NA	NA	NA	NA	1.95729	2.01786	2.11369	1.80846	2.04308	1.77	1844.93	2006.43	2442.03	1393.73	2139.17	1364.27	1824	1544.2	1906.9	2050.7	1776.1	1967.7	2014	2510.1	2802	1879	2282.7	1857.6	1702	1157.6	1444.9
1417621_at	Nfatc1	chr18	80809583	80870232	qE4	DNA binding	nuclear factor of activated T-cells, cytoplasmic, calcineurin-dependent 1		NA	NA	NA	NA	NA	0.0213	0.805	0.00237	0.0274	0.211339	NA	NA	NA	NA	0.687274	0.855648	0.681273	0.617644	0.896731	0.793	150.55	214.4	159.333	125.933	235.5	191.133	139.7	221.7	96.9	143.3	111	190.7	210.3	179.6	88.1	200.6	215.3	227.3	171.4	103.5	106.5
1417622_at	Slc12a2	chr18	58004046	58072178	qD3	transporter activity	solute carrier family 12, member 2		NA	NA	NA	NA	NA	0.0114	0.105	0.00958	0.0164	0.780175	0.0428	0.0658	0.733	0.404	0.295679	0.455953	0.29832	0.145733	0.418488	0.391	69.9333	99.9667	72.6333	50.0833	93.6333	90.1	55.3	101.6	40.8	62.8	102.3	56.8	79	85.8	53.1	89	113.3	97.6	74.2	47.3	54.2
1417624_at	Nab1	chr1	52401825	52444804	qC1.1	transcriptional repressor activity	Ngfi-A binding protein 1		0.01624	0.45069	0.01148	0.00346	0.52421	0.000289	0.0692	0.000994	0.000171	0.270312	5.09e-05	0.109	0.926	0.741	1.21559	1.5343	1.61179	1.08233	1.52371	1.65	422.317	804.167	982.1	318.167	795.3	971.033	492	324.3	322.9	450.2	446.3	498.2	622.7	1526.9	796.7	810.5	974.7	627.3	464.5	348	346.8
1417628_at	Supt6h	chr11	78022928	78061844	qB5	Not specified	suppressor of Ty 6 homolog (S. cerevisiae)		NA	NA	NA	NA	NA	0.018	0.0349	0.0446	0.0624	0.862784	NA	NA	NA	NA	0.787618	0.610557	0.827524	0.697693	0.959	0.936	184.2	137.1	218.433	155.617	265.167	248.1	210.7	218.2	103.1	129.2	208.4	235.6	340.3	117.2	197.8	96.5	140	174.8	247.4	181.1	156.5
1417629_at	Prodh	chr16	17985287	18002751	qA3	proline dehydrogenase activity	proline dehydrogenase /// similar to Proline oxidase, mitochondrial precursor (Proline dehydrogenase)		0.00285	0.11256	0.00498	0.00163	0.5347	0.0126	0.351	0.00372	0.00789	0.685382	0.000728	0.184	0.382	0.943	0.285397	0.0506421	0.00330645	0.38707	-0.0426134	0.0109	66.2833	45.8	40.3333	79.4667	40.1667	46.4	55.3	51.8	69	86	56.4	79.2	36.4	43.5	41.1	42.1	43.5	51.8	60.5	64.8	86.1
1417630_at	Mknk1	chr4	115337143	115377157	qD1	nucleotide binding	MAP kinase-interacting serine/threonine kinase 1		0.04301	0.16043	0.32539	0.04402	0.01683	NA	NA	NA	NA	NA	0.0135	0.908	0.0261	0.479	0.374519	0.315068	0.508656	0.380387	0.481611	0.558	78.8	76.2333	107.933	78.3833	106.3	122.367	105.1	85.4	69.1	85.6	62.7	64.9	120.2	113.9	89.7	65.4	76.6	86.7	115	72.1	74.6
1417640_at	Cd79b	chr11	106127430	106130852	qE1	transmembrane receptor activity	CD79B antigen		3e-05	0.17777	0.00119	0	0.0008	0.0109	0.895	0.0044	0.00194	0.647711	3.79e-06	0.00996	0.0289	0.234	0.630212	0.361011	0.0313795	0.468275	0.172156	0.129	130.75	84.3667	42.6333	93.8833	59.2333	54.6333	108.2	118.9	127.5	127	167.2	135.7	47.8	42.6	37.5	68.3	74.9	109.9	64.4	118.1	108.4
1417652_a_at	Tbca	chr13	95889587	95943603	qD1	unfolded protein binding	tubulin cofactor a		NA	NA	NA	NA	NA	NA	NA	NA	NA	NA	0.0361	0.184	0.726	0.0122	1.83854	1.76308	1.63681	1.955	1.7207	1.97	1496.2	1226.2	995.667	1813.63	1162.33	1721.9	1224.9	1800	1853.7	979.8	1877.2	1241.6	1025.5	665.6	1295.9	1221.3	1299.2	1158.1	1764.2	1129.4	1677.4
1417655_a_at	Ars2	chr5	137525491	137537454	qG2	nucleotide binding	arsenate resistance protein 2		NA	NA	NA	NA	NA	NA	NA	NA	NA	NA	0.027	0.0374	0.789	0.639	1.53508	1.43128	1.4169	1.40367	1.45316	1.38	803.5	648.7	627.567	612.083	686.2	571.2	728.8	851.7	553.7	1071.6	790.2	825	622.6	706.6	553.5	570.5	680.5	695.1	816.9	663.6	730.1
1417656_at	Mybl2	chr2	162746058	162775383	qH2	DNA binding	myeloblastosis oncogene-like 2		0	0.38561	0	0	0.65638	0.0175	0.549	0.00339	0.0108	0.538221	2.32e-06	0.0534	0.337	0.126	0.654168	-0.04152	-0.0184995	0.508202	0.0570983	0.142	137.3	38.3	38.6	105.7	47.0667	57.1	131.8	144.1	113.2	128.6	121.1	185	41.4	38.9	35.5	38.7	36.6	39.6	104.7	83.4	150.9
1417659_at	Vps29	chr5	122615026	122623904	qF	hydrolase activity	vacuolar protein sorting 29 (S. pombe)		NA	NA	NA	NA	NA	0.0077	0.0793	0.0154	0.00742	0.702035	0.00464	0.0949	0.343	0.532	1.05212	0.961846	0.863751	1.2052	0.840478	0.784	306.5	271.033	219.833	417.067	215.833	187.333	304.3	262.4	442.9	273.6	287.9	267.9	234.5	154.5	270.5	351.1	194	268	213.8	389.8	376.4
1417660_s_at	Vps29	chr5	122615026	122623904	qF	hydrolase activity	vacuolar protein sorting 29 (S. pombe)		0.04352	0.00987	0.43001	0.99488	0.49577	NA	NA	NA	NA	NA	NA	NA	NA	NA	1.3789	1.43952	1.38173	1.52651	1.33609	1.44	589.217	658.667	594.1	805.7	560.833	663.133	668.8	683.2	708.7	518.5	444.7	511.4	733.1	462.5	586.7	673.2	599.8	703	472.3	775.6	532.4
1417661_at	Rdm1	chr11	101444031	101452178	qD	nucleic acid binding	RAD52 motif 1		0.00279	0.59618	0.0057	0.00024	0.08402	NA	NA	NA	NA	NA	0.000706	0.00233	0.0773	0.675	0.990567	0.667712	0.46697	0.717686	0.463613	0.513	276.717	150.833	99.9333	159.4	101.867	113.133	239.3	175	372.3	342.2	214.6	316.9	97.2	84.9	117.7	165.8	122.1	164.6	121.1	135.2	215.3
1417663_a_at	Ndrg3	chr2	156618785	156683469	qH1	catalytic activity	N-myc downstream regulated gene 3		0.01062	0.12326	0.07055	0.0036	0.14311	NA	NA	NA	NA	NA	0.0138	0.0133	0.924	0.000997	0.758774	0.840686	0.914835	0.889952	0.847241	0.649	167.95	209.6	236.3	214.917	213.767	148.6	201.5	169.1	167.1	144.6	172.7	152.7	231	258	219.9	230.4	213.2	185.2	295.2	197.7	204.9
1417664_a_at	Ndrg3	chr2	156618785	156683469	qH1	catalytic activity	N-myc downstream regulated gene 3		NA	NA	NA	NA	NA	NA	NA	NA	NA	NA	0.0198	0.106	0.00405	0.0275	0.17575	0.315156	0.237701	0.281236	0.0265286	0.0275	52.7	76.7	63.9333	64.4167	43.9667	46.3667	67.9	51.8	54.6	54	44.5	43.4	53.3	73	65.5	86.9	78.1	65.1	69.3	88.6	51.2
1417669_at	Abhd12	chr2	150523949	150596153	qG3	catalytic activity	abhydrolase domain containing 12		NA	NA	NA	NA	NA	NA	NA	NA	NA	NA	0.0429	0.0673	0.00548	0.283	0.741582	0.747706	1.05313	0.911481	1.13686	0.916	167.633	179.6	314.767	228.55	385.867	248.5	172.9	136	178.4	259.1	138	121.4	371.8	233.3	339.2	176.3	124.8	237.7	166.2	254.5	193.3
1417674_s_at	Golga4	chr9	118355006	118431217	qF3	transcription factor activity	golgi autoantigen, golgin subfamily a, 4		NA	NA	NA	NA	NA	0.0089	0.00844	0.14	0.0688	0.707506	NA	NA	NA	NA	0.924516	1.03978	1.03628	0.931221	1.15161	1.21	248.933	312.333	309.233	255.483	383.567	417.767	207.1	389.5	119.4	189.7	324.3	263.6	377.7	351.2	198.8	262.1	254	420.9	453	270.7	317.7
1417679_at	Gfi1	chr5	107956955	107964646	qF	nucleic acid binding	growth factor independent 1		0.00033	0.9471	0.03293	1e-05	0.00053	0.00287	0.143	0.0127	0.000792	0.144099	1.28e-05	0.367	0.464	0.136	1.09603	0.8933	0.406723	1.16999	0.806103	0.588	332.383	231.633	91.4	393.733	197.7	135.3	324.3	423.8	249.7	277.8	376.8	341.9	129.4	71.3	73.5	199.8	223.3	271.8	610.7	420	392.9
1417681_at	Nudt21	chr8	21240521	21241601	qC5	RNA binding	nudix (nucleoside diphosphate linked moiety X)-type motif 21		0.02185	0.63864	0.02572	0.00283	0.25809	0.000118	0.00749	0.00137	0.00104	0.868867	1.04e-05	0.261	0.0827	0.31	1.69963	1.50269	1.39898	1.78953	1.31003	1.29	1124.78	755.3	616.167	1298.72	522.467	489.967	822	1123.1	1553	1027.1	1162.4	1061.1	610.3	474.5	763.7	929.6	705.5	630.8	871.1	855.8	1222.7
1417685_at	Ankfy1	chr11	72528349	72587502	qB4	nucleic acid binding	ankyrin repeat and FYVE domain containing 1		NA	NA	NA	NA	NA	0.0107	0.0334	0.077	0.0173	0.448353	NA	NA	NA	NA	0.973879	0.879479	1.1175	0.895427	1.09383	1.18	274.917	225.5	353.567	227.517	346.233	394.867	278.8	437.4	124.1	219.2	342.6	247.4	425.4	294	341.3	200.8	210	265.7	381.1	298.1	186.3
1417689_a_at	Pdzk1ip1	chr4	114586654	114591825	qD1	Not specified	PDZK1 interacting protein 1		0	0.20948	0	0.00955	0	8.44e-05	0.639	3.06e-06	0.00296	0.000472412	4.18e-10	0.772	7.6e-06	0.826	-0.259091	1.11329	0.0187341	-0.278884	0.526863	0.0399	22.4833	355.567	41.7	21.4833	116.333	46.4	32.6	19.2	25.6	16	24.3	17.2	46.7	35.7	42.7	275.4	371	420.3	11.8	24.8	26.9
1417692_at	Drg2	chr11	60270788	60284890	qB2	nucleotide binding	developmentally regulated GTP binding protein 2		0.03427	0.93272	0.00852	0.0109	0.89686	NA	NA	NA	NA	NA	0.0139	0.0819	0.244	0.0976	0.801575	0.515563	0.528714	0.648882	0.656935	0.324	183.6	112.7	117.9	133.233	151.4	86.7667	201.7	156.3	194.6	179.1	156.7	213.2	115.8	73.4	164.5	129.1	92.5	116.5	93.6	121.2	136.6
1417707_at	B230342M21Rik	chr5	150840022	150845370	qG3	Not specified	RIKEN cDNA B230342M21 gene		0.03273	0.34974	0.24712	0.00499	0.06253	0.00138	0.0274	0.012	0.00223	0.370137	0.000751	0.582	0.309	0.774	0.064784	0.190023	0.438506	0.0206135	0.306654	0.406	42.2167	62.4	97.1	38.3833	77.7	92.1667	40.7	55.4	47	35.2	36.3	38.7	128.1	65.6	97.6	83.2	61.6	42.4	32.8	28	31.7
1417714_x_at	Hba-a1	chr11	32183686	32184493	qA4	oxygen transporter activity	hemoglobin alpha, adult chain 1		NA	NA	NA	NA	NA	NA	NA	NA	NA	NA	0.0167	0.0369	0.0127	0.0173	-0.107836	-0.705525	-1.15687	1.02584	1.26778	0.712	109.567	15.3333	17.4	487.967	970.967	248.267	1.2	81	11.1	102.1	14.3	447.7	1.8	0.9	49.5	28.4	14.4	3.2	91.7	515.3	565.7
1417715_a_at	Got2	chr8	138593040	138595396	qD1	Not specified	glutamate oxaloacetate transaminase 2, mitochondrial		0.00266	0.46324	0.00124	0.00058	0.64168	NA	NA	NA	NA	NA	0.00354	0.00532	0.725	0.714	1.86162	1.64426	1.61811	1.71277	1.62082	1.59	1529.48	992.1	924.833	1107.53	951.167	863.3	1570.9	1458.6	1228	1767	1489.7	1662.7	893.5	1000.2	880.8	1112.8	1096.3	767.2	1128.7	1084.6	1271.9
1417718_at	Eif3s4	chr9	20644750	20648997	qA3	nucleotide binding	eukaryotic translation initiation factor 3, subunit 4 (delta)		NA	NA	NA	NA	NA	0.0252	0.0901	0.0484	0.023	0.703125	0.00686	0.925	0.235	0.348	1.9125	1.8017	1.73554	1.90917	1.69238	1.65	1710.65	1317.97	1178	1626.17	1087.57	979.233	1530.3	1245.3	2023	1823.5	1619.5	2022.3	975.1	1113.1	1445.8	1307.7	1306.5	1339.7	1103.8	1418.7	1598
1417719_at	Sap30	chr8	60374845	60380059	qB2	protein binding	sin3 associated polypeptide		0.00036	0.28492	0.00078	5e-05	0.07505	0.0204	0.985	0.00371	0.00878	0.643445	5.91e-05	0.118	0.557	0.086	1.04082	0.537563	0.302044	0.897457	0.463948	0.526	303.75	118.3	74.4	225.217	104.367	118.633	199.3	312.3	268.1	267.6	316.4	458.8	64.5	56.8	101.9	127.2	134.7	93	284.9	138.3	267.5
1417720_at	Polr2j	chr5	136401339	136407572	qG1	DNA binding	polymerase (RNA) II (DNA directed) polypeptide J		0.0333	0.74785	0.09216	0.00336	0.10744	7.78e-05	0.0389	8.47e-05	0.000304	0.380702	1.46e-05	0.296	0.00291	0.474	1.45661	1.32495	1.1798	1.51967	1.04553	1.12	688.533	535.067	403.933	744.75	313.5	354	651.2	541.5	912.4	767.4	614.6	644.1	298	417.2	496.6	627.7	535.8	441.7	533.7	599.8	827.2
1417723_at	Ube2j1	chr4	33360053	33380974	qA5	ubiquitin conjugating enzyme activity	ubiquitin-conjugating enzyme E2, J1		0.02885	0.65056	0.05068	0.00337	0.17672	0.00851	0.3	0.00236	0.0072	0.544273	0.00107	0.049	0.997	0.0484	1.12822	1.27558	1.38656	1.0196	1.27585	1.23	355.05	491.267	592.833	279.333	487.8	435.167	267.2	419.6	329.5	422.2	370.2	321.6	526.5	581.2	670.8	548.5	560.9	364.4	377	287.3	254.9
1417730_at	Ext1	chr15	52898345	53176267	qC	Not specified	exostoses (multiple) 1		NA	NA	NA	NA	NA	0.0134	0.158	0.00413	0.0503	0.211062	0.00774	0.221	0.592	0.156	0.569117	0.912073	1.03949	0.40264	1.01361	0.764	126.033	242.233	322.167	87.65	298.167	207.367	148.6	58.4	148.9	160.9	62.1	177.3	174.1	411.8	380.6	230.7	293.5	202.5	60	64.5	63.2
1417737_at	Mrps31	chr8	23876926	23895210	qA3	DNA binding	mitochondrial ribosomal protein S31		NA	NA	NA	NA	NA	0.00531	0.635	0.00222	0.00102	0.651658	0.00366	0.0573	0.832	0.288	0.799112	0.645212	0.679017	0.913318	0.628048	0.592	184.533	143.467	152.667	221.1	140.267	135.867	168.4	153.3	182.7	165	262.1	175.7	114	156.1	187.9	126	153.6	150.8	195.2	219.9	237.7
1417739_at	Med11	chr11	70268097	70269927	qB3	Not specified	mediator of RNA polymerase II transcription, subunit 11 homolog (S. cerevisiae)		0.01511	0.25438	0.00284	0.06211	0.12856	NA	NA	NA	NA	NA	0.00638	0.928	0.000318	0.0385	0.543623	0.821397	0.689157	0.549594	0.416687	0.486	110.733	200.967	154.533	108.933	93.9667	110.3	120.5	93.3	153.1	104.1	102.7	90.7	120.5	165	178.1	205.5	205.1	192.3	70.1	119.2	106.9
1417740_at	Cdc37l1	chr19	29056354	29083567	qC2	protein binding	cell division cycle 37 homolog (S. cerevisiae)-like 1		0.04364	0.80926	0.00451	0.11602	0.11458	NA	NA	NA	NA	NA	NA	NA	NA	NA	0.546234	0.679942	0.608034	0.589832	0.68058	0.624	110.1	153.2	130.133	118.35	155.267	140.467	98	129.9	99	120.7	116.1	96.9	138.1	128.5	123.8	159.6	141.4	158.6	134.9	133.2	111.5
1417743_at	Clk2	chr3	89250904	89263014	qF1	nucleotide binding	CDC-like kinase 2		NA	NA	NA	NA	NA	0.0156	0.0715	0.0116	0.0724	0.355733	0.00839	0.181	0.164	0.325	0.960228	1.04039	1.18751	0.851952	1.19995	1.08	258.067	305.6	405.033	210.017	421.667	337.967	225.2	346.1	195.9	307.1	172.8	301.3	383.9	493.6	337.6	302	306.9	307.9	383.2	184.1	227.4
1417748_x_at	Foxm1	chr6	128328583	128341505	qF3	DNA binding	forkhead box M1		0.00907	0.57487	0.0086	0.00125	0.29601	NA	NA	NA	NA	NA	0.00155	0.0159	0.914	0.286	0.608872	0.140971	-0.038204	0.351371	0.126077	0.112	129.067	55.5667	41.6333	75.95	53.5	53.6	130.4	163.7	64.7	138.8	112.9	163.9	57.7	49.7	17.5	46.2	45.9	74.6	109.2	58.9	87.4
1417751_at	Stk10	chr11	32433304	32524595	qA4	nucleotide binding	serine/threonine kinase 10		0.03498	0.52403	0.79136	0.00662	0.00959	0.00973	0.0728	0.0154	0.0133	0.939495	0.00143	0.0565	0.0566	0.781	1.24859	1.21909	1.66018	0.908013	1.70324	1.73	468.1	451.233	1008.47	306.1	1116.3	1100.53	432.4	649.5	225.7	455.7	529.6	515.7	1162.8	884.3	978.3	327.4	652	374.3	712	293.8	281.8
1417754_at	Topors	chr4	40448273	40458511	qA5	catalytic activity	topoisomerase I binding, arginine/serine-rich		NA	NA	NA	NA	NA	NA	NA	NA	NA	NA	0.0143	0.581	0.00686	0.58	0.239501	-0.258747	-0.0211293	0.294699	0.164023	0.057	62.6167	25.5667	43.4333	65.7833	58.1	48.8	57.6	30.8	84.7	51.5	71.6	79.5	26.2	29.2	74.9	20	30.6	26.1	53.5	84.3	68.8
1417758_at	Itga2b	chr11	102269388	102285937	qD-E1	carboxypeptidase A activity	integrin alpha 2b		NA	NA	NA	NA	NA	0.0169	0.362	0.0243	0.00314	0.292332	0.0172	0.203	0.766	0.801	0.0576228	0.282839	0.299037	0.132147	0.258823	0.319	42.25	73.3667	72.2333	47.0667	69.1333	78.4667	55.8	34.1	34.4	29.9	53.9	45.4	89	64.8	62.9	53.5	67	99.6	49.5	40.4	46.5
1417762_a_at	Rpl8	chr15	76731398	76733569	qE1	nucleic acid binding	ribosomal protein L8		NA	NA	NA	NA	NA	NA	NA	NA	NA	NA	0.000515	0.0179	0.00051	3.76e-05	2.3336	2.43123	2.41297	2.18519	2.08656	1.97	3928.67	4517.27	4389.07	2773.87	2328.67	1805.53	3641.7	3699.2	4351.9	4403.9	4030.2	3445.1	3519.6	5431.7	4215.9	3277.5	5711.5	4562.8	2476.1	2418.7	3424.4
1417764_at	Ssr1	chr13	37984687	38001674	qA3.3	receptor activity	signal sequence receptor, alpha /// similar to signal sequence receptor, alpha		0.03429	0.4806	0.00487	0.06997	0.18642	NA	NA	NA	NA	NA	0.0269	0.771	0.0525	0.174	0.633007	0.116951	0.346862	0.600608	0.438605	0.566	139.483	51.9667	84.3667	125.033	105.033	125.967	177.5	106.2	167.7	69.1	100.2	216.2	65.2	57	130.9	52.9	53.2	49.8	78	134.2	93
1417767_at	Cyb5b	chr8	110039778	110076600	qD2	transporter activity	cytochrome b5 type B		0.03379	0.70329	0.03072	0.00486	0.34564	NA	NA	NA	NA	NA	NA	NA	NA	NA	0.211991	0.00681565	-0.0854052	0.187514	-0.0998956	-0.0799	56.4667	42.5	35.4333	53.9167	36.2333	40.2	53.8	69.5	53.8	48.8	48.9	64	22.3	38.6	45.4	44.6	33.5	49.4	50	50.2	75.5
1417775_at	Rpo1-4	chr6	71838561	71908873	qC1	DNA binding	RNA polymerase 1-4		NA	NA	NA	NA	NA	NA	NA	NA	NA	NA	0.00165	0.000132	0.812	0.00082	0.569742	0.528785	0.690443	0.269155	0.50763	0.338	118	114.633	154.267	62.3667	112.667	84.1333	117.8	107.3	98.6	111.3	87.1	185.9	132.8	146.4	183.6	114.9	104.4	124.6	50.5	64.8	71.8
1417777_at	Ltb4dh	chr4	59060570	59081169	qC1	Not specified	leukotriene B4 12-hydroxydehydrogenase		0.01807	0.20569	0.63829	0.00432	0.01889	0.0128	0.633	0.00753	0.00221	0.504877	0.00114	0.00887	0.393	0.418	0.986722	0.946213	0.672665	1.21367	0.849727	0.764	270.35	261.167	149.133	404.633	217.433	196.9	186.9	223.3	297.9	304.1	343.7	266.2	128.6	140	178.8	285.4	304.9	193.2	378.3	342.7	446.8
1417778_at	Zfp35	chr18	24132643	24147915	qA2	nucleic acid binding	zinc finger protein 35		NA	NA	NA	NA	NA	0.00783	0.0229	0.0433	0.0252	0.782086	NA	NA	NA	NA	0.745564	0.817135	0.712813	0.865353	0.712361	0.691	164.367	206.267	162.267	203.833	165.3	156.633	159	146.3	196.5	142.9	189.7	151.8	136.2	208.1	142.5	257.3	218.8	142.7	168.4	163.1	195.9
1417779_at	2310079N02Rik	chr8	128620292	128634325	qE2	nucleotide binding	RIKEN cDNA 2310079N02 gene		NA	NA	NA	NA	NA	0.0196	0.00309	0.793	0.756	0.965704	0.00402	0.0621	0.0785	0.859	0.807357	0.76109	0.885901	0.895251	0.877918	0.875	184.75	180.4	224	216.867	226.8	221.333	181.9	193.9	198.9	163.3	173.1	197.4	249.3	198	224.7	202.8	148.1	190.3	151.1	180.6	216
1417780_at	Lass4	chr8	4493198	4525622	qA1.2	DNA binding	longevity assurance homolog 4 (S. cerevisiae)		0.00877	0.26144	0.02175	0.00172	0.19136	NA	NA	NA	NA	NA	0.00639	0.303	0.747	0.318	-0.533467	-0.109112	0.140895	-0.711205	-0.0316388	-0.102	13.4833	35.3333	54.4333	11.2667	39.4	37.0667	16.9	17.4	13.5	14.1	13.8	5.2	35.9	62.9	64.5	31.8	50	24.2	13.2	7.3	18
1417782_at	Lass4	chr8	4493198	4525622	qA1.2	DNA binding	longevity assurance homolog 4 (S. cerevisiae)		0.04148	0.04709	0.09554	0.09815	0.98862	0.0123	0.473	0.00652	0.00293	0.663495	0.00258	0.256	0.301	0.176	-1.48141	-0.837364	-0.843218	-1.21002	-0.48771	-0.381	2.9	9	10.5	4	16.4667	21.8333	4.4	2.2	8	1.5	0.8	0.5	17.2	2.3	12	4.4	11.8	10.8	6.9	3.3	2.8
1417783_at	Als2	chr1	59106841	59181637	qC1.3	guanyl-nucleotide exchange factor activity	amyotrophic lateral sclerosis 2 (juvenile) homolog (human)		0.00017	0.07752	0.04629	4e-05	0.00161	NA	NA	NA	NA	NA	7.22e-07	1.25e-07	0.000368	0.116	1.21822	1.04247	0.649447	0.608954	0.592519	0.479	430.483	312	143.033	124.067	131.7	113	378.8	410.4	286	541.6	537	429.1	117.1	177.2	134.8	351	340.4	244.6	166.7	121.5	137.7
1417786_a_at	Rgs19	chr2	181617826	181623295	qH4	signal transducer activity	regulator of G-protein signaling 19		0.00011	0.58995	0.00218	0	0.00097	0.00993	0.887	0.0011	0.00919	0.252747	4.07e-05	0.0316	0.245	0.00338	1.05809	1.20085	1.38818	0.955849	1.27515	1.18	305.2	416.8	595	243.1	487.667	408.633	287.5	319.5	317.3	301.4	262.7	342.8	520.1	592.6	672.3	447.3	391.2	411.9	250.5	252.4	227.5
1417793_at	Iigp2	chr11	58031191	58038974	qB1.3	GTPase activity	interferon inducible GTPase 2		NA	NA	NA	NA	NA	0.000128	0.451	6.4e-06	0.00204	0.00181498	0.000104	0.0011	0.137	0.0161	0.665816	0.833298	0.918162	0.410533	0.978022	0.671	144.717	208.433	240.467	82.9	276.033	151.067	113.6	231.1	114.1	95.2	166	148.3	208.7	220.6	292.1	240.4	217.2	167.7	96.4	83.1	85.1
1417795_at	Chl1	---	103476443	103695780	---	protein binding	cell adhesion molecule with homology to L1CAM		0.00238	0.55469	0.00045	0.00102	0.61962	NA	NA	NA	NA	NA	9.06e-05	0.00269	4.82e-05	0.000122	-0.800042	0.0438188	-0.0495735	-1.48152	-1.42981	-1.4	8.31667	45.8	37.1	2.91667	3.26667	3.93333	11.8	6.6	8	5	15	3.5	32.4	31	47.9	49.9	51.2	36.3	0.9	1.4	9.5
1417796_at	Gps2	chr11	69730238	69732789	qB3	GTPase inhibitor activity	G protein pathway suppressor 2		0.02469	0.05132	0.0358	0.0818	0.67083	NA	NA	NA	NA	NA	NA	NA	NA	NA	0.546328	0.374079	0.409538	0.308362	0.395761	0.37	112.217	85.5333	89.0667	78.95	89.8	87.3333	120.8	94.6	72	132.6	107.6	145.7	104	78.7	84.5	94	73.2	89.4	99	92.9	95.7
1417800_at	Parp2	chr14	49729889	49743252	qC1	Not specified	poly (ADP-ribose) polymerase family, member 2		0.0492	0.67274	0.04597	0.00755	0.3602	NA	NA	NA	NA	NA	0.0492	0.799	0.795	0.236	1.00605	0.891998	0.837131	0.99593	0.906426	0.904	276.617	232.367	203.367	262.633	239.467	233.233	265.9	257.9	270.5	322.6	311.7	231.1	225.8	194.9	189.4	191.7	217.1	288.3	280.2	213.5	301
1417804_at	Rasgrp2	---	6400566	6415216	---	guanyl-nucleotide exchange factor activity	RAS, guanyl releasing protein 2		0.0037	0.73268	0.02815	0.00024	0.01982	0.0328	0.0594	0.0319	0.178	0.375672	0.00107	0.0379	0.82	0.0284	0.732809	0.86689	1.03472	0.53917	0.894979	0.744	160.283	220.467	300.5	115.683	233.9	184.4	145.9	189.2	133.2	176.2	135.3	181.9	256.5	357.4	287.6	238.4	184.9	238.1	197.4	117.7	131.6
1417810_a_at	Kcnb1	chr2	83203372	83260585	qH3	ion channel activity	potassium voltage gated channel, Shab-related subfamily, member 1 /// protein kinase C and casein kinase substrate in neurons 2		0.04764	0.66929	0.00516	0.25101	0.06351	0.0277	0.11	0.267	0.0428	0.0134523	0.00508	0.778	0.0334	0.0117	0.86421	0.66844	0.798697	0.852456	0.799524	0.958	207.95	150.1	191	198.1	195.367	258.467	203.4	243	158.7	209.8	212.1	220.7	217.7	148.7	206.6	130	153.3	167	245	200.8	210.9
1417811_at	Slc24a6	chr5	120771790	120794643	qF	calcium ion binding	solute carrier family 24 (sodium/potassium/calcium exchanger), member 6		0.0374	0.51374	0.00555	0.81849	0.01668	NA	NA	NA	NA	NA	NA	NA	NA	NA	-0.034249	0.196892	-0.0191707	-0.067228	0.0362982	4.18e-05	34.4667	60.9	39.7	32.3333	45.2	44.7667	30.8	35	33.2	31.7	32.7	43.4	51.5	40.4	27.2	62.6	51.1	69	21	41.3	32.9
1417813_at	Ikbke	chr1	133082146	133107117	qE4	nucleotide binding	inhibitor of kappaB kinase epsilon		0.00011	0.83469	0.00013	1e-05	0.03162	0.000689	0.0641	0.000563	0.00195	0.461465	1.76e-06	0.137	0.221	0.221	0.712001	1.20191	1.42784	0.552111	1.38618	1.24	156.45	420.167	647.267	118.8	609.867	502.233	159.3	197.6	116.6	187.6	103.2	174.4	514.9	769.3	657.6	473.2	350.4	436.9	176.3	113.6	182.6
1417821_at	D17H6S56E-5	chr17	34605192	34608268	qB1	structural molecule activity	DNA segment, Chr 17, human D6S56E 5		9e-05	0.29727	0.0015	1e-05	0.0023	3.36e-05	0.883	2.39e-05	1.88e-06	0.0342429	5.42e-08	0.625	0.261	0.0848	0.911984	0.436557	-0.0764624	0.875363	0.31611	0.113	238.933	97.1667	35.3667	207.733	77.6	54.2667	244.1	139.7	226.6	374.9	183.9	264.4	44.8	25.5	35.8	81.1	86.8	123.6	186.3	214	238.4
1417822_at	D17H6S56E-5	chr17	34605192	34608268	qB1	structural molecule activity	DNA segment, Chr 17, human D6S56E 5		3e-05	0.04255	0.00203	1e-05	0.00366	0.00275	0.777	0.00124	0.000399	0.488294	1.15e-06	0.144	0.121	0.181	1.56722	1.16939	0.749887	1.45069	0.988182	0.905	899.667	400.333	171.667	653.2	287.167	247.667	711.6	654.6	653.4	1621.8	818.3	938.3	163	166.2	185.8	440.7	461.3	299	619.1	603.6	839.7
1417825_at	Esd	chr14	73466451	73484003	qD2-E2	catalytic activity	esterase D/formylglutathione hydrolase		NA	NA	NA	NA	NA	0.00375	0.0156	0.0172	0.0278	0.806091	0.00161	0.137	0.0367	0.409	1.78357	1.80794	1.70672	1.88278	1.601	1.63	1313.7	1345.2	1112.83	1570.98	912.7	912.767	1145.5	1230.7	1762.9	1284.2	1358.4	1100.5	933.4	1045.1	1360	1389.3	1497.5	1148.8	1125.7	1197.4	1342.1
1417830_at	Smc1l1	chrX	147357143	147402689	qF3	Not specified	SMC (structural maintenance of chromosomes 1)-like 1 (S. cerevisiae)		0.04898	0.52228	0.01573	0.01962	0.90905	NA	NA	NA	NA	NA	NA	NA	NA	NA	1.46288	1.23575	1.24622	1.34811	1.31687	1.21	704.067	447.267	452.733	552.25	527.567	435.167	763.4	789.4	413.6	620	866.4	771.6	377	517	464.2	505.9	407.4	428.5	874.6	426	737.4
1417840_at	1500031L02Rik	chr16	32019548	32027811	qB2	Not specified	RIKEN cDNA 1500031L02 gene		NA	NA	NA	NA	NA	0.000133	0.0431	0.000254	0.00023	0.944456	0.000355	0.00244	0.561	0.657	1.30543	1.24353	1.16403	1.48405	1.20071	1.2	507.617	452.233	384.5	686.767	427.633	403.6	525.4	574.3	530.3	299	526.4	590.3	405.5	335	413	476.2	414.6	465.9	665.7	636.7	596.3
1417841_at	Pxmp2	chr5	110514589	110526486	qF	Not specified	peroxisomal membrane protein 2		0.00172	0.33175	0.03142	0.00015	0.01111	0.0272	0.223	0.00999	0.0323	0.547833	0.000196	0.0225	0.00742	0.672	0.513717	0.353722	0.12252	0.365064	0.0999052	0.159	104.417	81.8	50.9	75.45	52.8667	58.1667	89.3	108.2	141	100.4	77.3	110.3	55.5	44.8	52.4	78.3	84.9	82.2	51.7	68	85.7
1417848_at	Gig1	chr3	9410084	9593182	qA1	zinc ion binding	glucocorticoid induced gene 1		0.00089	0.41782	0.00031	0.00023	0.83885	NA	NA	NA	NA	NA	0.000703	0.0563	0.0437	0.0425	0.655566	0.0529712	0.0271777	0.464501	0.340709	0.317	143.25	46.3333	42.8333	98.6833	80.8333	78.5333	124.4	194.7	73.6	112	194.2	160.6	54.7	37.2	36.6	52.9	46.1	40	171.3	58.4	130.1
1417849_at	Gig1	chr3	9410084	9593182	qA1	zinc ion binding	glucocorticoid induced gene 1		0.00212	0.09794	0.00272	0.00182	0.81733	NA	NA	NA	NA	NA	0.000508	0.446	0.108	0.164	0.026843	-1.42689	-1.52454	-0.188119	-0.766713	-0.958	55.0333	4.23333	2.43333	32.0833	14.3667	7.9	63.2	23.6	5	104.9	80.8	52.7	4.5	1.4	1.4	1.2	1.5	10	45.9	53	32.5
1417850_at	Rb1	chr14	71929655	72059895	qD3	DNA binding	retinoblastoma 1		NA	NA	NA	NA	NA	NA	NA	NA	NA	NA	0.00138	0.0116	0.302	0.00106	0.977913	1.02918	0.864248	1.16378	1.12982	1.23	262.717	301.033	215.033	381.133	369	443.367	326	313.4	222.5	199.9	285.5	229	185.3	233.2	226.6	332	255.3	315.8	597.8	382.5	441.3
1417856_at	Relb	chr7	18764743	18787914	qA3	DNA binding	avian reticuloendotheliosis viral (v-rel) oncogene related B		1e-05	0.73991	0	0	0.0411	0.000198	0.513	1.42e-05	0.00036	0.0326483	1.73e-08	0.129	0.102	0.0124	-0.130984	1.15192	0.886454	-0.288861	0.910487	0.497	29.5	381.767	227.533	21.1	243.933	126.1	31.1	42.1	15.5	35.4	23.1	29.8	188	293.1	201.5	310.7	438.4	396.2	26.4	20.5	23
1417858_at	Rasal1	chr5	120909438	120940214	qF	GTPase activator activity	RAS protein activator like 1 (GAP1 like)		0.00749	0.56064	0.95569	0.00091	0.00215	0.0132	0.602	0.00398	0.00403	0.994555	0.000694	0.000459	0.168	0.581	0.235859	0.230823	0.67279	-0.434342	0.550046	0.548	60.25	64.6333	152.8	20.85	120.367	120.833	60.1	39.4	73	70.9	51.8	66.3	159.5	198.5	100.4	66.7	61.6	65.6	24.5	4.7	19.8
1417864_at	Pgk1	chrX	102389857	102406418	qC-D	nucleotide binding	phosphoglycerate kinase 1 /// phosphoglycerate kinase 1-like /// phosphoglycerate kinase 1-like		NA	NA	NA	NA	NA	0.00388	0.109	0.006	0.0026	0.646528	0.00191	0.0904	0.0217	0.301	2.10781	2.13076	1.99086	2.19629	1.95335	1.92	2514.52	2511.4	1934.27	2855.53	1798.63	1572.3	2024.1	2462.1	2893.1	2504.3	2790.1	2413.4	1518.2	1993.9	2290.7	2457.9	2986.6	2089.7	2396	2814.5	2528.5
1417865_at	Tnfaip1	chr11	78339063	78352381	qB5	voltage-gated potassium channel activity	tumor necrosis factor, alpha-induced protein 1 (endothelial)		0.00352	0.38486	0.20033	0.00111	0.00051	0.0016	0.318	0.001	0.000409	0.57905	3.55e-05	0.000648	0.00709	0.863	-0.0850497	-0.230988	0.411901	-0.60815	0.314931	0.443	32.7167	26.7667	90.6333	13.0833	76.6333	101.433	50.3	30.1	28.2	24.1	18.2	45.4	91.2	69.7	111	30.1	23.7	26.5	5	25.4	19.7
1417866_at	Tnfaip1	chr11	78339063	78352381	qB5	voltage-gated potassium channel activity	tumor necrosis factor, alpha-induced protein 1 (endothelial)		NA	NA	NA	NA	NA	0.00694	0.876	0.00264	0.00122	0.655932	0.00448	0.0417	0.886	0.542	0.0179982	0.162081	0.157786	-0.120284	0.175075	0.213	39.3167	56.8667	54.5	29	58.5333	64.1667	24.4	46	34.8	54.9	36.1	39.7	61.4	54.2	47.9	58.1	48.9	63.6	25.6	27.3	35.5
1417870_x_at	Ctsz	chr2	174070432	174081978	qH4	cysteine-type endopeptidase activity	cathepsin Z		0.03779	0.0582	0.97065	0.04258	0.07517	NA	NA	NA	NA	NA	NA	NA	NA	NA	0.895642	0.892675	0.710458	0.702189	0.671358	0.538	225.683	230.2	162.833	163.95	157.867	156	176	164.4	220.6	281.5	223.4	288.2	115.3	195.8	177.4	220.4	238.3	231.9	130.7	147.8	214.3
1417877_at	2310005P05Rik	chr9	25231000	25353555	qA4	DNA binding	RIKEN cDNA 2310005P05 gene		0.00079	0.30226	0.00308	9e-05	0.04381	NA	NA	NA	NA	NA	0.000567	0.00156	0.626	0.0822	-0.0296966	-0.396572	-0.644351	-0.379	-0.462374	-0.4	34.8667	19.4333	12.4	18.4667	17.1	21.1	31.8	32.8	29.1	40.9	40.1	34.5	13.4	17.5	6.3	17	19.1	22.2	22.8	30	17.2
1417878_at	E2f1	chr2	154250840	154261335	qH1	DNA binding	E2F transcription factor 1		0.01681	0.23893	0.10171	0.00318	0.09375	0.0107	0.818	0.0106	0.00119	0.242914	0.00176	0.597	0.432	0.726	0.160503	-0.357583	-0.972623	0.0525908	-0.585207	-0.872	62.8167	27.3667	7.16667	40.9833	16.4	9.06667	27.5	60.6	23.6	156.9	42.1	66.2	3.6	13.3	4.6	32.4	42.8	6.9	34.1	41.7	55.6
1417883_at	Gstt2	chr10	75275532	75278302	qB5-C1	glutathione transferase activity	glutathione S-transferase, theta 2		NA	NA	NA	NA	NA	0.0497	0.131	0.278	0.0213	0.191839	0.0268	0.846	0.374	0.0246	0.614982	0.587754	0.556477	0.63237	0.473951	0.25	127.233	128.267	120.133	132.05	103.967	77.6	123	111.7	174.1	108.1	122	124.5	88.9	143.6	127.9	120	135.6	129.2	104.9	73.3	135.4
1417884_at	Slc16a6	chr11	109268619	109289284	qE1	transporter activity	solute carrier family 16 (monocarboxylic acid transporters), member 6		NA	NA	NA	NA	NA	0.00952	0.976	0.000768	0.0224	0.0866191	0.00262	0.0052	0.377	0.0576	0.22808	0.491124	0.716998	-0.278176	0.694948	0.26	68.55	109.6	166.967	23.4333	165.4	82	78.5	24.5	66.6	127.1	27.2	87.4	115.5	227.6	157.8	72.7	132.1	124	20	33.2	13.8
1417893_at	Sfxn3	chr19	45100926	45109692	qD1	iron ion binding	sideroflexin 3		0.01299	0.40261	0.00607	0.00412	0.83341	0.00222	0.789	0.00128	0.000266	0.336028	0.000278	0.549	0.573	0.232	0.444012	0.728313	0.748237	0.48024	0.776266	0.852	90.7	169.167	175.767	94.6833	186.8	215.467	114.4	96.7	81.7	96.1	60	95.3	239.9	146	141.4	136	180.3	191.2	92	107.1	93.9
1417894_at	Gpr97	chr8	97906841	97934379	qD1	signal transducer activity	G protein-coupled receptor 97		6e-05	0.96899	0.00901	0	0.0001	1.36e-07	0.0146	4.21e-07	3.2e-07	0.724331	8.79e-11	0.0306	1.92e-06	0.434	0.295314	0.505313	0.987785	0.17117	1.0199	1.05	67.1667	109.667	276.533	51.7167	297.933	305.467	69.5	85.2	48.6	53.7	72.2	73.8	352.7	253.1	223.8	117.5	100.7	110.8	32.7	43.3	57.5
1417896_at	Tjp3	chr10	80676369	80694363	qC1	protein binding	tight junction protein 3		0.04117	0.17359	0.02132	0.05108	0.65512	NA	NA	NA	NA	NA	NA	NA	NA	NA	-0.0611131	-0.350385	-0.294967	-0.0613609	-0.27296	-0.537	33.6	22.2667	22.6667	32.2167	24.6667	21.8333	42.4	22.1	22.8	35.1	35.4	43.8	19.6	23.9	24.5	12.7	26.8	27.3	30.1	33.1	30.8
1417898_a_at	Gzma	chr13	114214702	114221856	qD	serine-type endopeptidase activity	granzyme A		9e-05	0.69108	0.03895	0	9e-05	0.000404	0.0608	0.000639	0.000524	0.901147	3.02e-07	0.0883	0.1	0.000781	2.17308	1.92718	1.15137	2.34058	1.69966	1.68	2868.73	1694.23	408.233	3862.73	1137.63	1032.23	2223.2	2801.8	3818.9	2589.2	3074.7	2704.6	371.3	226	627.4	1992.3	1581.2	1509.2	2447.3	2934.9	3614.4
1417907_at	Ube2l3	chr16	17065578	17116212	qA3	ubiquitin conjugating enzyme activity	ubiquitin-conjugating enzyme E2L 3		0.00461	0.75754	0.00262	0.00063	0.40679	0.0286	0.0648	0.0413	0.0594	0.85134	0.00196	0.496	0.926	0.39	1.72199	1.54048	1.496	1.76363	1.54826	1.57	1150.45	804.967	739.2	1229.23	829.733	812.4	1170.6	1157	1091.6	1158.4	1175.3	1149.8	814.8	576.1	826.7	915	675.8	824.1	959.9	1008	1086.6
1417910_at	Ccna2	chr3	36756397	36763699	qB	protein binding	cyclin A2		8e-05	0.9442	0.00019	0	0.00682	1.49e-05	0.321	2.08e-06	7.25e-06	0.229097	3.36e-08	0.00234	0.0491	0.0061	1.62366	0.971764	0.537096	1.3741	0.761349	0.847	979	271.267	117.733	553.15	184.733	211.867	1539.7	677.5	715.6	813.6	1083.8	1043.8	161.4	82.1	109.7	326.4	246.1	241.3	616.4	600.9	599.5
1417911_at	Ccna2	chr3	36756397	36763699	qB	protein binding	cyclin A2		2e-05	0.69045	9e-05	0	0.00169	1.49e-06	0.218	2.45e-07	6.62e-07	0.226297	1.28e-09	0.256	0.516	2.35e-05	1.53226	0.848566	0.327548	1.61251	0.784402	0.875	795.483	214.3	80.3667	885.933	190.967	224.333	612.6	869.6	991.5	624	783.1	892.1	108.6	45.7	86.8	259.2	194.9	188.8	793.1	741.7	966.9
1417913_at	2810037C03Rik	chr8	24692134	24703205	qA3	Not specified	RIKEN cDNA 2810037C03 gene		NA	NA	NA	NA	NA	0.0291	0.0847	0.077	0.0242	0.554493	0.0335	0.997	0.217	0.454	1.02446	0.947241	0.794083	1.02441	0.780996	0.695	293.75	265.633	191.533	290.1	188.8	164.767	243.3	198.5	431	300.3	280.8	308.6	135.1	222.5	217	357.8	246.3	192.8	183	172.3	341.5
1417916_a_at	Fxc1	chr7	105514291	105515661	qF1	zinc ion binding	fractured callus expressed transcript 1		NA	NA	NA	NA	NA	0.0466	0.523	0.246	0.0058	0.0720625	0.0161	0.802	0.0625	0.00499	0.812041	0.930241	0.76872	0.836426	0.665847	0.343	192.717	251.333	179.033	197.383	155.9	90.3667	208.1	141.1	274.6	225.6	136.9	170	155.7	175.4	206	276.1	279.9	198	127.3	196.2	207.2
1417918_at	Mrpl11	chr19	4962326	4964948	qA	RNA binding	mitochondrial ribosomal protein L11		NA	NA	NA	NA	NA	0.0161	0.133	0.0622	0.00612	0.246143	0.009	0.928	0.057	0.0183	1.17776	1.18088	1.08502	1.18759	0.949261	0.789	404.8	402.8	330.167	391.167	260.167	201.5	328.1	301	669.5	406.1	332.2	391.9	342.1	285.2	363.2	429	427.6	351.8	242	320.3	418.1
1417919_at	Ppp1r7	chr1	95174037	95198025	qD	Not specified	protein phosphatase 1, regulatory (inhibitor) subunit 7		0.00207	0.09952	0.04227	0.00059	0.038	0.00043	0.608	0.000358	4.03e-05	0.139364	7.3e-06	0.452	0.0617	0.305	1.06323	0.94672	0.808172	1.09433	0.836526	0.75	309.367	255.933	193.867	317.417	209.167	178.033	388.3	313.6	304.4	266.6	292.6	290.7	173.3	176	232.3	251.2	276.2	240.4	321.7	312.4	368.1
1417921_at	2610029G23Rik	chrX	101282495	101286310	qC3	protein binding	RIKEN cDNA 2610029G23 gene		NA	NA	NA	NA	NA	0.0274	0.915	0.0283	0.00328	0.27071	0.0176	0.527	0.0473	0.089	1.00855	0.955839	0.792598	0.957085	0.714834	0.589	286.333	263.467	192	247.983	168.9	133.567	160.3	281.1	365.4	313	340.5	257.7	130.3	227.2	218.5	292	286.7	211.7	248.2	170.4	340.6
1417922_at	Kbtbd4	chr2	90705615	90711399	qE1	protein binding	kelch repeat and BTB (POZ) domain containing 4		NA	NA	NA	NA	NA	0.0465	0.596	0.0626	0.00667	0.262181	NA	NA	NA	NA	0.534905	0.708597	0.531536	0.672919	0.519076	0.419	109.883	164.333	113.833	138.333	113.6	96.6667	90.5	130.6	86.1	147.3	122.8	82	108.1	142.1	91.3	195.3	165.6	132.1	136.6	127.8	136.4
1417926_at	Luzp5	chr12	116862696	116905541	qF2	protein binding	leucine zipper protein 5		8e-05	0.65705	0.00463	0	0.00031	0.00277	0.15	0.001	0.00533	0.353732	1.17e-06	0.707	0.238	9.09e-05	0.991134	0.492164	-0.378345	1.03662	0.286942	0.464	278.6	107.3	21.1	323.567	74.6	102.467	233.5	280.2	223.8	166	434.8	333.3	10.6	21.7	31	100	94.7	127.2	519.5	179.2	579.8
1417927_at	Ddx19a	chr8	113861339	113884476	qD3	nucleotide binding	DEAD (Asp-Glu-Ala-Asp) box polypeptide 19a		NA	NA	NA	NA	NA	NA	NA	NA	NA	NA	0.0144	0.0567	0.00991	0.071	0.83722	0.569645	0.79848	0.991475	0.878771	1	201.417	126.867	201.733	258.95	230.7	281.3	123	195.1	224.3	214.7	185.8	265.6	288.2	114.2	202.8	164.1	100.3	116.2	232.9	283.2	224.3
1417928_at	Pdlim4	chr11	53898350	53912391	qB1.3	protein binding	PDZ and LIM domain 4		0.01731	0.94565	0.00841	0.00284	0.55836	0.0481	0.693	0.00746	0.0418	0.381274	0.000244	0.0652	0.00678	0.000326	0.347626	-0.551993	-0.739993	0.6912	0.204598	0.355	76.35	16.7	15.8667	149.3	62.1	94.0667	70.2	66	81.6	68.6	49.8	121.9	6.2	3.8	37.6	20.7	22.9	6.5	158.2	105.9	149.2
1417930_at	Nab2	chr10	127063867	127069627	qD3	transcriptional repressor activity	Ngfi-A binding protein 2		0.0034	0.50934	0.00563	0.00036	0.13077	7.21e-05	0.692	1.32e-05	1.25e-05	0.96192	4.24e-06	0.307	0.119	0.808	0.7705	1.12805	1.31813	0.696826	1.28983	1.29	175.617	378.3	523.6	147.267	513.667	484.933	160.3	220	108.3	197	156.3	211.8	588.5	587.2	395.1	426.7	465.7	242.5	197.4	123.1	146.5
1417931_at	Ndst2	chr14	19512281	19519664	qB	catalytic activity	N-deacetylase/N-sulfotransferase (heparan glucosaminyl) 2		NA	NA	NA	NA	NA	NA	NA	NA	NA	NA	0.0243	0.0938	0.896	0.749	0.169618	0.327125	0.31738	0.0175717	0.311016	0.278	51.7833	79.0667	74.1667	40.45	77.7	76	49.1	55.1	44.6	60.5	48.2	53.2	80.3	67.6	74.6	86.8	88.9	61.5	50.7	35.5	62.2
1417934_at	Dnajc4	chr19	7054954	7059562	qA	heat shock protein binding	DnaJ (Hsp40) homolog, subfamily C, member 4		0.0028	0.89036	0.00076	0.00056	0.8515	0.0465	0.371	0.0352	0.0132	0.616503	0.000755	0.976	0.101	0.192	0.293562	0.601675	0.615433	0.291929	0.468409	0.511	67.2667	131.633	132.867	66.2167	103.8	111.633	84.9	50.2	66.4	82.9	60.3	58.9	121.3	156.8	120.5	126.8	128.7	139.4	60.7	75	77.7
1417935_at	Mkrn2	chr6	115567550	115584301	qE3	nucleic acid binding	makorin, ring finger protein, 2		NA	NA	NA	NA	NA	NA	NA	NA	NA	NA	0.0138	0.0599	0.257	0.174	1.06222	0.89412	0.963169	1.17972	0.991593	1.08	309.917	232.5	267.667	380.633	282	328.733	340.2	316.7	352.5	241.1	311.2	297.8	350.1	186.6	266.3	267.7	213.2	216.6	287.6	417.8	337.5
1417938_at	Rad51ap1	chr6	126888666	126905206	qF3	DNA binding	RAD51 associated protein 1		5e-05	0.43083	0.00024	0	0.00415	0.000614	0.411	7.9e-05	0.000606	0.186003	1.02e-07	0.111	0.436	8.72e-06	1.36866	0.517115	-0.120559	1.55862	0.645755	0.868	569.7	116.367	36.6667	827.167	146.567	236.6	618.2	641.2	659.4	487.4	495.2	516.8	41.5	14.2	54.3	160.2	85.5	103.4	640.1	719.9	786.4
1417939_at	Rad51ap1	chr6	126888666	126905206	qF3	DNA binding	RAD51 associated protein 1		0.03577	0.79309	0.02958	0.00509	0.36716	0.0195	0.985	0.00379	0.00752	0.711108	0.00736	0.633	0.967	0.157	-0.0314769	-1.05331	-1.48716	-0.159499	-1.03766	-0.937	35.6	7.66667	5.56667	27.7167	7.43333	7.76667	24.2	34.1	35.1	54.1	32.3	33.8	13.7	0.3	2.7	10.3	1.4	11.3	17.8	24.6	43.1
1417940_s_at	Rad51ap1	chr6	126888666	126905206	qF3	DNA binding	RAD51 associated protein 1		0.00215	0.4118	0.00709	0.00021	0.05904	0.0202	0.61	0.00637	0.00612	0.982907	0.000636	0.543	0.137	0.868	0.0453415	-0.199757	-0.376143	0.00114576	-0.35661	-0.359	40.7667	28.5333	19.6	37.0833	21.9333	22.1333	32.4	50.6	32.8	48.4	39.4	41	19.7	15.3	23.8	22.7	29	33.9	38.9	22.8	46.2
1417941_at	Nanp	chr2	91145095	91146435	qH1	magnesium ion binding	N-acetylneuraminic acid phosphatase		NA	NA	NA	NA	NA	0.043	0.903	0.00718	0.0249	0.521041	NA	NA	NA	NA	0.780936	0.683492	0.680028	0.840625	0.682046	0.717	177	156.833	150.967	192.383	155.633	164.833	137.6	165.4	197.6	160.3	212.5	188.6	148.3	128.7	175.9	189.9	154.7	125.9	177.8	218.2	196.3
1417947_at	Pcna	chr2	9350292	9351544	qF2	DNA binding	proliferating cell nuclear antigen		2e-05	0.71321	2e-05	0	0.00933	0.00144	0.191	0.000717	0.000955	0.860634	1.87e-06	0.153	0.496	0.181	2.28216	1.98074	1.83716	2.3665	1.92684	1.95	3541.87	1867.5	1437.9	4002.85	1717.67	1673.7	3226	3372.3	3809.9	3601	3882.9	3359.1	1203.3	1308.5	1801.9	2016.9	1901.1	1684.5	3620.1	3415.9	3642.7
1417948_s_at	Ilf2	chr3	90562095	90574276	qF2	DNA binding	interleukin enhancer binding factor 2		NA	NA	NA	NA	NA	0.00195	0.0883	0.00363	0.00147	0.608354	0.00411	0.774	0.3	0.898	0.731053	0.415067	0.499854	0.751818	0.522795	0.487	165.533	92.5333	108.233	162.65	114.567	106.767	167.5	170.8	211.7	86.3	130.3	226.6	130.8	76.4	117.5	104.7	84.2	88.7	142	132	166.2
1417951_at	Eno3	chr11	70473414	70478708	qB4	magnesium ion binding	enolase 3, beta muscle		0	0.21053	0	0.00045	1e-05	0.00401	0.328	0.000599	0.00851	0.152716	5.06e-08	0.531	0.000101	0.709	0.344083	1.21822	0.631652	0.380508	0.814175	0.662	73.8333	432.967	136.233	78.1	204.667	153.033	78.9	55.8	70.5	70.6	74.2	93	130.8	142.7	135.2	387.7	505.2	406	55.9	75.4	83.1
1417953_at	D6Wsu176e	chr6	22256520	22306165	qA3.1	cytokine activity	DNA segment, Chr 6, Wayne State University 176, expressed		0.00227	0.2815	0.33047	0.00026	0.00259	NA	NA	NA	NA	NA	1.29e-07	1.43e-08	0.000118	9.82e-07	1.14107	1.19046	1.41186	0.577029	0.78703	0.814	362.233	409.967	622.533	114.917	195.667	206.5	372.8	403.4	358	280.1	380.5	378.6	536	686.2	645.4	433.6	434.6	361.7	148	96.8	122.1
1417960_at	Cpeb1	chr7	81220538	81328978	qD3	nucleic acid binding	cytoplasmic polyadenylation element binding protein 1		0.03041	0.71125	0.00962	0.00856	0.95043	NA	NA	NA	NA	NA	0.0186	0.132	0.313	0.502	-0.421821	-0.65932	-0.664676	-0.263049	-0.8069	-0.567	16	11.7333	11.1333	22.1833	10.4333	16.2333	16.2	17.2	16.6	20.2	12.2	13.6	10.5	9.5	13.4	12.5	11.9	10.8	20.7	17.4	28.1
1417961_a_at	Trim30	chr7	104282846	104339009	qE3	DNA binding	tripartite motif protein 30		0.01778	0.96233	0.00596	0.00384	0.81094	NA	NA	NA	NA	NA	8.52e-05	0.00984	0.000507	0.000184	1.03745	1.66842	1.71842	0.701485	0.967844	0.942	328.6	1087.6	1232.23	147.25	269.667	267.2	554.4	235.5	177.3	561.2	228.7	214.5	1017.1	1988.5	691.1	1100.2	1511.2	651.4	105.9	182.2	166.5
1417964_at	Ap3d1	chr10	80110084	80145419	qC1	binding	adaptor-related protein complex 3, delta 1 subunit		NA	NA	NA	NA	NA	0.0105	0.0737	0.127	0.00558	0.127504	0.00943	0.671	0.196	0.0515	1.27627	1.27057	1.39687	1.23983	1.42343	1.63	479.967	480.8	614.733	454	651.933	923.633	547	674	340	448.9	394.9	475	790.4	472.2	581.6	428.8	412.5	601.1	695.3	576.6	401
1417965_at	Plekha1	chr7	130657057	130704642	qF3	lipid binding	pleckstrin homology domain containing, family A (phosphoinositide binding specific) member 1		0.00206	0.61007	0.00602	0.00016	0.04747	0.000162	0.702	1.12e-05	0.000159	0.0578087	2.87e-06	0.014	0.122	0.0109	0.247893	0.546218	0.767406	0.0762861	0.691141	0.514	62.05	120.233	178.733	42.5333	158.467	115	43.7	89	48.6	54.9	74.9	61.2	183.5	206.6	146.1	148.4	106.1	106.2	39.9	39.8	44.1
1417966_at	Mrpl39	chr16	84600872	84617849	qC3.3	structural constituent of ribosome	mitochondrial ribosomal protein L39		NA	NA	NA	NA	NA	0.000932	0.0433	0.0029	0.00137	0.667449	0.000802	0.209	0.46	0.757	1.31015	1.1808	1.11416	1.38231	1.12299	1.09	513.3	401	354.167	565.117	363.833	334.933	508.7	447	660.9	384.8	541	537.4	414.8	263.3	384.4	429	382.7	391.3	426.6	506	570.9
1417968_a_at	Mbd1	chr18	74393627	74408054	qE2	DNA binding	methyl-CpG binding domain protein 1		NA	NA	NA	NA	NA	NA	NA	NA	NA	NA	0.0169	0.219	0.00375	0.256	1.18629	0.965292	1.12094	1.11531	1.22875	1.21	398.067	269.6	352.9	343.7	445.233	421.033	359.3	487.1	301	367.3	419.1	454.6	390.9	325.2	342.6	323.8	272.2	212.8	562	331.8	349.8
1417971_at	Nrm	chr17	35469370	35473455	qB1	Not specified	nurim (nuclear envelope membrane protein)		1e-05	0.47458	0	0	0.44553	NA	NA	NA	NA	NA	1.06e-05	0.13	0.0253	0.033	1.0441	0.394322	0.445139	0.934366	0.63169	0.67	298.567	88.5	96.5333	243.667	141.133	154	276.7	297.8	262.1	331.5	252.4	370.9	91.6	77.8	120.2	90.6	82	92.9	266.7	238.8	266.5
1417976_at	Ada	chr2	163417740	163441648	qH3	adenosine deaminase activity	adenosine deaminase		0.00044	0.57099	0.00026	5e-05	0.26315	0.000774	0.915	0.000466	7.44e-05	0.22339	4.69e-06	0.634	0.173	0.0514	1.54634	1.13785	1.04033	1.58624	0.983745	0.814	823.717	371.9	308.4	848.517	278.433	222.467	914	662.3	961.8	946.3	619.9	838	223.1	330.3	371.8	436	332.8	346.9	656.9	933.6	983.7
1417977_at	Eif4e3	chr6	99590580	99632234	qD3	RNA binding	eukaryotic translation initiation factor 4E member 3		0.02212	0.21285	0.00571	0.77377	0.01862	NA	NA	NA	NA	NA	0.000609	0.000312	0.0229	0.194	1.13012	0.890582	1.11021	1.41855	1.11899	1.23	356.9	231.033	346.8	623.333	361.9	437.667	380.8	377.6	390.3	278.3	443	271.4	400.1	304.5	335.8	248.8	246.2	198.1	792	656.4	439
1417985_at	Nrarp	chr2	25002724	25005299	qA3	DNA binding	Notch-regulated ankyrin repeat protein		0.00066	0.23245	0.00066	0.00016	0.37383	0.0319	0.213	0.0118	0.0426	0.513875	5.02e-06	1.17e-05	0.0112	0.238	0.582353	0.318994	0.263052	0.319021	0.143201	0.187	118.933	77	66.8	68.25	56.2333	61.2	92	132.1	106.9	122.6	144.1	115.9	74.2	60.6	65.6	76.8	65	89.2	64.6	58.9	67.9
1417998_at	Ptges3	chr10	85809519	85811045	qD3	isomerase activity	prostaglandin E synthase 3 (cytosolic)		NA	NA	NA	NA	NA	NA	NA	NA	NA	NA	0.0262	0.206	0.257	0.0223	1.49359	1.13127	1.13262	1.6433	1.32021	1.54	764.1	382.367	399.233	956.8	536.367	800.333	846.2	946.5	666	340.5	962.5	822.9	626.1	201.1	370.5	264.4	311.9	570.8	726	980	1037.5
1418000_a_at	Itm2b	chr14	72095368	72119427	qD2	protein binding	integral membrane protein 2B		NA	NA	NA	NA	NA	0.0123	0.0113	0.202	0.0624	0.532835	0.00909	0.148	0.643	0.0255	2.16933	2.17502	2.25907	2.24768	2.14122	2.08	2847.22	2701	3216.07	3144.23	2585.2	2206.7	2777.2	2247.9	3650.3	2735	3036.7	2636.2	3067.6	3020.3	3560.3	2573	2845.5	2684.5	2579.6	2808.6	2527.2
1418002_at	Higd2a	chr13	54599844	54600771	qB1	Not specified	HIG1 domain family, member 2A		NA	NA	NA	NA	NA	NA	NA	NA	NA	NA	0.0358	0.153	0.83	0.979	1.74413	1.62922	1.76819	1.86334	1.65417	1.77	1213.77	947.467	1246.87	1537.98	1025.13	1203.27	1390.2	1044.6	1606.8	1019.6	1098.5	1122.9	1422.8	1035.5	1282.3	984.5	893.3	964.6	1097.9	1443.9	955.1
1418003_at	1190002H23Rik	chr14	78022904	78035988	qD3	protein binding	RIKEN cDNA 1190002H23 gene		0.00027	0.22009	5e-05	0.00045	0.13686	0.00495	0.328	0.000589	0.0296	0.0519047	2.67e-06	0.00336	0.0156	0.00128	1.25588	0.927658	1.01275	1.40275	1.09132	1.25	455.5	246.3	285.8	592.233	346.533	443.1	413.1	553.7	467.4	413.7	510.6	374.5	292.2	307.1	258.1	241.9	256.3	240.7	682.7	612.3	635.3
1418004_a_at	1810009M01Rik	chr6	48763309	48770574	qB2.3	Not specified	RIKEN cDNA 1810009M01 gene		NA	NA	NA	NA	NA	0.000456	0.222	0.00201	6.24e-05	0.0429156	NA	NA	NA	NA	0.916215	0.944914	0.950174	0.721866	0.9021	1.02	232.85	261.033	268.8	151.617	237.133	290.667	266.9	181.2	237	206.7	302.2	203.1	275.4	158.6	372.4	302.8	181.8	298.5	131.7	134.8	171.4
1418005_at	Sdhb	chr4	140233278	140251271	qE1	Not specified	succinate dehydrogenase complex, subunit B, iron sulfur (Ip)		NA	NA	NA	NA	NA	0.0161	0.0413	0.0751	0.025	0.574052	0.0183	0.366	0.154	0.113	1.85635	1.86476	1.80698	1.93007	1.69836	1.62	1556.35	1493.23	1352.33	1733.4	1100.2	934.333	1485.6	1044.6	2364.4	1623.8	1362.2	1457.5	1133.9	1265.6	1657.5	1547.7	1574.8	1357.2	948.4	1472.1	1629.3
1418007_at	1810007M14Rik	chr16	90901967	90933214	qC3.3	DNA binding	RIKEN cDNA 1810007M14 gene		NA	NA	NA	NA	NA	0.0151	0.0873	0.0319	0.0129	0.643429	0.00852	0.911	0.723	0.258	0.591008	0.870897	0.832843	0.601339	0.918667	0.988	124.55	226.067	205.667	127.967	250.4	279.5	126.1	182.8	84.2	86.4	164	103.8	206.6	259.5	150.9	200.9	174.2	303.1	217.9	136.9	127.4
1418008_at	1810007M14Rik	chr16	90901967	90933214	qC3.3	DNA binding	RIKEN cDNA 1810007M14 gene		0.01287	0.29991	0.00239	0.02818	0.20863	0.00154	0.00917	0.014	0.0146	0.983714	0.000124	0.64	0.846	0.26	0.0626097	0.50301	0.338071	0.00691122	0.535643	0.531	43.3	108.933	81.7	43.8	118.533	118.8	34.9	47.1	30.1	45.1	68.8	33.8	59	123.9	62.2	109.6	108.1	109.1	91.7	32.4	70.3
1418010_a_at	Sh3glb1	chr3	144624488	144657714	qH2	fatty acid binding	SH3-domain GRB2-like B1 (endophilin)		NA	NA	NA	NA	NA	0.0236	0.518	0.00613	0.0109	0.760582	0.00798	0.00499	0.944	0.213	1.63583	1.59403	1.54301	1.74804	1.59052	1.61	978.167	885.333	801.4	1162.65	894.7	872.367	863.4	928.1	1031.7	842.4	1240.5	962.9	730	792.2	882	906.6	884.3	865.1	1229.1	1104.1	1127.5
1418011_a_at	Sh3glb1	chr3	144624488	144657714	qH2	fatty acid binding	SH3-domain GRB2-like B1 (endophilin)		NA	NA	NA	NA	NA	NA	NA	NA	NA	NA	0.00837	0.0749	0.00902	0.0278	0.255689	0.0522308	0.33595	0.395039	0.356798	0.585	63.1667	46.4667	79.0667	80.9667	82.9	129.233	82.3	41.2	50	62.9	57.3	85.3	100.2	83.6	53.4	43.8	56.4	39.2	89.7	81.4	76.5
1418013_at	Cml1	chr6	85875787	85881295	qC3	N-acetyltransferase activity	camello-like 1		0.0401	0.96918	0.01216	0.0106	0.9428	NA	NA	NA	NA	NA	0.00661	0.00159	0.404	0.126	0.108433	0.411361	0.419609	0.420916	0.51309	0.611	47.55	91.5333	91.8	84.7833	113.067	145.667	31.4	56.3	54.8	68.2	34.4	40.2	96	110.8	68.6	80.7	94.9	99	87.5	89.9	111.1
1418026_at	Exo1	chr1	177717468	177745968	qH4	DNA binding	exonuclease 1		4e-05	0.84867	7e-05	0	0.00576	8.4e-06	0.372	1.65e-06	1.81e-06	0.917922	6.89e-09	0.408	0.421	0.00244	0.819148	0.289729	-0.0272871	0.774634	0.228465	0.235	192.567	72.6	38.8333	168.983	64.8333	67.4333	219.5	167.2	169.7	137.7	195.7	265.6	51.6	34.4	30.5	77.7	63.7	76.4	176.7	167.5	200.2
1418027_at	Exo1	chr1	177717468	177745968	qH4	DNA binding	exonuclease 1		NA	NA	NA	NA	NA	0.0343	0.28	0.0214	0.0153	0.861701	0.0405	0.287	0.711	0.616	-0.205221	-0.346648	-0.491508	-0.0979867	-0.398606	-0.421	25.4333	22.9333	16.2333	31.1833	19.6	19.8	30.4	17.1	17.9	39	25.1	23.1	24.2	11.9	12.6	13	20.5	35.3	20.6	38.2	22.6
1418030_at	Slco3a1	chr7	74155368	74428291	qD1	transporter activity	solute carrier organic anion transporter family, member 3a1		0.03126	0.77427	0.01414	0.16175	0.00336	NA	NA	NA	NA	NA	0.00133	0.152	0.000437	0.114	0.864108	0.555835	1.01861	0.992382	1.077	1.22	210.717	126.467	296.467	278.667	334.267	423.433	229.9	206	161.6	256.6	254.8	155.4	394.7	226.1	268.6	105.8	181.8	91.8	470.7	321.5	237.2
1418033_s_at	Zfp535	chr11	65623375	65645444	qB3	nucleic acid binding	zinc finger protein 535		NA	NA	NA	NA	NA	NA	NA	NA	NA	NA	0.0462	0.263	0.0955	0.00108	0.0988569	0.345328	0.381749	0.207074	0.112222	-0.133	45.3167	82.4	88.8667	56.2833	52.8333	36.2667	49.2	35.7	47.9	56.9	39	43.2	51	109.3	106.3	97.9	87.8	61.5	76.5	52.5	50.6
1418035_a_at	Prim2	chr1	33398353	33614338	qB	DNA binding	DNA primase, p58 subunit		0.00638	0.45112	0.00221	0.0021	0.97587	NA	NA	NA	NA	NA	3.21e-06	1.71e-07	0.00301	0.00157	0.784513	0.227535	0.222804	-0.0831213	-0.285069	-0.333	179.233	66.4	69.7667	33.2333	24.1333	23.1	248.5	171	181.6	188.3	140.2	145.8	117.6	34.8	56.9	81.4	44	73.8	26.5	35.1	23.7
1418036_at	Prim2	chr1	33398353	33614338	qB	DNA binding	DNA primase, p58 subunit		2e-05	0.27816	1e-05	1e-05	0.92175	0.0029	0.931	0.000924	0.000506	0.709321	4.27e-06	0.136	0.168	0.0622	0.804829	0.257599	0.264287	0.684581	0.101062	0.0475	185.5	68.6333	67.2667	145.033	51.4	51.4	163	153	195.8	167	217.5	216.7	78.1	57.3	66.4	57.6	64.1	84.2	108.1	127.3	202.4
1418039_at	Rabl3	chr16	37459138	37491624	qB3	DNA binding	RAB, member of RAS oncogene family-like 3		NA	NA	NA	NA	NA	NA	NA	NA	NA	NA	0.0398	0.0131	0.21	0.21	0.647171	0.617577	0.642866	0.862406	0.76125	0.787	137.133	137.6	142.1	205.3	184.367	190.333	150.7	178	150.4	80.7	129.5	133.5	177.1	107	142.2	166.2	114.2	132.4	155.6	181.5	187.8
1418040_at	4432406C05Rik	chr16	8548883	8553022	qA1	Not specified	RIKEN cDNA 4432406C05 gene		0.00109	0.3036	0.00221	0.00015	0.11699	0.0282	0.0109	0.197	0.372	0.703555	0.000768	0.119	0.269	0.875	0.265445	0.105406	0.0295084	0.152087	-0.00663635	0.0451	62.65	50.9667	42.4333	52.0667	41.4	48.1	62	67.6	68.1	66.5	56.6	55.1	40.5	40.4	46.4	44.6	49.5	58.8	61.1	59.1	82.5
1418044_at	A630042L21Rik	chr18	61256645	61302419	qE1	DNA binding	RIKEN cDNA A630042L21 gene		0.02054	0.02951	0.03553	0.23781	0.32344	NA	NA	NA	NA	NA	NA	NA	NA	NA	0.744387	0.864109	0.805727	0.790119	0.930677	0.939	164.367	219.167	191.6	179.133	253.333	249.3	159.2	138.3	136.8	191.4	164.7	195.8	217.2	177.8	179.8	236.2	228.2	193.1	230.1	159.7	173.5
1418045_at	Inpp1	chr1	52733962	52762207	qC1.1	Not specified	inositol polyphosphate-1-phosphatase		0.00307	0.67811	0.00127	0.00052	0.58795	0.00247	0.339	0.000286	0.00926	0.0652559	7.71e-05	0.7	0.586	0.0518	0.528837	0.882176	0.931933	0.50447	0.930598	0.75	107.383	228	250.367	100.017	253.967	179.067	89.4	146.2	101.2	89.3	91.6	126.6	176.3	285.8	289	271	201	212	120.5	82.7	131.1
1418051_at	Ephb6	chr6	41535112	41550113	qB2.1	nucleotide binding	Eph receptor B6		0.02415	0.70256	0.00244	0.05867	0.1177	NA	NA	NA	NA	NA	NA	NA	NA	NA	0.566825	0.272914	0.413874	0.538847	0.717421	0.358	116.067	70.4	90.5333	123.983	167.933	114.167	107.6	113.3	134.7	144.7	79.9	116.2	77.8	113.7	80.1	77.8	69.7	63.7	157.3	105.9	180.3
1418057_at	Tiam1	chr16	89675960	89849686	qcM	receptor signaling protein activity	T-cell lymphoma invasion and metastasis 1		NA	NA	NA	NA	NA	0.00174	0.043	0.00354	0.00406	0.939349	0.0109	0.106	0.0068	0.0611	0.782562	0.586381	0.736883	0.599509	1.05123	1.04	192.95	130.1	168.567	127.933	318.6	307.933	187.2	297.6	62.6	189.9	170.2	250.2	201.3	144.7	159.7	136.7	152.1	101.5	226	127.8	135.3
1418065_at	Rag2	chr2	101425550	101432093	qE2	DNA binding	recombination activating gene 2		0.00257	0.73181	0.00163	0.00031	0.3189	0.000176	0.2	2.01e-05	0.00164	0.0113164	1.16e-05	0.512	0.83	0.00145	0.262356	-0.858841	-1.1667	0.3749	-0.80685	-0.272	68.8833	11.4333	5.2	82.6833	9.7	25.9667	51.8	61.5	107.3	32.4	115.9	44.4	2.3	10.3	3	5.6	3.4	25.3	144.9	107.3	59.5
1418070_at	Cdyl	chr13	35667297	35881529	qA3.3	chromatin binding	chromodomain protein, Y chromosome-like		NA	NA	NA	NA	NA	NA	NA	NA	NA	NA	0.0453	0.151	0.529	0.498	0.169669	0.198304	-0.000339899	-0.0399571	0.0713717	-0.137	54.4833	62.1	41.0333	39.7833	48.1333	36.9	37.2	89.1	37.2	52.2	40.4	70.8	42.1	52.3	28.7	78.3	58.9	49.1	58.8	54.2	60.3
1418072_at	Hist1h2bc	chr13	23691678	23699952	qA3.1	DNA binding	histone 1, H2bc		0.00754	0.93212	0.00377	0.0011	0.48445	NA	NA	NA	NA	NA	0.00123	0.000941	0.0286	0.321	0.413917	-0.0879683	-0.197035	-0.148561	-0.567427	-0.402	86.9833	36.8333	29.3	31.3	14.3	22.4333	88.2	68.6	95.1	76.2	133.3	60.5	44.9	18	25	38.6	22.1	49.8	11.7	46.2	16.1
1418073_at	Acot9	chrX	150603210	150638370	qF3	palmitoyl-CoA hydrolase activity	acyl-CoA thioesterase 9		0.0006	0.37139	0.00022	0.00017	0.85901	NA	NA	NA	NA	NA	0.000542	0.00394	0.204	0.023	1.1182	1.4328	1.44406	1.27993	1.3393	1.27	343.317	658.167	666.667	466	551.567	467.3	358.4	353.2	361.2	318.4	384.2	284.5	541.4	786.3	672.3	736.5	707.3	530.7	432	402.7	423.7
1418074_at	St6galnac4	chr2	32409082	32421707	qB	Not specified	ST6 (alpha-N-acetyl-neuraminyl-2,3-beta-galactosyl-1,3)-N-acetylgalactosaminide alpha-2,6-sialyltransferase 4		NA	NA	NA	NA	NA	NA	NA	NA	NA	NA	0.00379	4.35e-05	0.0216	0.119	0.202028	0.153141	0.12188	-0.188988	-0.106599	-0.0473	56.0833	56.9667	50.8	25.3833	34.2667	41.6	57.9	82.5	40.5	48.7	52.6	54.3	55.2	45.3	51.9	53.4	42.5	75	16.5	23.1	36.1
1418079_at	Psme3	chr11	101132302	101139627	qD	peptidase activity	proteaseome (prosome, macropain) 28 subunit, 3		0.01116	0.38403	0.47516	0.00138	0.00924	0.00115	0.476	0.00045	0.000247	0.6941	0.000182	0.232	0.0314	0.304	0.772705	0.719118	0.444704	0.836912	0.547722	0.522	175.867	167	95.3667	190.417	120.833	114.633	145.2	135.3	205.5	191.5	225.3	152.4	83.2	94.7	108.2	198.3	159.7	143	158.7	187.1	212.1
1418083_at	0610009B22Rik	chr11	51528807	51532081	qB1.3	transcription factor binding	RIKEN cDNA 0610009B22 gene		NA	NA	NA	NA	NA	0.00387	0.183	0.00273	0.00222	0.907106	0.0015	0.697	0.0964	0.419	1.16695	0.99612	0.896902	1.14127	0.828419	0.818	398.4	281.3	228.1	354.25	208.067	198.567	351.1	323.5	652.4	342.6	457.9	262.9	227.5	245	211.8	265.8	306.3	271.8	276.4	322.4	350.5
1418084_at	Nrp1	chr8	131245125	131391561	qE	receptor activity	neuropilin 1		0.0002	0.14518	0.00023	7e-05	0.42373	0.00493	0.0304	0.0055	0.15	0.108936	4.26e-07	3.86e-06	0.32	0.194	1.19195	0.481434	0.36515	0.648027	0.361305	0.524	426.517	105.233	82.2	135.5	83.6667	114.967	610.6	248	210.2	491.7	469.8	528.8	91	92.3	63.3	120.5	97.9	97.3	123.6	180.4	183
1418088_a_at	Stx8	chr11	67782652	68020074	qB3	protein transporter activity	syntaxin 8		NA	NA	NA	NA	NA	NA	NA	NA	NA	NA	0.0353	0.846	0.0137	0.191	0.428994	0.542766	0.295115	0.442198	0.282831	0.166	87.3	117.667	73.1	87.9667	72.3	63.6333	94.1	82.2	88.5	107.2	72.5	79.3	55.8	99.7	63.8	107.5	123.2	122.3	73.8	77.4	103.5
1418093_a_at	Egf	chr3	129669595	129747341	qG3	calcium ion binding	epidermal growth factor		NA	NA	NA	NA	NA	NA	NA	NA	NA	NA	0.0359	0.372	0.343	0.834	-0.222827	-0.0881116	-0.116184	-0.178395	-0.0217395	-0.131	23.7167	35.5667	32.2667	25.7833	40.1	33.9667	29.3	25.8	21.9	18.4	20.5	26.4	29.3	39.7	27.8	32.2	28.9	45.6	25	27	34.8
1418097_a_at	Tpte2	chr5	109795010	109799396	qF	receptor activity	transmembrane phosphoinositide 3-phosphatase and tensin homolog 2		0.03927	0.7849	0.02193	0.00698	0.55339	0.0245	0.815	0.0128	0.0042	0.55579	0.0053	0.0696	0.987	0.784	0.963066	1.18549	1.24269	0.796192	1.18746	1.28	253.35	411.333	459.967	188.117	421.7	473.667	316.4	249.1	211.7	220.7	259.8	262.4	629.2	351.6	399.1	307.6	402.1	524.3	178.4	221	162.5
1418099_at	Tnfrsf1b	chr4	144480193	144513574	qE1	receptor activity	tumor necrosis factor receptor superfamily, member 1b		7e-05	0.72307	0	0.00054	0.00182	0.000102	0.798	4.22e-06	0.000437	0.00408557	2.21e-08	8.66e-05	0.00196	0.00453	0.603403	1.44039	1.03029	0.261907	1.09312	0.719	125.967	658.9	301.467	62.4167	343.667	170.267	124.3	165.9	78.6	101.1	151	134.9	387	234.6	282.8	627.6	639.6	709.5	58.3	58.9	63.2
1418100_at	A030009H04Rik	chr11	69156965	69158836	qB3	Not specified	RIKEN cDNA A030009H04 gene		0.00048	0.95849	6e-05	0.00016	0.46531	0.0143	0.717	0.00374	0.00431	0.937023	0.000153	0.209	0.265	0.488	-0.109435	-0.690002	-0.617531	0.0137055	-0.536163	-0.523	30.05	11.1667	12.1667	38.6833	15	17.6	25.7	29.5	34.9	21	29.4	39.8	14.7	10.9	10.9	12.5	11.9	9.1	35.5	23.6	52.4
1418102_at	Hes1	chr16	29985090	29987543	qB2	DNA binding	hairy and enhancer of split 1 (Drosophila)		0.00052	0.08694	0.78812	0.00022	0.00045	NA	NA	NA	NA	NA	0.00683	0.000902	0.0182	0.533	0.138072	0.163598	-0.408656	-0.383913	-0.319552	-0.29	50.1667	57.9667	18.3667	21.0833	23	26.0333	41.1	48.9	33.4	50.3	46.5	80.8	17.1	15.3	22.7	46.8	49.8	77.3	12.1	10.4	21
1418108_at	Plekhk1	chr10	67413176	67438374	qB5.1	Not specified	pleckstrin homology domain containing, family K member 1		0.02471	0.54528	0.00414	0.02174	0.39056	0.000735	0.628	0.000272	0.000116	0.559132	0.000619	0.288	0.0566	0.61	-0.287913	-0.8939	-0.728304	-0.177212	-0.602322	-0.654	22.1333	8.33333	9.93333	25.7333	13.1667	12.9667	17.7	22.3	34.1	10	19	29.7	13	8.9	7.9	13.3	4.2	7.5	22.1	24	36.4
1418110_a_at	Inpp5d	chr1	89451515	89551679	qC5	inositol or phosphatidylinositol phosphatase activity	inositol polyphosphate-5-phosphatase D		3e-05	0.77289	1e-05	0	0.31844	NA	NA	NA	NA	NA	0.00229	0.0939	0.39	0.436	1.07498	1.3058	1.33755	0.954115	1.22045	1.26	316.2	508.933	536.267	257.867	440.6	455	363.7	299.2	268	322.7	311	332.6	511.6	566.3	530.9	518.1	484.1	524.6	354.4	255.4	258.8
1418117_at	Ndufs4	chr13	115408672	115509136	qD2.2	Not specified	NADH dehydrogenase (ubiquinone) Fe-S protein 4		0.03256	0.02621	0.97713	0.08351	0.13134	NA	NA	NA	NA	NA	0.0153	0.154	0.641	0.517	-0.0421049	-0.0404417	0.066214	0.0546803	0.00305738	0.00558	34.1	39.0667	45.6333	41.9667	41.9667	43.7	42.2	40	34.9	28.4	26.4	32.7	46.9	50.6	39.4	35.9	30.8	50.5	29.3	34.9	31.3
1418119_at	Rbm8a	chr3	96715314	96718655	qH3	nucleotide binding	RNA binding motif protein 8a		0.04263	0.14762	0.91644	0.02135	0.03373	0.0139	0.313	0.049	0.00219	0.123773	0.000211	0.113	0.00234	0.00266	1.79347	1.79865	1.67332	1.72139	1.57969	1.46	1332.1	1311.07	1030.23	1117.62	875.3	677.667	1474.5	1322.5	1372.8	1101.4	1471.6	1249.8	945.6	1093.9	1051.2	1218.5	1301.2	1413.5	1385.7	940.3	1397.2
1418120_at	Rbm8a	chr3	96715314	96718655	qH3	nucleotide binding	RNA binding motif protein 8a		NA	NA	NA	NA	NA	NA	NA	NA	NA	NA	0.00608	0.0113	0.0061	0.00201	0.0942835	0.038014	0.059564	0.291965	0.345684	0.417	45.55	44.8	46.1	65.9833	81.8333	95.0333	67.6	43.1	31.8	34.8	43.1	52.9	60.1	33.8	44.4	38.9	43.6	51.9	62.6	75.5	42.5
1418123_at	Unc119	chr11	78159676	78165591	qB5	structural molecule activity	unc-119 homolog (C. elegans)		0.04069	0.18075	0.01417	0.10408	0.3162	NA	NA	NA	NA	NA	0.0496	0.184	0.273	0.00351	0.152444	0.450972	0.330362	-0.144434	0.107623	-0.689	51.5667	99.2333	78	32.0833	51.3	29.5333	40.1	34.4	58.3	73.1	47.3	56.2	58.5	74.2	101.3	112	85.6	100.1	28.9	37	38.7
1418125_at	Inoc1	chr2	119064485	119122548	qE5	nucleic acid binding	INO80 complex homolog 1 (S. cerevisiae)		NA	NA	NA	NA	NA	NA	NA	NA	NA	NA	0.000739	0.000166	0.0371	0.0105	0.634671	0.727782	0.799842	0.34448	0.532697	0.552	133.05	168.067	190.533	73.3333	120.167	122.433	112.3	177.1	96	118.3	137.6	157	230.3	168.1	173.2	169.7	151	183.5	102.6	59.6	77.7
1418126_at	Ccl5	chr11	83341973	83346713	qC	cytokine activity	chemokine (C-C motif) ligand 5		NA	NA	NA	NA	NA	0.0127	0.136	0.614	0.00708	0.00721052	0.00471	0.507	0.33	7.08e-05	0.0633013	0.0692138	-0.456339	-0.0445293	-0.15633	0.697	43.15	49.5667	20.6667	36.2333	37.3333	187.3	29.1	53.5	46.3	35	60.9	34.1	9.6	11.7	40.7	50	31	67.7	18.3	19.5	34
1418131_at	Samhd1	chr2	156790651	156826592	qH2	Not specified	SAM domain and HD domain, 1		0	0.39857	0	0	0.65001	4.75e-06	0.0813	1.94e-06	6.87e-06	0.222395	6.08e-11	0.209	0.798	0.115	0.0524987	1.14268	1.18241	-0.0489714	1.17136	1	42.0167	371.867	398.6	34.95	399.733	279.5	46.1	43.1	27.6	45.4	58.7	31.2	402.2	351.2	442.4	358.9	372.3	384.4	15.2	46.6	25.7
1418133_at	Bcl3	chr7	18966983	18981237	qA3	DNA binding	B-cell leukemia/lymphoma 3		0.00022	0.14281	0.00012	0.00015	0.86232	3.62e-08	0.462	1.93e-09	6.7e-09	0.0242746	2.18e-09	0.0706	0.398	0.874	-1.25643	0.640368	0.579514	-1.60384	0.86154	0.538	4.71667	146.4	124.9	1.56667	226	119.833	1	4.9	1.3	12.7	1.2	7.2	153.6	100.5	120.6	117.5	200.3	121.4	0.8	1.4	2.2
1418134_at	1200007B05Rik	chr18	31724599	31753763	qB1	binding	RIKEN cDNA 1200007B05 gene		NA	NA	NA	NA	NA	0.0137	0.00378	0.579	0.252	0.587678	NA	NA	NA	NA	1.16493	1.16205	1.1423	1.08014	1.15223	1.23	394.933	390.967	376.567	343.983	386.733	431.7	407.3	446.6	310.5	243	632.1	330.1	273.6	479.7	376.4	471.5	352.2	349.2	667.6	297.8	454.5
1418143_at	Vps45	chr3	96085227	96143860	qF2.1	protein binding	vacuolar protein sorting 45 (yeast)		NA	NA	NA	NA	NA	NA	NA	NA	NA	NA	0.0416	0.565	0.0637	0.0144	0.644758	0.699295	0.478843	0.546662	0.23015	-0.164	140.683	163.5	107.367	109.983	69.0667	51.4333	118.2	82.9	210.9	165.2	161.8	105.1	63.5	113.5	145.1	209.7	158.4	122.4	83.7	84.1	106.8
1418148_at	Abhd1	chr5	31226652	31231669	qB1	hydrolase activity	abhydrolase domain containing 1		0.01576	0.32874	0.04558	0.00254	0.1499	0.0304	0.00993	0.301	0.316	0.975907	1.04e-05	6.03e-05	0.00471	0.0664	-0.0432819	0.0684499	0.156027	0.217952	0.297432	0.295	33.9167	47.3333	54.5	56.55	75.1667	74.8333	34.2	43.3	31.5	34.5	27.2	32.8	57.5	45.9	60.1	47.5	48.8	45.7	39.1	53.6	48.3
1418152_at	Nsbp1	chrX	105207146	105216099	qD	DNA binding	nucleosome binding protein 1		0.0396	0.8403	0.65545	0.00432	0.01824	NA	NA	NA	NA	NA	NA	NA	NA	NA	0.798315	0.726775	0.211317	0.774609	0.267987	0.473	206.867	170.833	61.7	199.167	74	143.667	165.5	223.6	177	106.5	459	109.6	45.3	77.7	62.1	189.4	123.6	199.5	374.1	158.7	305.2
1418154_at	BC004022	chr8	89734453	89775054	qC3	Not specified	cDNA sequence BC004022		NA	NA	NA	NA	NA	0.0264	0.695	0.00381	0.0225	0.358717	0.0173	0.00216	0.13	0.581	0.612525	0.56274	0.659591	0.395483	0.699059	0.611	126.467	124.2	146.7	80.85	163.133	137.933	125.6	129.1	91.3	157.4	120.4	135	165.2	169.8	105.1	153.4	102.4	116.8	87.4	80.3	83.8
1418158_at	Trp63	chr16	25717284	25807438	qB1	DNA binding	transformation related protein 63		NA	NA	NA	NA	NA	0.0355	0.00743	0.45	0.725	0.720169	0.0176	0.193	0.642	0.802	-0.620538	-0.548127	-0.672224	-0.789313	-0.631919	-0.717	10.75	14.9333	11.1333	9.33333	12.4333	11.2	11.2	11.6	7.6	9.1	13.1	11.9	12.8	7.8	12.8	9.7	17.1	18	4.3	2.7	7.4
1418159_at	Tcfcp2	chr15	100330781	100380010	qF1	DNA binding	transcription factor CP2		NA	NA	NA	NA	NA	0.0233	0.729	0.00629	0.00724	0.93974	0.00207	0.0467	0.000676	0.0391	-0.0241741	-0.0145429	0.10239	0.0737318	0.25116	0.247	35.2667	41.2333	49.0333	42.15	68	68.5667	46.1	30.4	36.5	34	32.3	32.3	56.3	48.8	42	43.3	29.6	50.8	48	37.7	39.9
1418166_at	Il12rb1	chr8	73737452	73750409	qB3.3	receptor activity	interleukin 12 receptor, beta 1		0.00182	0.12696	0.104	0.00038	0.01079	NA	NA	NA	NA	NA	0.0365	0.0353	0.102	0.502	0.580037	0.482943	0.284383	0.39895	0.28869	0.207	117.733	105.467	70.3	86.7667	74.1667	63.9333	145.4	129.2	112.4	101.6	101	116.8	69	57.9	84	111.8	88.4	116.2	113	57.2	86.3
1418167_at	Tcfap4	chr16	4459877	4474948	qA1	transcription factor activity	transcription factor AP4		0.03927	0.87642	0.13407	0.00377	0.08584	NA	NA	NA	NA	NA	NA	NA	NA	NA	-0.0854217	-0.198745	-0.35206	-0.141386	-0.212	-0.222	31.0167	29.3	20.3667	28.25	28.1667	29.8	34.1	27.9	31.1	27.8	34.2	31	18.6	18.4	24.1	18.6	34.1	35.2	27.2	17.7	29.3
1418171_at	Tceal8	chrX	131516430	131518706	qF1	translation elongation factor activity	transcription elongation factor A (SII)-like 8		NA	NA	NA	NA	NA	NA	NA	NA	NA	NA	0.00169	3.57e-05	0.0434	0.0107	-0.305042	-0.197458	-0.299764	0.200162	0.0876008	0.0738	21.6667	28.9667	23.3	53.9333	50.7333	49.9	24.7	21.8	22	7.4	33.4	20.7	28.8	14.7	26.4	33.9	21.2	31.8	49.6	47.7	65.6
1418183_a_at	Pscd1	chr11	117980180	118009788	qE2	guanyl-nucleotide exchange factor activity	pleckstrin homology, Sec7 and coiled-coil domains 1		0.02418	0.92874	0.06022	0.00221	0.1052	0.00014	0.178	0.000256	2.87e-05	0.128111	7.8e-05	0.108	0.489	0.975	1.16199	1.3247	1.48451	1.06767	1.37866	1.48	381.917	530.9	716.433	305.383	596.033	692.4	459.7	421.2	246.3	289.8	402.9	471.6	828.7	677.8	642.8	529.8	594.8	468.1	354.7	370.3	287.9
1418184_at	2610019I03Rik	chr15	82061546	82072512	qE2	Not specified	RIKEN cDNA 2610019I03 gene		4e-05	0.79039	1e-05	0	0.40058	0.00757	0.648	0.0136	0.000739	0.12741	2.55e-05	0.381	0.628	0.268	0.852107	0.213409	0.140063	0.762868	0.282924	-0.021	205.333	63.2	53.1667	174.533	72.1333	47.1	235.4	161.9	196.2	236.3	153.1	249.1	42.8	53.8	62.9	48.9	65.6	75.1	141.8	160.5	265.7
1418187_at	Ramp2	chr11	5801906	5802623	qD	Not specified	receptor (calcitonin) activity modifying protein 2		0.0041	0.02023	0.04332	0.01016	0.46057	NA	NA	NA	NA	NA	NA	NA	NA	NA	-0.0623357	0.0488369	0.09086	-0.0291057	-0.0195489	0.0131	32.6667	45.9	47.7	34.4833	41.4333	44.6667	32.3	26.5	29.2	35.3	34.2	38.5	47.4	50.7	45	37	47.8	52.9	30.2	36.6	27.7
1418191_at	Usp18	chr6	121211553	121236483	qF	cysteine-type endopeptidase activity	ubiquitin specific peptidase 18		NA	NA	NA	NA	NA	0.0391	0.205	0.0121	0.0927	0.307038	0.000923	0.000788	0.375	0.0317	0.658245	0.92358	0.93853	0.123555	0.752757	0.501	140.983	248.567	264.733	57.8667	199.067	110.433	90.2	127.1	168.8	125.3	143.5	191	184.6	203.2	406.4	294.9	253.8	197	29.6	31.5	44
1418192_at	Mnt	chr11	74647142	74661920	qB-C	DNA binding	max binding protein		NA	NA	NA	NA	NA	0.0119	0.741	0.00288	0.00369	0.889986	NA	NA	NA	NA	0.743878	0.638802	0.875069	0.674021	0.988265	0.976	169.717	141.967	242.467	140.033	283	271.833	179.5	168	122.5	272.2	110.7	165.4	397.3	202	128.1	145.7	122.7	157.5	168.7	171.2	106.6
1418194_at	Galnt10	chr11	57461636	57603699	qB1.3	Not specified	UDP-N-acetyl-alpha-D-galactosamine:polypeptide N-acetylgalactosaminyltransferase 10		0.00162	0.93348	0.1959	9e-05	0.00125	NA	NA	NA	NA	NA	1.17e-05	1.57e-06	0.0164	1.37e-05	0.290442	0.352555	0.589423	-0.320112	0.0260619	-0.139	65.8333	81.8	126.933	20.7167	44.4	34.7667	67.2	59.8	70.6	60.7	61	75.7	101.5	138.5	140.8	78	74.8	92.6	24.7	32.4	11.8
1418195_at	Galnt10	chr11	57461636	57603699	qB1.3	Not specified	UDP-N-acetyl-alpha-D-galactosamine:polypeptide N-acetylgalactosaminyltransferase 10		0.00877	0.53133	0.0896	0.00075	0.02532	0.00314	0.566	0.000324	0.00451	0.140101	3e-06	1.18e-05	0.109	9.86e-06	0.783002	0.920026	1.14297	0.461909	0.792126	0.682	179.433	246.733	372.267	90.6833	191.967	160.133	168.9	186.5	142.1	261.1	153.2	164.8	292.8	408.6	415.4	293.9	248.8	197.5	99.8	87.6	101.1
1418198_a_at	Tm9sf1	chr14	54590087	54598355	qC3	transporter activity	transmembrane 9 superfamily member 1		NA	NA	NA	NA	NA	0.0184	0.0109	0.478	0.0934	0.351283	NA	NA	NA	NA	1.03848	0.997366	1.05138	0.88939	0.953607	1.06	301.067	299.3	317.933	221.383	262.1	310.367	261.6	368.2	209.8	425.8	272.2	268.8	341.1	403.2	209.5	354.8	368.9	174.2	312.6	208.3	308.9
1418199_at	Hemgn	chr4	46414650	46425336	qB1	Not specified	hemogen		0.0006	0.82515	0.00012	0.00012	0.99816	0.000134	0.919	1.12e-05	6.37e-05	0.171686	1.28e-06	0.545	0.262	0.0332	0.465175	-0.600831	-0.600377	0.536036	-0.412854	-0.226	99.25	14.6	13.0667	108.4	19.8333	28.1667	154.8	55.6	81.4	62.8	124.3	116.6	16.4	8	14.8	24.3	10.4	9.1	106.3	94.6	125.4
1418201_at	Plekhg2	chr7	28068364	28081383	qA3	guanyl-nucleotide exchange factor activity	pleckstrin homology domain containing, family G (with RhoGef domain) member 2		NA	NA	NA	NA	NA	0.0211	0.134	0.0241	0.0156	0.823071	0.023	0.391	0.26	0.579	1.16332	1.29102	1.42401	1.068	1.47262	1.51	394.183	503.333	654.9	342.4	712.567	736	446.6	556.5	238.5	381.6	249.5	492.4	742.9	794.6	427.2	364.9	543.3	601.8	634.8	311.6	330.1
1418202_a_at	Wiz	chr17	32085671	32119495	qB2	nucleic acid binding	widely-interspaced zinc finger motifs		NA	NA	NA	NA	NA	0.0239	0.882	0.113	0.00202	0.0559154	NA	NA	NA	NA	0.623685	0.602448	0.710494	0.623696	0.73162	0.887	131.367	131.933	170.167	126.233	170.9	228.867	153.1	138.4	90.6	176.8	94	135.3	248.5	166.8	95.2	136.4	125.2	134.2	135.3	117.7	124.6
1418206_at	Sdf2l1	chr16	17043701	17045935	qA3	Not specified	stromal cell-derived factor 2-like 1		NA	NA	NA	NA	NA	0.0368	0.0175	0.235	0.199	0.92429	0.0353	0.359	0.352	0.934	0.528858	0.016371	0.19934	0.399961	0.200875	0.183	119.45	43.3333	65.6	90.1167	63.5333	62.8667	74.2	56.9	203.6	87.3	95.1	199.6	50.4	37.7	108.7	33.3	44.7	52	47.2	61.7	56.6
1418208_at	Pax8	chr2	24242564	24297583	qB	DNA binding	paired box gene 8		NA	NA	NA	NA	NA	0.0354	0.535	0.0482	0.00525	0.264769	0.0139	0.943	0.332	0.0832	-0.0773343	-0.0249813	-0.00557609	-0.0802914	0.0326317	0.1	31.8333	39.5333	39.9	31.1333	44.6	51.7	36.6	39.8	30.6	25.6	24.1	34.3	47.1	39.8	32.8	39.2	37.7	41.7	23.3	33.2	34.7
1418209_a_at	Pfn2	chr3	57929828	57935686	qD	actin binding	profilin 2		0.00154	0.00638	0.07345	0.00911	0.29545	NA	NA	NA	NA	NA	0.00243	0.00176	0.117	0.14	-0.292827	-0.0429448	0.115174	0.141945	0.233277	0.374	21.8833	38.7667	51.3667	51.8167	68.0333	91.4667	32.5	30.7	24.4	11.9	19.1	12.7	65.6	36.8	51.7	36.4	30.9	49	49.4	61.2	32.1
1418210_at	Pfn2	chr3	57929828	57935686	qD	actin binding	profilin 2		NA	NA	NA	NA	NA	NA	NA	NA	NA	NA	0.00659	0.0177	0.183	0.154	-0.282442	-0.0951456	-0.126422	-0.111454	0.0332157	0.0113	21.3833	34.6667	31.9667	29.5833	44.9	44.2333	21.3	30.1	22.2	13.3	18.5	22.9	25.1	30.1	40.7	33.3	31	39.7	31.8	20.8	25.5
1418225_at	Orc2l	chr1	58407316	58449501	qC1.3	DNA replication origin binding	origin recognition complex, subunit 2-like (S. cerevisiae)		0.01557	0.6783	0.00589	0.00354	0.78165	NA	NA	NA	NA	NA	0.0168	0.199	0.829	0.122	0.660968	0.413862	0.391133	0.764297	0.437772	0.569	140.35	93.1333	85.4	170.15	100.133	126.433	163	130.3	134.9	96.2	188.9	128.8	89.1	82.7	84.4	82.8	77.5	119.1	165.4	134.4	192.8
1418229_s_at	Hirip5	chr6	86975536	86994093	qD2	protein binding	histone cell cycle regulation defective interacting protein 5		NA	NA	NA	NA	NA	NA	NA	NA	NA	NA	0.0158	0.0114	0.379	0.204	1.28114	1.25782	1.17793	1.46384	1.17536	1.3	477.55	464	393.7	679.833	409.167	490.733	456.8	480	548.8	440.1	536.6	403	428.7	374.5	377.9	436.5	474.1	481.4	446	722.8	597.6
1418234_s_at	Bcas2	chr3	103300793	103307972	qF2.2	Not specified	breast carcinoma amplified sequence 2		NA	NA	NA	NA	NA	0.0119	0.22	0.00888	0.00563	0.807824	0.034	0.322	0.121	0.0528	0.86821	0.837589	0.852454	0.920757	0.718712	0.701	211.45	207.867	211.3	227.183	166.633	160.7	190.8	204.9	274.1	156.4	236.1	206.4	235	170.1	228.8	224.5	208.6	190.5	173.3	194.7	270.7
1418238_at	Ivd	---	118553422	118574348	---	acyl-CoA dehydrogenase activity	isovaleryl coenzyme A dehydrogenase		NA	NA	NA	NA	NA	NA	NA	NA	NA	NA	0.0444	0.285	0.0129	0.259	0.82355	0.693006	0.877545	0.772766	0.872538	0.802	193.083	158.8	219.7	169.317	224.533	194.067	223.3	197.3	192.8	226.2	134	184.9	214.8	237.4	206.9	174.7	172	129.7	153.8	137.9	167.6
1418240_at	Gbp2	chr3	142557987	142575394	qH1	nucleotide binding	guanylate nucleotide binding protein 2		0	0.87944	0	0	0.03327	2.78e-05	0.369	1.35e-06	0.000383	0.000770827	1.02e-09	0.253	0.95	6.39e-07	0.636146	1.19002	1.33987	0.585101	1.19395	0.883	131.95	413.9	539.467	116.883	418.5	226.167	131.6	142.6	114.9	103.4	149.1	150.1	561.7	492.7	564	496.8	324.8	420.1	99.3	117.2	116.3
1418242_at	Faf1	chr4	109174627	109459979	qcM	protein binding	Fas-associated factor 1		0.00083	0.57056	0.00011	0.00044	0.36779	0.0013	0.946	0.000201	0.000414	0.631681	1.29e-05	0.595	0.724	0.972	1.27965	0.953881	1.00923	1.30352	0.9757	1.01	479.417	259.033	288.133	485.8	275.867	283.967	457	447.3	451.4	453.7	612	455.1	291.5	225.8	347.1	265.6	258.2	253.3	400.3	550.3	531
1418244_at	Nat5	chr2	145594709	145607864	qH1	N-acetyltransferase activity	N-acetyltransferase 5 (ARD1 homolog, S. cerevisiae)		NA	NA	NA	NA	NA	0.0177	0.0659	0.0353	0.0248	0.855772	0.00588	0.0721	0.18	0.759	1.27456	1.28594	1.14004	1.42443	1.13106	1.11	479.267	492.333	365.8	649.983	370.3	341.9	486	461.6	618.4	358	573.9	377.7	392.4	340.6	364.4	508.3	418.1	550.6	431.8	489	552.4
1418248_at	Gla	chrX	129935019	129947316	qE-F1	Not specified	galactosidase, alpha		0.03706	0.71455	0.59238	0.0041	0.01983	NA	NA	NA	NA	NA	NA	NA	NA	NA	0.0953847	0.0451968	-0.249854	0.114449	-0.0907917	0.00616	45.3333	46.0667	25.2	47.6833	35.4667	43.3667	37.5	38.9	55.2	59.7	41.2	39.5	21.6	21.1	32.9	56.6	36	45.6	22.2	58.8	55.8
1418249_at	Crcp	chr5	130313992	130345495	qG1.3	Not specified	calcitonin gene-related peptide-receptor component protein		NA	NA	NA	NA	NA	0.00618	0.0113	0.0488	0.0495	0.99434	NA	NA	NA	NA	1.04363	0.888643	0.885262	1.07112	0.907968	0.909	310.033	238.7	229.467	308.867	240.367	235.433	372.9	159.2	440.3	276.6	282.6	328.6	250.4	158.9	279.1	337.6	183.4	195.1	247.7	328.8	208.1
1418252_at	Padi2	chr4	140178419	140224662	qE1	protein-arginine deiminase activity	peptidyl arginine deiminase, type II /// similar to peptidyl arginine deiminase, type II		NA	NA	NA	NA	NA	NA	NA	NA	NA	NA	0.00346	0.00216	0.332	0.00437	0.772432	0.736405	0.868899	0.630606	0.680486	0.686	175.133	170.567	218.267	126.8	154.7	155.433	179.8	175.3	116.9	224.6	162.8	191.4	263.3	214.3	177.2	158.1	171.4	182.2	143.2	138.1	114.1
1418254_at	Apip	chr2	102874516	102893483	qE3	Not specified	APAF1 interacting protein		NA	NA	NA	NA	NA	0.00151	0.1	0.00108	0.0022	0.679243	0.000741	0.0591	0.0519	0.518	0.825402	0.778185	0.576339	0.949838	0.596941	0.634	193.4	186.8	126.6	241.3	132.267	142.767	193.4	150.9	198.6	238.1	194.7	184.7	85.5	161.8	132.5	198.4	207.7	154.3	180.8	180.8	284.4
1418255_s_at	Srf	chr17	46010026	46019351	qC	DNA binding	serum response factor		NA	NA	NA	NA	NA	0.00582	0.414	0.00138	0.00331	0.619874	0.0162	0.664	0.16	0.127	0.821966	1.03492	0.976933	0.855587	1.19204	1.15	192.533	308.533	287.367	201.583	418.633	372.633	200.6	231.2	138.9	224.4	163.5	196.6	342.4	375	144.7	327.4	362.5	235.7	237.5	227.4	190.4
1418257_at	Slc12a7	chr13	74229705	74282754	qC1	transporter activity	solute carrier family 12, member 7		0.0182	0.59312	0.88771	0.00226	0.00649	0.00096	0.0415	0.00133	0.0036	0.571485	3.03e-05	0.000822	0.0837	0.148	0.929296	0.939217	1.21592	0.631929	1.13137	1.06	239.383	254.3	424.833	135.367	369.433	321.633	270.4	303.8	174.3	254.1	183.7	250	483.2	404.1	387.2	203	252.2	307.7	225.8	123.5	163
1418258_s_at	Dynll2	chr11	87795719	87797031	qC	motor activity	dynein light chain LC8-type 2		NA	NA	NA	NA	NA	0.00333	0.00087	0.269	0.412	0.789541	0.00678	0.0618	0.875	0.913	1.12267	1.08467	1.05056	0.957493	1.10372	1.06	353.733	340.1	308.533	265.983	350.6	318.467	401.6	400.5	217.6	351.9	368.8	382	277.6	353.1	294.9	360.1	404	256.2	442	281.1	378
1418261_at	Syk	chr13	52595662	52661214	qB-C2	nucleotide binding	spleen tyrosine kinase		0.00048	0.44274	0.00024	8e-05	0.44321	0.00532	0.994	0.000792	0.00235	0.525213	1.06e-05	0.039	0.423	0.0347	0.668856	0.0766917	-0.0168664	0.50988	0.159258	0.213	142.817	50.9	39.5667	99.8667	57.0333	66.0333	138.7	169.6	84.9	145.3	163.4	155	52.2	32.2	34.3	47	31.1	74.6	80.3	113.4	112.9
1418262_at	Syk	chr13	52595662	52661214	qB-C2	nucleotide binding	spleen tyrosine kinase		0.00645	0.53871	0.00187	0.00206	0.95646	NA	NA	NA	NA	NA	0.00313	0.0613	0.657	0.0698	0.00458598	-0.973874	-0.95927	-0.351081	-0.860195	-0.474	37.9667	9.03333	7.36667	20.6333	9.3	17.9667	24.2	40.2	32.4	38.6	45.1	47.3	13.6	3.5	5	3.6	19.8	3.7	17.4	30.9	25.3
1418264_at	Solt	chr13	105349336	105369999	qD1	protein binding	SoxLZ/Sox6 leucine zipper binding protein in testis		0.00014	0.28157	0.00485	1e-05	0.00164	0.015	0.783	0.00228	0.00892	0.461889	2.39e-05	0.447	0.419	0.00126	0.847655	0.352501	-0.33093	0.947216	0.202976	0.36	213.5	84.4667	21.6	251.833	61.7	98.2667	235.4	189.1	298.5	109.3	306	142.7	25.6	15.1	24.1	74.9	60.5	118	260.8	212.6	306.1
1418274_at	Nutf2	chr8	108749762	108769526	qE3	transporter activity	nuclear transport factor 2 /// similar to Nuclear transport factor 2 (NTF-2) /// similar to Nuclear transport factor 2 (NTF-2) /// similar to Nuclear transport factor 2 (NTF-2) /// similar to Nuclear transport factor 2 (NTF-2)		NA	NA	NA	NA	NA	NA	NA	NA	NA	NA	0.0285	0.461	0.0856	0.148	1.16134	1.16408	0.939854	1.06117	0.81418	0.649	405.233	389.3	252.067	331.15	209.867	169.933	181.1	343.2	594.1	515.7	330.7	466.6	190.7	277.7	287.8	428.7	381	358.2	216.2	115.9	337.9
1418277_at	Rp9h	chr9	22198712	22218758	qA4	zinc ion binding	retinitis pigmentosa 9 homolog (human)		0.02546	0.31916	0.00393	0.22604	0.05487	NA	NA	NA	NA	NA	0.00382	0.0155	0.986	0.0132	1.58934	1.27418	1.48225	1.40729	1.27582	1.22	895.933	480.3	735.1	603.767	489.867	438.933	1124.7	686	1113	726.6	797.2	928.1	613	581	1011.3	441.8	534.6	464.5	461.8	512.1	671.5
1418281_at	Rad51	chr2	118804254	118827514	qF1	nucleotide binding	RAD51 homolog (S. cerevisiae)		4e-05	0.90301	0.00018	0	0.00158	6.01e-06	0.587	4.63e-07	2.04e-06	0.11112	3.83e-09	0.0537	0.912	2.2e-06	1.11852	0.445093	-0.12237	1.27106	0.456763	0.587	345.517	100.433	34.2667	452.433	101.267	129.433	293.7	386.6	326.9	388.1	330	347.8	39.5	17.4	45.9	134	79.8	87.5	394.3	417.3	517.7
1418288_at	Lpin1	chr12	16561430	16615249	qA1.1	Not specified	lipin 1		0.00771	0.76275	0.09535	0.00053	0.01668	0.00467	0.413	0.000708	0.00562	0.250933	0.000329	0.215	0.0316	0.112	0.369143	0.50884	0.763006	0.282826	0.730366	0.604	77.5167	112.2	180.167	64.9833	171.833	136.8	93.7	77.2	57.3	82.9	82.8	71.2	239.5	142.2	158.8	80.6	127.5	128.5	52.9	93.3	69.8
1418289_at	Nes	chr3	88056993	88066377	qF1	structural molecule activity	nestin		NA	NA	NA	NA	NA	0.0133	0.0113	0.531	0.057	0.217894	NA	NA	NA	NA	0.161702	0.173925	0.107962	0.140524	0.196088	0.327	52.0167	58.1333	50.5333	49.1	61	80.1333	55.7	32	56.1	66.1	50.4	51.8	50	65.1	36.5	49.4	61.8	63.2	30.5	42.1	45
1418291_at	Zfp87	chr13	68014708	68095880	qB3	nucleic acid binding	zinc finger protein 87		NA	NA	NA	NA	NA	NA	NA	NA	NA	NA	0.0231	0.000547	0.754	0.598	0.761234	0.805686	0.831898	1.03591	0.835101	0.782	169.367	203.533	200.967	289.467	210.733	185.667	215.6	172.5	152.9	172.8	155.9	146.5	194	213.2	195.7	254.5	223.7	132.4	277.5	304.2	208.4
1418292_at	Asna1	---	87907975	87915371	---	nucleotide binding	arsA (bacterial) arsenite transporter, ATP-binding, homolog 1		NA	NA	NA	NA	NA	0.00543	0.325	0.283	0.00181	0.00101856	0.045	0.352	0.0393	0.0687	0.687287	0.599568	0.680916	0.757413	0.830123	0.48	152.55	132.233	153.067	163.483	207.1	107.733	201.7	133.2	182.4	104.5	85.9	207.6	116.3	153.5	189.4	140.6	143.8	112.3	138.3	183.3	142.4
1418294_at	Epb4.1l4b	chr4	57155791	57237642	qB3	transporter activity	erythrocyte protein band 4.1-like 4b		0.00133	0.11171	0.01015	0.00038	0.08196	NA	NA	NA	NA	NA	0.00135	0.00752	0.973	0.181	0.243351	-0.0759585	-0.298801	-0.00366637	-0.0800127	-0.137	61.7667	37.2	22.8333	37.9833	35.7333	33.5667	47.1	72.4	36.5	76.9	71.6	66.1	28.5	23.1	16.9	33.4	26	52.2	18.5	31.5	56.2
1418295_s_at	Dgat1	chr15	76329269	76339222	qD3	2-acylglycerol O-acyltransferase activity	diacylglycerol O-acyltransferase 1		0.00953	0.30337	0.01636	0.00184	0.25381	0.00902	0.14	0.00497	0.0126	0.624343	0.000818	0.549	0.348	0.521	0.793395	0.97345	1.05952	0.757852	1.05253	1.01	183.417	269.8	313.167	168.35	318.567	285.733	154.1	201.2	144.8	262.5	175.7	162.2	328.5	333.9	277.1	233.5	267.3	308.6	229.4	170.8	178
1418296_at	Fxyd5	chr7	30741487	30750599	qB1	ion channel activity	FXYD domain-containing ion transport regulator 5		3e-05	0.31921	0.00372	0	0.00018	0.00215	0.0173	0.0346	0.00517	0.333338	7.14e-07	0.0119	0.0115	0.551	1.34417	1.49636	1.77577	1.50025	1.71934	1.82	542	733.4	1258.2	725.917	1148.97	1317.3	598.2	526.4	539.8	565.7	604.5	417.4	1129.3	1334.9	1310.4	716.5	743.6	740.1	500.3	772.9	506.1
1418301_at	Irf6	chr1	194853851	194872764	qH6	DNA binding	interferon regulatory factor 6		0.00036	0.06291	0.00195	0.0002	0.17397	0.003	0.382	0.000685	0.00182	0.562461	2.62e-05	0.00761	0.472	0.321	-0.232315	0.14647	0.296182	-0.54679	0.255356	0.145	23.75	57.3333	71	13.5167	68.2333	56.3	34.6	27.6	23.1	16.1	23.8	17.3	70.8	71.1	71.1	44.3	43.6	84.1	13.9	18.4	4.5
1418302_at	Ppt2	chr17	34224718	34235196	qB1	catalytic activity	palmitoyl-protein thioesterase 2		0.02558	0.71498	0.00833	0.00681	0.91478	0.0121	0.172	0.00442	0.814	0.00700667	0.00251	0.772	0.75	0.00579	1.34722	1.00961	0.996846	1.32434	0.973392	1.35	566.2	294.867	276.833	512.6	283.833	536.967	814.7	537	391.6	596	345.8	712.1	275	295.2	260.3	241.4	387	256.2	527.9	598.5	665
1418305_s_at	Nola1	chr3	129816968	129823335	qG3	RNA binding	nucleolar protein family A, member 1 (H/ACA small nucleolar RNPs)		NA	NA	NA	NA	NA	NA	NA	NA	NA	NA	0.0328	0.00292	0.0464	0.936	1.5817	1.53008	1.42496	1.41315	1.38247	1.43	878.267	790.433	635.033	604.367	599.767	632.167	1022.2	799.7	659	962.2	863.9	962.6	661.9	625	618.2	623.1	814	934.2	507.2	501.1	707.5
1418308_at	Hus1	chr11	8893183	8911194	qA1	protein serine	Hus1 homolog (S. pombe)		NA	NA	NA	NA	NA	NA	NA	NA	NA	NA	0.0496	0.429	0.196	0.157	0.692466	0.508091	0.479262	0.74244	0.625043	0.608	150.417	111.033	101.4	161.65	140.167	134.433	127.7	204	104	121.6	156.6	188.6	108.5	96.5	99.2	129.4	94.7	109	213	134.7	185.3
1418319_at	1810047C23Rik	chr8	47474350	47495775	qB1.1	Not specified	RIKEN cDNA 1810047C23 gene		NA	NA	NA	NA	NA	0.0108	0.326	0.0356	0.00161	0.121228	NA	NA	NA	NA	0.747081	0.800508	0.726594	0.752604	0.626245	0.525	165.25	197.9	175.1	161.25	139.9	116.067	183.5	124.6	154.4	169.2	198.1	161.7	98.4	242.3	184.6	217.8	232.1	143.8	168.5	138.5	158.2
1418321_at	Dci	chr17	24154273	24166916	qA3.3	catalytic activity	dodecenoyl-Coenzyme A delta isomerase (3,2 trans-enoyl-Coenyme A isomerase)		0.04511	0.73766	0.03411	0.00714	0.42454	0.0481	0.245	0.0196	0.0448	0.673332	0.00838	0.139	0.729	0.132	0.318907	0.495871	0.56438	0.21885	0.463777	0.42	70.5333	108.667	120.6	57.5833	102.267	96.2	77.7	51.4	78.2	84.8	60.6	70.5	99.8	126.9	135.1	89	130.8	106.2	32	69	56.2
1418322_at	Crem	chr18	3266362	3337486	qA	DNA binding	cAMP responsive element modulator		0.00018	0.80846	1e-05	0.00053	0.00996	NA	NA	NA	NA	NA	0.00507	0.335	0.0826	0.562	0.0880495	0.785708	0.494866	0.200222	0.492158	0.401	44.85	190.667	104.933	58.8667	113.767	100.133	49.1	46.6	40.2	38.5	63.8	30.9	93.6	119.5	101.7	236.4	172.5	163.1	57.1	43.1	38.3
1418325_at	Sephs2	chr7	127063026	127065740	qF3	Not specified	selenophosphate synthetase 2		NA	NA	NA	NA	NA	0.0087	0.36	0.00814	0.00185	0.422536	NA	NA	NA	NA	0.572467	0.240979	0.238035	0.564467	0.308883	0.236	130.483	68.3667	68.1	114.167	76.0333	66.8333	81.5	142.7	190.9	42.9	115.2	209.7	70.5	38.2	95.6	67.2	45.4	92.5	96.2	81.7	140.8
1418327_at	1110058L19Rik	chr1	23950207	23959915	qA5	Not specified	RIKEN cDNA 1110058L19 gene		NA	NA	NA	NA	NA	0.0359	0.016	0.489	0.306	0.151908	NA	NA	NA	NA	0.642248	0.645363	0.689583	0.538748	0.478618	0.629	135.333	143.567	155.3	107.333	105.167	141.167	132.9	101.3	183.1	145.3	137.5	111.9	198.8	124.6	142.5	138	157.5	135.2	83.2	83.2	94.4
1418330_at	Ctcf	chr8	108525668	108572051	qD3	nucleic acid binding	CCCTC-binding factor		NA	NA	NA	NA	NA	0.0169	0.0557	0.0826	0.0171	0.424639	0.0123	0.122	0.849	0.481	1.43573	1.38182	1.37776	1.48786	1.39129	1.34	647.617	590.367	580.7	708.133	613.733	530.833	610.7	715.3	551.4	631.3	705	672	582.3	636.3	523.5	630.6	589.8	550.7	904.6	697	800.8
1418331_at	1110031I02Rik	chr11	120993680	121020796	qE2	Not specified	RIKEN cDNA 1110031I02 gene		0.0014	0.44404	0.00011	0.00771	0.02555	0.00555	0.32	0.000978	0.00899	0.231743	9.8e-05	0.319	0.464	0.963	0.795947	0.457197	0.61812	0.847826	0.510703	0.615	182.133	100.4	133.4	195.933	113.667	138.133	183.9	142.3	191.1	196.3	163.4	215.8	131	118.5	150.7	114.2	89.1	97.9	154	185.3	210.3
1418333_at	Mtf1	chr4	124304866	124347429	qD1	nucleic acid binding	metal response element binding transcription factor 1		NA	NA	NA	NA	NA	0.00795	0.00486	0.5	0.0809	0.302593	0.02	0.196	0.372	0.0467	0.298538	0.181382	0.180032	0.205357	0.27111	0.389	67.6833	59.7	57.2	57	70.5667	88.9	95.7	55.9	68.6	54.9	64.1	66.9	52.9	51.1	67.6	60.9	70.7	47.5	34.5	51.3	43.1
1418334_at	Dbf4	chr5	8402904	8428598	qA2	nucleic acid binding	DBF4 homolog (S. cerevisiae)		0.00338	0.67598	0.00135	0.0006	0.62381	0.00214	0.801	0.000208	0.00183	0.194047	7.58e-05	0.603	0.29	0.409	1.14398	0.696816	0.639641	1.18465	0.570756	0.737	366.883	164.6	142.767	396.65	126.7	172.333	275.7	362.7	389.1	310.5	491.3	372	97.9	180.1	150.3	217	163.3	113.5	501.3	233.9	556.9
1418337_at	Rpia	chr6	70695298	70721759	qC1	ribose-5-phosphate isomerase activity	ribose 5-phosphate isomerase A		NA	NA	NA	NA	NA	NA	NA	NA	NA	NA	0.00168	3.65e-05	0.0371	0.0142	1.30554	1.19875	1.25327	0.99562	1.01877	1.04	506.1	416.833	455.3	270.767	298	299.033	356	624.5	473.6	462.2	608.5	511.8	456.7	437.6	471.6	426.6	458.7	365.2	328.3	224.4	318.3
1418338_at	Wdr33	chr18	32031513	32050964	qB3	Not specified	WD repeat domain 33		NA	NA	NA	NA	NA	0.0185	0.00528	0.304	0.378	0.88995	NA	NA	NA	NA	1.42495	1.16526	1.36559	1.40115	1.52393	1.51	664.367	412.633	600.367	619.583	810.8	724.333	952.7	783.7	374.3	467.4	653.5	754.6	906.1	412.8	482.2	243.5	384	610.4	846.7	897	717.9
1418339_at	Recql	chr6	142319119	142344231	qG2	nucleotide binding	RecQ protein-like		0.00034	0.34132	0.00022	6e-05	0.37568	NA	NA	NA	NA	NA	0.000104	0.000826	0.203	0.418	0.835988	0.481514	0.417309	0.612401	0.377319	0.483	196.333	106.3	90.3667	124.183	86.4	107.2	234.9	226.6	166.7	169.9	188.3	191.6	97.6	77.2	96.3	127.8	105.1	86	141.7	105	142.4
1418342_at	Recc1	chr5	65540987	65614751	qC	nucleotide binding	replication factor C 1		0.00553	0.64825	0.0031	0.00086	0.4628	0.014	0.842	0.00592	0.00255	0.644454	0.000569	0.445	0.386	0.256	1.17691	0.958778	0.910253	1.21316	1.01527	0.985	391.917	261.367	236.467	404.2	295.233	273.7	389	377.9	343.5	325.9	532.6	382.6	205.1	220.8	283.5	251.5	251.6	281	400.4	358.6	501.8
1418346_at	Insl6	chr19	29387342	29391353	qC3	hormone activity	insulin-like 6		0.0015	0.83858	0.00019	0.00069	0.40632	NA	NA	NA	NA	NA	0.0103	0.361	0.116	0.00361	0.145293	0.494374	0.436355	0.236222	0.267875	-0.0227	49.55	107.567	93.6667	60.3667	70.8	47.5333	47.9	41	59.5	54.3	51.1	43.5	84.6	91.3	105.1	100.9	120.8	101	33.9	43.7	58.7
1418351_a_at	Dnmt3b	chr2	153340897	153379163	qA2-A3	DNA binding	DNA methyltransferase 3B		NA	NA	NA	NA	NA	0.00362	0.0109	0.0144	0.086	0.368299	1.84e-05	2.88e-05	0.823	0.0129	0.232693	0.135194	0.301185	-0.195865	0.11032	-0.000543	60.8667	53.8	72.2	25.8833	51.5667	42.8333	44.4	45.2	60.1	89.6	49.1	76.8	61.4	75.4	79.8	49.5	56.5	55.4	11.4	20.7	28.4
1418353_at	Cd5	chr19	10785187	10806019	qA	scavenger receptor activity	CD5 antigen		0.02476	0.4926	0.00691	0.0113	0.79489	NA	NA	NA	NA	NA	NA	NA	NA	NA	1.75814	1.95052	1.93357	1.69566	1.88363	1.59	1244.95	1761.57	1737.9	1098.58	1578.07	971.2	1298.3	1179.5	1318.4	1388.5	1033.7	1251.3	1645.5	1383.5	2184.7	1653.9	1580.6	2050.2	1230.5	923.6	1173.3
1418356_at	Mpst	chr15	78236994	78241262	qE2	thiosulfate sulfurtransferase activity	mercaptopyruvate sulfurtransferase		NA	NA	NA	NA	NA	0.0144	0.171	0.0485	0.00426	0.222531	0.0293	0.131	0.559	0.0232	0.256913	0.221927	0.260272	0.348939	0.172972	0.0561	61.8333	63.7667	67.4333	73.85	59.4333	47.9333	66.7	48.4	69.5	65.1	62	59.3	75.1	50.7	76.5	70.4	61.3	59.6	51.5	64.7	80.8
1418364_a_at	Ftl1	chr7	125006386	125007306	qB3	binding	ferritin light chain 1		0.02122	0.67852	0.00238	0.03403	0.17927	NA	NA	NA	NA	NA	0.0442	0.279	0.113	0.0183	1.3089	1.6133	1.49077	1.20502	1.3991	1.16	508.117	921.533	754.433	420.683	620.933	428.567	467.5	459.3	504	657.2	450.5	510.2	469.3	928.1	865.9	877.9	1026.6	860.1	437.9	355.4	536.7
1418366_at	Hist2h3c1	chr3	96330662	96331830	qF1-F2	DNA binding	histone 2, H3c1 /// histone 2, H2aa1 /// histone 1, H2ad /// histone 1, H2an /// histone 2, H2ab /// histone 2, H2ac /// histone 2, H2aa2		NA	NA	NA	NA	NA	0.00277	0.201	0.00228	0.00116	0.696513	0.00591	0.0137	0.37	0.853	0.367577	0.30682	0.167414	0.611871	0.190184	0.144	78.7	77.1667	58.6667	125.817	60.3667	57.3333	103.6	58	96.7	82	54	77.9	63.4	79.4	33.2	77.5	98.8	55.2	84	133.4	106.6
1418367_x_at	Hist2h3c1	chr3	96330662	96331830	qF1-F2	DNA binding	histone 2, H3c1 /// histone 2, H2aa1 /// histone 1, H2ad /// histone 1, H2an /// histone 2, H2ab /// histone 2, H2ac /// histone 2, H2aa2		NA	NA	NA	NA	NA	0.000259	0.143	0.000194	0.00014	0.820766	0.0102	0.0144	0.129	0.422	0.594432	0.590183	0.458685	0.866631	0.364534	0.342	128.267	133	108.233	206.5	84.4333	81.7	193.5	72.5	156.4	142	76.8	128.4	76.4	182.9	65.4	149.3	157.4	92.3	133.1	229.9	183.6
1418369_at	Prim1	chr10	127418147	127432986	qD3	DNA primase activity	DNA primase, p49 subunit		0	0.69502	3e-05	0	5e-05	0.000132	0.693	3.25e-05	1.98e-05	0.681731	5.06e-09	0.84	0.0856	0.000881	1.64595	1.13761	0.580147	1.63199	0.975931	0.934	994.65	376.633	126.167	933.583	275.867	260.6	903.2	799.5	1129	1045.1	1073.1	1018	104.1	110	164.4	478.7	343.7	307.5	834.7	765.2	1164.3
1418371_at	Dynll2	chr11	87795726	87803713	qC	motor activity	dynein light chain LC8-type 2		0.02431	0.52078	0.05615	0.00299	0.14666	NA	NA	NA	NA	NA	NA	NA	NA	NA	1.14143	0.980396	0.844174	0.976189	0.836791	0.738	367.367	273.433	211.467	273.3	212.267	181.567	328.4	285	408.3	352.7	331.9	497.9	152.7	214.7	267	269.5	300.5	250.3	235.4	243.4	377.9
1418375_at	Mbd6	chr10	126684904	126687947	qD3	DNA binding	methyl-CpG binding domain protein 6		NA	NA	NA	NA	NA	0.0234	0.228	0.00903	0.0242	0.610558	NA	NA	NA	NA	0.258969	0.207546	0.293595	0.142625	0.517639	0.449	66.3333	62.3	75.5	52.1667	114	99.5333	74.3	107.2	34	65.3	37	80.2	115.1	64	47.4	49.7	65.2	72	102.8	44.9	42.1
1418377_a_at	Siva	chr12	53682154	53682694	qF2	CD27 receptor binding	Cd27 binding protein (Hindu God of destruction)		3e-05	0.73881	0.00159	0	0.00014	0.0158	0.66	0.0428	0.00152	0.0984769	6.64e-05	0.689	0.455	0.708	0.74631	0.148662	-0.824921	0.6673	-0.0618192	-0.72	172.767	56.2	8.56667	148.4	38.9	23.5333	100.7	132.4	280.1	195.5	163	164.9	5.2	8.4	12.1	55	69	44.6	109.9	77.7	185.3
1418386_at	2510005D08Rik	chr14	56503705	56520195	qC3	DNA binding	RIKEN cDNA 2510005D08 gene		NA	NA	NA	NA	NA	0.0281	0.219	0.233	0.00617	0.0801461	0.0113	0.257	0.177	0.00513	0.73912	0.868005	0.763783	0.864942	0.654651	0.28	167.267	220	178.333	207.717	149.333	86.4	155	128.8	274.8	166.9	137.5	140.6	184.9	142.3	207.8	223.6	231	205.4	118.7	180.8	192.1
1418390_at	Phf21a	chr2	91987387	92162671	qE1	DNA binding	PHD finger protein 21A		0.01524	0.45249	0.11923	0.00932	0.00187	8.4e-05	0.765	3.78e-06	0.000221	0.00706887	3.98e-05	0.939	1.25e-06	0.604	0.273935	0.129556	0.550133	0.277849	0.667053	0.51	64.9333	53.4	120.033	63.3	151.133	111.6	84.3	80.9	47.2	45.5	61	70.7	166	96.1	98	51.3	59.6	49.3	62.2	69.2	62.9
1418391_at	Phf21a	chr2	91987387	92162671	qE1	DNA binding	PHD finger protein 21A		0.00374	0.54077	0.01896	0.0003	0.03637	0.0279	0.147	0.0188	0.031	0.798726	0.00163	0.846	0.19	0.473	0.148884	0.461074	0.771142	0.173645	0.698779	0.643	51.75	102.567	182.633	60.5167	161.5	148.533	70.2	56.8	23.5	49.7	54.5	55.8	195.2	223.1	129.6	72.6	119	116.1	136.7	63.3	42.5
1418397_at	Zfp275	chrX	69595354	69611690	qA7.3	nucleic acid binding	zinc finger protein 275		0.04363	0.38327	0.05695	0.00901	0.35237	0.00347	0.0178	0.00869	0.0505	0.373252	0.0018	0.689	0.414	0.294	0.775186	1.01176	1.13452	0.737972	1.11921	0.996	179.45	300.2	368.967	166.833	365.5	285.7	168.2	223.7	93.6	161.9	200.6	228.7	278.2	459	369.7	356.6	341.8	202.2	282.1	184.4	186.2
1418398_a_at	Tspan32	chr7	142815055	142829034	qF5	Not specified	tetraspanin 32		0.00095	0.64028	0.00127	8e-05	0.09074	0.000348	0.996	3.82e-05	0.000131	0.362249	4.41e-06	0.0942	0.0688	0.314	0.158571	0.792684	1.09352	0.330576	1.05917	0.951	55.1833	191.2	340.333	70.4667	322.833	278.467	28.6	60.9	98.2	43	65.8	34.6	266.6	331	423.4	204.8	202.1	166.7	84.7	75.8	56
1418401_a_at	Dusp16	chr6	134681134	134758258	qG1	protein binding	dual specificity phosphatase 16		0.00803	0.42181	0.04494	0.00084	0.05232	NA	NA	NA	NA	NA	0.000227	0.000339	0.0162	0.00314	0.579339	0.359861	0.116304	0.0700156	-0.0735724	-0.441	119.583	84.3667	51.4	43.6333	36.2667	23.0333	147.8	136	103.7	74.4	109.4	146.2	44.9	41.6	67.7	92.7	95.9	64.5	75.6	39.5	37.8
1418402_at	Adam19	chr11	45899414	45990766	qA5-B1.1	metalloendopeptidase activity	a disintegrin and metallopeptidase domain 19 (meltrin beta)		0.00107	0.90908	0.00024	0.00022	0.95752	NA	NA	NA	NA	NA	0.000412	0.33	0.299	0.111	-0.37728	0.324225	0.331782	-0.259903	0.147283	0.054	18.2333	78.8667	77.3667	24.3167	56.6667	49.2667	11.5	24.2	18.7	22.6	10.1	22.3	69.8	65.6	96.7	66.7	101.8	68.1	18.2	46.4	28.7
1418410_at	Jrk	chr15	74531815	74536571	qD3	nucleic acid binding	jerky		0.03189	0.20434	0.01026	0.06393	0.35642	NA	NA	NA	NA	NA	NA	NA	NA	NA	-0.203377	0.0200278	-0.0574723	-0.120184	-0.104313	-0.157	24.6	43.5333	36.8	28.8667	34.8333	32.1333	25.7	22	19.7	25.4	28.2	26.6	30.7	50.2	29.5	41.6	51.4	37.6	26.8	26.7	23.1
1418419_at	4632423N09Rik	chr11	97898643	97902089	qD	Not specified	RIKEN cDNA 4632423N09 gene		0.00387	0.87458	0.0337	0.00023	0.01662	0.0038	0.0335	0.0152	0.00798	0.735302	0.000123	0.926	0.0623	0.564	0.76423	0.9036	1.09262	0.770925	1.1076	1.15	171.667	235.733	334.033	179.15	353.833	373.6	173.4	225.7	124	188.6	149.2	169.1	344.9	362.1	295.1	203.7	247	256.5	269	203.7	199
1418429_at	Kif5b	chr18	6201010	6241522	qcM	nucleotide binding	kinesin family member 5B		NA	NA	NA	NA	NA	0.0101	0.00181	0.48	0.797	0.692115	0.0467	0.0764	0.353	0.156	0.256005	0.440704	0.26877	0.505103	0.619352	0.546	65.6167	99.1667	76.9667	110.533	142.433	121.867	99.2	34.1	63.2	44.1	94	59.1	30.9	95.7	104.3	129.6	84.7	83.2	170.4	168	138.3
1418430_at	Kif5b	chr18	6201010	6241522	qcM	nucleotide binding	kinesin family member 5B		NA	NA	NA	NA	NA	0.0145	0.00266	0.516	0.978	0.557433	NA	NA	NA	NA	0.82056	0.979188	0.811003	0.870487	0.980068	0.864	196.35	273.867	234.333	232.65	284.967	221.867	234.2	153.2	158.9	139.2	301.1	191.5	73.2	317.4	312.4	233.6	256.2	331.8	387.4	254.8	374.1
1418436_at	Stx7	chr10	23838712	23878377	qA3	iron ion binding	syntaxin 7		0.03448	0.09518	0.0287	0.07132	0.64113	NA	NA	NA	NA	NA	0.0103	0.00104	0.853	0.108	1.12962	1.29687	1.2613	1.43586	1.27624	1.45	356.767	509.2	463.6	651.767	491.533	656.267	381.6	387.5	409.8	361.4	353.5	246.8	420.8	512.3	457.7	596.9	532	398.7	551.1	622.7	423.3
1418439_at	D10Ertd322e	chr10	94910388	94930211	qC2	Not specified	DNA segment, Chr 10, ERATO Doi 322, expressed		NA	NA	NA	NA	NA	0.00393	0.421	0.00284	0.000745	0.439442	0.00159	0.967	0.0202	0.397	1.07575	1.01165	0.786244	1.07502	0.77432	0.706	320.55	299.933	189.9	308.45	186.7	162.767	311.9	255.6	309.8	363.4	409	273.6	128.4	234.2	207.1	410.5	228.5	260.8	272	223.2	395.7
1418449_at	Lad1	chr1	137634976	137649559	qE4	Not specified	ladinin		0	0.88086	0	2e-05	2e-05	0.021	0.639	0.00347	0.0143	0.455138	5.35e-11	0.946	7.45e-12	3.87e-06	0.0618453	1.64365	0.805554	0.0575746	0.285542	0.233	41.9667	994.3	197.2	41	72.3333	66.4667	36.5	47.2	45.2	33.4	51	38.5	222.4	132.7	236.5	817	834.3	1331.6	37.3	53.2	31.6
1418461_at	Sh3d19	chr3	86057106	86215023	qF1	Not specified	SH3 domain protein D19		NA	NA	NA	NA	NA	NA	NA	NA	NA	NA	0.014	0.00597	0.204	0.0606	-0.362516	-0.230092	-0.311535	-0.168263	-0.113889	-0.135	18.1833	27	22.2333	26.3833	33.6333	33.5333	25.6	18.1	21.6	13.7	14.2	15.9	25.1	25.4	16.2	23.5	23.3	34.2	25.2	33.5	23.6
1418462_at	Exosc9	chr3	36744187	36757274	qB	3'-5'-exoribonuclease activity	exosome component 9		NA	NA	NA	NA	NA	NA	NA	NA	NA	NA	5.15e-07	6.04e-07	3.28e-06	0.000216	1.17051	1.22339	1.09578	0.633877	0.557248	0.631	389.05	438.067	340.267	130.033	122.1	143.3	498.8	401.1	413.3	232.2	449.2	339.7	359	265.7	396.1	398	380.5	535.7	159.8	130.9	163.4
1418465_at	Ncf4	chr15	78072055	78089835	qE1	protein binding	neutrophil cytosolic factor 4		0.00049	0.04781	0.00161	0.00054	0.51047	NA	NA	NA	NA	NA	0.000124	0.00642	0.61	0.98	-0.0172554	0.42947	0.509017	0.247912	0.492627	0.506	37.5667	94.7333	107.7	62.5833	108.067	110.567	28.8	41	19.9	49.7	55	31	105.3	99.1	118.7	97.8	86.4	100	26	86.1	56.6
1418468_at	Anxa11	chr14	24675339	24719984	qA3	calcium ion binding	annexin A11		NA	NA	NA	NA	NA	NA	NA	NA	NA	NA	0.0187	0.656	0.0126	0.114	0.720369	0.424155	0.726106	0.752639	0.706144	0.895	159.35	93.6667	168.2	165.417	164.2	235.033	152.2	193.7	142.5	112.4	123.5	231.8	200.1	116.8	187.7	86.3	95.9	98.8	167.9	233.9	161.5
1418473_at	Cutc	chr19	43806323	43821949	qC3	copper ion binding	cutC copper transporter homolog (E.coli)		0.03645	0.46231	0.74589	0.00554	0.01912	NA	NA	NA	NA	NA	0.00764	0.00262	0.00388	0.0524	0.314097	0.294874	0.106207	-0.024295	-0.159117	-0.179	69.85	73.2667	49.1667	37.3667	31.1333	33.0667	59.1	66.9	71.7	80.8	86.5	54.1	46.1	50.7	50.7	66.1	69.6	84.1	37.2	24.6	59.8
1418474_at	1500005A01Rik	chr14	54535591	54539387	qC2	Not specified	RIKEN cDNA 1500005A01 gene		0.00025	0.17594	0.00023	9e-05	0.48868	2.94e-05	0.000459	0.00193	0.0171	0.255478	1.93e-07	0.285	0.698	0.131	-0.0366517	0.282335	0.327472	0.0184287	0.310187	0.216	34.2667	72.3667	76.1	38.2	75.9333	64.3667	36.9	39.3	36.7	32.6	31.8	28.3	63.5	87	77.8	71.9	56.2	89	28.9	27.9	36.3
1418479_at	Vps54	chr11	21139293	21221136	qcM	protein binding	vacuolar protein sorting 54 (yeast)		NA	NA	NA	NA	NA	0.00691	0.00745	0.109	0.064	0.781541	0.00223	0.738	0.769	0.157	0.759327	0.963234	0.867913	0.786602	0.997122	1.04	171.85	266.4	216.9	188.417	285.6	301.2	155.9	187.6	118	142.2	247.8	179.6	190.5	253.7	206.5	309.3	262	227.9	352.3	167.1	243.9
1418481_at	Pkmyt1	chr17	23453935	23464357	qA3.3	nucleotide binding	protein kinase, membrane associated tyrosine/threonine 1		0.0001	0.52918	7e-05	1e-05	0.11117	NA	NA	NA	NA	NA	0.000504	0.0414	0.0995	0.0138	0.839492	0.128579	-0.0828893	0.587736	0.410101	0.36	201.683	53.1667	37.0667	131.05	93	89.1333	194.9	185.3	161.1	252.2	144.4	272.2	27.2	60.1	23.9	55.6	53.2	50.7	139.1	78	179
1418483_a_at	Ggta1	chr2	35222189	35283458	qB	Not specified	glycoprotein galactosyltransferase alpha 1, 3		0.03199	0.78462	0.08536	0.02438	0.00306	NA	NA	NA	NA	NA	0.00831	0.774	0.00215	0.604	0.839031	0.94262	0.693739	0.852507	0.703962	0.659	197.317	258.733	153.9	197.817	162.333	148.833	212.5	211.4	154.9	198.1	188.9	218.1	154.4	167.6	139.7	286.8	294.5	194.9	198.8	242.7	193.8
1418497_at	Fgf13	chrX	55408933	55481220	qA6	fibroblast growth factor receptor binding	fibroblast growth factor 13		0.00161	0.48172	0.00013	0.00581	0.04071	NA	NA	NA	NA	NA	0.000402	0.508	0.028	0.0415	0.670498	0.22982	0.421058	0.712599	0.441676	0.616	140.85	64.5	94	152.667	98	137.267	133.9	169.4	144	117.6	144	136.2	128.5	65.2	88.3	62.1	67.5	63.9	207.2	136.1	101.4
1418501_a_at	Oxr1	chr15	41619588	41691119	qD1	Not specified	oxidation resistance 1		0.04374	0.8932	0.00428	0.14483	0.08997	NA	NA	NA	NA	NA	0.0142	0.892	0.00335	0.361	0.644478	1.19675	0.877042	0.657099	0.747015	0.752	143.933	416.667	237.367	136.15	177.233	176.433	104.2	139.8	175	76.8	257.1	110.7	123.5	271	317.6	463.7	434.9	351.4	185.6	109.8	152.9
1418502_a_at	Oxr1	chr15	41619588	41691119	qD1	Not specified	oxidation resistance 1		0.02054	0.21088	0.00472	0.54864	0.02488	NA	NA	NA	NA	NA	0.00192	0.227	8.55e-05	0.026	0.791212	1.12246	0.846544	0.701773	0.613324	0.601	181.833	372.2	209.133	150.167	136.567	132.2	189	198.9	222.1	135.9	209.5	135.6	166.7	228.9	231.8	482.7	378.3	255.6	166.1	101.4	166.1
1418504_at	Hspa9a	chr18	35063384	35080324	qC	nucleotide binding	heat shock protein 9A		0.0425	0.19545	0.33301	0.01155	0.09723	NA	NA	NA	NA	NA	0.00271	0.00445	0.0608	0.258	1.20818	1.12706	0.961397	0.990554	0.93903	0.852	420.117	362.367	263.2	268.883	254.967	215.033	293	515.9	302.6	438.4	487.9	482.9	197	310.9	281.7	399.7	343	344.4	334.9	216.9	405.1
1418505_at	Nudt4	chr10	94976696	94993834	qC3	magnesium ion binding	nudix (nucleoside diphosphate linked moiety X)-type motif 4		0.00595	0.23081	0.01604	0.00123	0.18094	0.0495	0.0459	0.888	0.0732	0.137394	0.00355	0.115	0.754	0.432	1.07267	0.783447	0.618724	0.866829	0.839603	0.477	328.283	187.867	135.5	240.3	210.233	115.267	247.5	418.5	187.2	310.9	456.9	348.7	102.1	141.1	163.3	199.3	201	163.3	437.2	191.4	381.9
1418506_a_at	Prdx2	chr8	87859758	87864422	qC3	peroxidase activity	peroxiredoxin 2		NA	NA	NA	NA	NA	0.0122	0.271	0.0781	0.00193	0.0740859	0.00266	0.633	0.121	0.0328	1.87633	1.86553	1.68482	1.91135	1.69516	1.44	1586.08	1496.93	1084.67	1620.13	1095.47	719.5	1534.9	1250.9	2211.6	1468.2	1471.5	1579.4	882.6	904.4	1467	1670.5	1382.4	1437.9	1172.2	1513.2	1619.8
1418508_a_at	Grb2	chr11	101373249	101374275	qE2	receptor activity	growth factor receptor bound protein 2		0.03383	0.93799	0.02987	0.07026	0.00307	NA	NA	NA	NA	NA	0.0172	0.777	0.00382	0.659	0.671202	0.357839	0.921244	0.698428	0.800061	0.862	151.3	82.8333	242.967	148.35	207	219.633	123.5	100.7	234.3	82.6	143.5	223.2	213.5	210.5	304.9	70.8	92.8	84.9	120.7	124.5	121.9
1418512_at	Stk3	chr15	34819142	35100305	qB3.3	nucleotide binding	serine/threonine kinase 3 (Ste20, yeast homolog)		NA	NA	NA	NA	NA	0.0244	0.998	0.00982	0.00474	0.698262	NA	NA	NA	NA	-0.0639414	-0.198757	-0.123163	0.0391925	-0.260797	-0.303	33.85	29.4667	33.8333	40.0667	25.5333	24.5333	44.3	24.7	38.5	46.6	28.4	20.6	21.9	52.7	26.9	36.7	32	19.7	30.3	48.1	42.2
1418518_at	Furin	chr7	80262706	80276117	qD1-E2	serine-type endopeptidase activity	furin (paired basic amino acid cleaving enzyme)		NA	NA	NA	NA	NA	0.00799	0.785	0.0401	0.00058	0.0393158	0.0444	0.244	0.804	0.0167	0.429859	0.536571	0.456703	0.350531	0.513217	0.702	88.1	121.1	98.7667	74.1333	113.167	159.633	93.7	88	86.9	56.3	95.7	108	107.7	116.4	72.2	81.3	109.1	172.9	88.5	73.4	66.7
1418520_at	Tgoln1	chr6	72540651	72546509	qC1	Not specified	trans-golgi network protein		0.02235	0.55806	0.00278	0.03964	0.18174	NA	NA	NA	NA	NA	NA	NA	NA	NA	0.192687	0.393888	0.311283	0.226745	0.369689	0.211	54.0667	89.4667	73.7	57.3667	86.8	64.5333	58.3	58.3	52.3	47.4	59.5	48.6	77.9	61.7	81.5	96.7	69.5	102.2	51.8	64	43.3
1418527_a_at	Fusip1	chr4	135128177	135141972	qD3	Not specified	FUS interacting protein (serine-arginine rich) 1		0.03927	0.4198	0.7713	0.009	0.0121	0.000628	0.819	0.00462	3.02e-05	0.00759127	7.87e-05	0.936	0.00458	0.0103	0.583215	0.614029	0.243664	0.577073	0.264758	-0.0653	120.633	138.933	66.7	115.45	69.4333	39.3	83.4	101.6	144.1	142	138.4	114.3	51.4	94.8	53.9	158.7	160.3	97.8	130.3	78.2	142.1
1418528_a_at	Dad1	chr14	53193488	53211919	qC2	dolichyl-diphosphooligosaccharide-protein glycotransferase activity	defender against cell death 1		NA	NA	NA	NA	NA	NA	NA	NA	NA	NA	0.0327	0.739	0.0702	0.00162	1.88941	2.01603	2.02397	1.8682	1.86977	1.74	1616.75	1996.23	2039.13	1498.6	1562.13	1157.23	1964	1299.7	1660.9	1692.9	1604.7	1478.3	1959.6	2322.6	1835.2	1829	2234	1925.7	1192.8	1706.5	1305.3
1418529_at	Osgep	chr14	49837632	49847056	qC1	peptidase activity	O-sialoglycoprotein endopeptidase		0.04784	0.55615	0.03585	0.00931	0.49096	0.047	0.789	0.294	0.00474	0.0502226	0.00317	0.0493	0.351	0.00677	1.09824	0.833782	0.74519	0.861989	0.682708	0.263	335.75	214.633	178.367	211.4	155.4	86.2333	250.8	266.2	414.3	363.9	358.5	360.8	107.8	209.4	217.9	281.5	218.1	144.3	190.4	145.6	356.8
1418537_at	0610042E07Rik	chr7	4448044	4469280	qA1	catalytic activity	RIKEN cDNA 0610042E07 gene		NA	NA	NA	NA	NA	NA	NA	NA	NA	NA	0.00127	0.000175	0.00963	0.0029	0.138309	0.385667	0.0323242	-0.696415	-0.340198	-0.831	49.4667	87.3333	43.9	12.7667	22.5667	11.5333	42.7	43.8	65.2	60.5	46	38.6	30.3	47	54.4	76.9	83.2	101.9	6.2	4.2	27.9
1418541_at	2810429O05Rik	chr12	4214583	4241569	qA1.1	Not specified	RIKEN cDNA 2810429O05 gene		0.04808	0.57243	0.02404	0.01178	0.71275	0.00175	0.574	0.000827	0.000286	0.503454	0.00369	0.29	0.829	0.895	0.303199	-0.119762	-0.188287	0.195436	-0.15036	-0.207	69.8167	37.7	28.5667	54.1667	31.6333	29.0667	49.6	54.6	83.6	102.1	59.6	69.4	19.8	35.5	30.4	58.9	37.3	16.9	41.1	60.5	72.6
1418542_s_at	2810429O05Rik	chr12	4214583	4241569	qA1.1	Not specified	RIKEN cDNA 2810429O05 gene		0.00027	0.87528	0.00034	2e-05	0.04422	0.00151	0.529	0.000429	0.000397	0.960518	5.56e-06	0.958	0.452	0.221	1.20667	0.889275	0.735208	1.20894	0.832635	0.829	414.117	234.833	167.033	401.933	207.7	207.433	414.1	389	397.7	525	363.9	395	150.7	184.6	165.8	300	223.9	180.6	391.3	356.6	415
1418543_s_at	Ccdc43	chr11	102500751	102513824	qE1	Not specified	coiled-coil domain containing 43		NA	NA	NA	NA	NA	0.0188	0.115	0.0133	0.0302	0.673854	0.0207	0.0198	0.825	1	0.708432	0.629271	0.653297	0.893971	0.606225	0.653	153.167	140.567	147.033	215.75	140.267	145.933	157.5	156	188.9	119.8	171.3	125.5	177.2	97.3	166.6	154.2	109.4	158.1	172.7	197.3	180.2
1418553_at	Arhgef18	chr8	3455113	3456601	qA1.1	guanyl-nucleotide exchange factor activity	rho/rac guanine nucleotide exchange factor (GEF) 18		0.0075	0.80382	0.97561	0.00074	0.00199	0.00493	0.117	0.00308	0.00758	0.626052	0.000329	0.091	0.0107	0.312	1.07038	1.0713	1.44683	0.92338	1.39667	1.33	316.583	333.8	669.1	238.55	622.967	555.033	318.6	353.1	238.5	365	237.5	386.8	548	710.2	749.1	429.6	319.3	252.5	359.3	247.3	267.8
1418564_s_at	Serbp1	chr6	67196557	67217069	qC1	RNA binding	Serpine1 mRNA binding protein 1		NA	NA	NA	NA	NA	NA	NA	NA	NA	NA	0.0265	0.077	0.146	0.0142	1.89511	1.79078	1.74465	1.74794	1.62077	1.44	1644.97	1294.13	1273.33	1190.88	951.833	691.1	1490.9	1511.6	1847.9	1370.4	1950.7	1698.3	670.7	1680.8	1468.5	1133.1	1387	1362.3	1176	1074.7	1370.1
1418566_s_at	Nudcd2	chr11	40577090	40583443	qA5	Not specified	NudC domain containing 2		NA	NA	NA	NA	NA	NA	NA	NA	NA	NA	0.0199	0.00838	0.106	0.0149	0.990039	0.787666	0.626545	1.41071	1.12912	1.17	284.9	189.567	136.833	661.733	402.9	430.933	312.8	271.8	205.7	458.5	322.3	138.3	169.4	132.6	108.5	187.4	215.9	165.4	432.7	828.1	486.1
1418567_a_at	Srp14	chr2	118167288	118171152	qE5	RNA binding	signal recognition particle 14		NA	NA	NA	NA	NA	0.0187	0.251	0.0278	0.00513	0.385326	NA	NA	NA	NA	1.43835	1.48869	1.41746	1.54181	1.34954	1.27	677.6	727.867	658.8	779.433	562.8	487.333	497	698	1103.6	513.6	648	605.4	510.9	503.4	962.1	775.9	778.1	629.6	813.8	591.7	762.9
1418578_at	Dgka	chr10	128123055	128147005	qD3	diacylglycerol kinase activity	diacylglycerol kinase, alpha		0.0001	0.03643	0.97919	7e-05	0.00021	0.0106	0.0969	0.0147	0.0103	0.851647	6.81e-05	0.871	0.00584	0.564	1.66144	1.66048	1.99805	1.65032	1.92732	1.95	1019.13	1005.77	1936.2	996.167	1719.8	1715.43	1190.3	1216.3	924.4	905.7	885.9	992.2	1820.1	2156.6	1831.9	1030.5	948.4	1038.4	1594.5	948.4	1070.1
1418579_at	Cetn2	chrX	69166209	69171126	qB	nucleic acid binding	centrin 2		NA	NA	NA	NA	NA	0.0146	0.299	0.0856	0.00221	0.0777296	0.00748	0.44	0.254	0.043	1.0379	1.02211	0.902546	1.08969	0.911632	0.698	298.917	295.433	232.267	316.2	242.533	171.833	261.6	288.4	394.8	212.1	356.9	279.7	222.4	203.8	270.6	310.2	282.2	293.9	280.3	282.5	296.2
1418580_at	Rtp4	chr16	23517088	23529510	qB1	Not specified	receptor transporter protein 4		0.02121	0.25762	0.01185	0.01112	0.97359	0.00144	0.00885	0.00629	0.0465	0.312289	3.13e-05	0.0066	0.637	0.0893	1.18905	1.55273	1.55729	0.793595	1.46558	1.23	414.25	871.467	821.267	206.917	706.267	445.3	345.4	477.4	579.1	247.9	286.3	549.4	795.7	865.7	802.4	1312.9	649.4	652.1	94.8	131.1	99.2
1418582_at	Cbfa2t3h	---	125516031	125585067	---	transcription factor activity	core-binding factor, runt domain, alpha subunit 2, translocated to, 3 homolog (human)		0.00953	0.63859	0.00317	0.00238	0.87275	0.017	0.259	0.00293	0.118	0.0762818	0.00076	0.779	0.357	0.00976	0.385896	-0.222887	-0.25193	0.417961	-0.0724247	0.208	85.45	29.4667	26.0333	88.8333	36.7667	63.8667	74.6	133.8	37.6	116.6	71.6	78.5	37.1	25.8	15.2	21.6	18.4	48.4	117.6	133.4	63.4
1418583_at	Hint3	chr10	30297622	30307876	qA4	Not specified	histidine triad nucleotide binding protein 3		NA	NA	NA	NA	NA	0.0365	0.00646	0.857	0.628	0.790166	0.0337	0.298	0.755	0.287	0.635276	0.779382	0.853162	0.758975	0.727586	0.674	137.2	185.167	215.167	183.933	173.433	152.2	151.2	101.9	219.9	89.5	152.8	107.9	217.7	155.6	272.2	176.4	182.4	196.7	61.7	169.3	106.4
1418587_at	Traf3	chr12	111667617	111714956	qF	receptor activity	Tnf receptor-associated factor 3		0.01221	0.25104	0.01211	0.00397	0.55422	0.000244	0.0809	0.000219	0.000307	0.820417	2.08e-05	0.053	0.386	0.972	0.902765	1.37585	1.48309	0.649706	1.52928	1.49	248.15	587.633	722.833	152.833	797.633	705.2	162.3	403.6	85.9	247	276.4	313.7	912.8	682.1	573.6	503.4	703.6	555.9	342.5	108.4	160.6
1418593_at	Taf6	chr5	138408205	138417009	qG2	DNA binding	TAF6 RNA polymerase II, TATA box binding protein (TBP)-associated factor		0.00026	0.95553	1e-05	0.00213	0.0037	0.0375	0.027	0.199	0.112	0.752089	0.000182	0.0615	0.174	0.227	1.04193	0.836718	0.942651	0.976308	0.903479	0.884	296.117	206.967	249.533	252.2	238.167	226.367	293	272.1	312.3	314	280.4	304.9	230.6	252.2	265.8	197.7	194.2	229	198.8	222.7	259.3
1418594_a_at	Ncoa1	chr12	4257437	4491183	qA2-A3	DNA binding	nuclear receptor coactivator 1		0.00668	0.99385	0.0019	0.13711	0.00059	0.0212	0.00426	0.505	0.537	0.965158	0.000617	0.672	0.00433	0.845	0.602882	0.345526	0.700066	0.638765	0.730248	0.723	124.517	80.8667	156.633	141.117	171.933	170.1	136.8	157	84	128.8	108.6	131.9	168.6	131.7	169.6	80.5	70.1	92	214.3	152.3	208.9
1418609_at	Il1f6	chr2	24037425	24047710	qA3	cytokine activity	interleukin 1 family, member 6		0.00172	0.0083	0.08038	0.00736	0.2341	NA	NA	NA	NA	NA	NA	NA	NA	NA	0.049001	0.153503	0.231493	-0.0236997	0.130893	0.165	41	55.9	62.7667	36.0167	54.8	60.9333	53	47.1	41.6	31.3	33.8	39.2	57.7	68.1	62.5	59.2	57.8	50.7	35.6	50.7	36.3
1418611_at	Gpr162	chr6	124823801	124829535	qF2	rhodopsin-like receptor activity	G protein-coupled receptor 162		3e-05	0.15581	2e-05	1e-05	0.81453	0.0359	0.48	0.00682	0.0337	0.414362	0.000221	0.708	0.722	0.125	0.689611	0.262061	0.24763	0.718468	0.300585	0.419	147.433	69.3	64.8667	161.833	76.2333	95	157.5	128.3	116.5	183.8	143.2	155.3	63.6	73.2	57.8	53.9	75.2	78.8	190	124.2	209.8
1418612_at	Slfn1	chr11	82933039	82938864	qC	Not specified	schlafen 1		0.00338	0.13323	0.11992	0.00075	0.01959	0.00153	0.602	0.000264	0.000619	0.583651	5.16e-05	0.363	0.0142	0.47	-0.17625	0.336121	1.31207	-0.39874	1.25041	1.06	33.5833	87.9333	583.767	24.55	497.067	338.967	38.6	60.8	36.1	3.3	26.3	36.4	547.3	260.4	943.6	143.5	68.8	51.5	9.6	10.8	24.6
1418624_at	Ybx1	chr4	118775912	118792536	qD1	nucleic acid binding	Y box protein 1		NA	NA	NA	NA	NA	0.0213	0.228	0.0885	0.00464	0.147677	0.00433	0.96	0.14	0.0126	2.06179	2.00513	1.9226	2.06373	1.84212	1.63	2294.18	1951.97	1696.33	2188.33	1459.83	1023.13	1908.1	1861.4	2727.1	2786.9	2076.3	2405.3	1293.4	1860.4	1935.2	1720.2	2024.4	2111.3	1602.6	1897	2201.7
1418627_at	Gclm	chr3	122237632	122258962	qH1-3	glutamate-cysteine ligase activity	glutamate-cysteine ligase , modifier subunit		NA	NA	NA	NA	NA	0.0325	0.0356	0.106	0.492	0.0574674	0.000263	0.000121	0.498	0.000699	0.570331	0.240167	0.561979	0.0952593	0.3354	-6.98e-05	120.367	67.6667	119.9	47.5	80.7333	44.2333	163	81.1	103.9	171.3	78.8	124.1	142.1	115.3	102.3	47.4	65	90.6	48.5	82.3	54.3
1418629_a_at	---	---	129216122	129244609	---	Not specified	---		0.02222	0.66606	0.01598	0.00351	0.42647	NA	NA	NA	NA	NA	0.0345	0.0398	0.578	0.887	1.45261	1.25121	1.18538	1.28082	1.31345	1.2	675.35	477.267	398.867	491.25	525.6	421.9	609.1	817	638.8	623.5	732.7	631	390.2	408.6	397.8	564.7	553.9	313.2	740.7	470.2	618.1
1418633_at	Notch1	chr2	26279914	26325646	qA3	DNA binding	Notch gene homolog 1 (Drosophila)		NA	NA	NA	NA	NA	0.00418	0.116	0.0101	0.00198	0.382286	NA	NA	NA	NA	0.439409	0.110176	0.200141	0.227504	0.45194	0.525	100.267	51.2667	75.6333	57.3167	101.7	115.367	65.6	106.2	46	127.5	58.3	198	132.9	73.6	20.4	48.9	53.9	51	55.3	55.1	43.4
1418634_at	Notch1	chr2	26279914	26325646	qA3	DNA binding	Notch gene homolog 1 (Drosophila)		NA	NA	NA	NA	NA	0.0346	0.547	0.005	0.0478	0.256421	0.0412	0.00122	0.0612	0.615	1.52018	1.05616	1.17154	0.969907	1.46214	1.28	869.267	321.167	487.8	271.85	706.067	474.467	625.5	831.5	419.5	1699.4	483.7	1156	532.4	796.3	134.7	400.9	297.1	265.5	380	274.7	213.1
1418635_at	Etv3	chr3	87611504	87626083	qF1	DNA binding	ets variant gene 3		NA	NA	NA	NA	NA	0.044	0.721	0.00481	0.111	0.125757	0.00174	0.00794	0.000235	0.0506	0.683164	0.747376	0.845108	0.917165	1.25351	1.08	151.033	174.8	210.767	228.817	481.7	323.733	205.7	157.9	82.1	210.1	120.4	130	216.8	263.4	152.1	151.7	172.3	200.4	243.6	310.4	139.7
1418637_at	---	---	87611504	87626083	---	Not specified	---		NA	NA	NA	NA	NA	0.00114	0.0211	0.00602	0.00381	0.803407	0.0153	0.757	0.0425	0.371	0.855504	0.926998	1.14704	0.886169	1.25407	1.28	221.817	248.267	395.167	227.967	469.167	475.967	153.9	378.6	151.8	103.6	264.4	278.6	580.1	237.7	367.7	217.3	219.8	307.7	439.1	219.4	224.9
1418640_at	Sirt1	chr10	62714361	62762149	qB4	DNA binding	sirtuin 1 ((silent mating type information regulation 2, homolog) 1 (S. cerevisiae)		NA	NA	NA	NA	NA	0.016	0.00243	0.844	0.78	0.942811	0.0285	0.821	0.582	0.542	0.517676	0.442615	0.44722	0.493557	0.526362	0.54	107.883	97.0667	96.1667	112.3	116.733	119.667	94.6	117.2	82.6	74.6	180.2	98.1	80.3	114	94.2	99.1	91	101.1	232.6	109.5	152.8
1418641_at	Lcp2	chr11	33947083	33992257	qA4	Not specified	lymphocyte cytosolic protein 2		0.02136	0.81101	0.00462	0.00786	0.77564	NA	NA	NA	NA	NA	0.00591	0.0606	0.343	0.697	1.19886	1.46133	1.43748	1.32241	1.54754	1.47	404.467	704.033	666.233	517.083	828.133	694.9	370	431.8	418.6	343.1	421.6	441.7	487.5	698.6	812.6	693.9	891.4	526.8	801.6	438	550.8
1418642_at	Lcp2	chr11	33947083	33992257	qA4	Not specified	lymphocyte cytosolic protein 2		0.01856	0.71514	0.00892	0.00348	0.61325	NA	NA	NA	NA	NA	7.15e-10	6.09e-10	8.11e-09	4.31e-10	0.620939	0.891618	0.94084	-0.292808	-0.205002	-0.38	129.283	231.767	255.8	20.3	29.8	22.5	133.9	159.8	83.9	117.4	147.9	132.8	348	228.9	190.5	194.5	217.4	283.4	19.7	16.3	20.5
1418646_at	Gna-rs1	chr17	35587903	35597515	qC-D	nucleotide binding	guanine nucleotide binding protein, related sequence 1		0.00835	0.23161	0.29382	0.00136	0.01533	NA	NA	NA	NA	NA	0.0215	0.124	0.173	0.36	0.640561	0.720293	0.966703	0.457178	0.948208	0.816	135.117	165.8	263.1	101.017	261.967	220.3	85	150.8	132.3	152.7	129.4	160.5	237.9	242.7	308.7	170.8	174.1	152.5	89.3	113	140.1
1418647_at	Gna-rs1	chr17	35587903	35597515	qC-D	nucleotide binding	guanine nucleotide binding protein, related sequence 1		0.00051	0.76286	0.01111	2e-05	0.00242	0.00316	0.651	0.000907	0.000753	0.909289	4.93e-05	0.0122	0.0707	0.782	0.0609631	0.190341	0.385869	-0.102601	0.349945	0.363	41.7	59.8	85.5	30.9167	82.2	84.5667	47.3	47.7	33.7	43.7	36.3	41.5	80.7	104.6	71.2	58.9	56.1	64.4	40.8	32.8	23.7
1418648_at	Egln3	chr12	55100606	55125486	qC1	Not specified	EGL nine homolog 3 (C. elegans)		NA	NA	NA	NA	NA	NA	NA	NA	NA	NA	0.0296	0.215	0.224	0.0162	0.215983	-0.165302	-0.518091	0.436428	0.139985	0.125	58	32.2333	23.3667	87.3167	54.7667	71.1	90.1	46.6	54.1	51.7	46	59.5	49.2	3.7	17.2	30.7	18.6	47.4	74.1	101.9	88.6
1418649_at	Egln3	chr12	55100606	55125486	qC1	Not specified	EGL nine homolog 3 (C. elegans)		0.00574	0.3581	0.02072	0.00071	0.08575	0.000792	0.788	0.000268	0.000115	0.560712	5.71e-05	0.139	0.719	0.0367	0.997118	0.686424	0.439423	1.11211	0.725074	0.678	272.75	157	101.533	331.433	170.833	154.433	332.6	301.1	273.2	189.7	293.5	246.4	125.7	52	126.9	190.3	141.8	138.9	283.5	401.2	310.8
1418655_at	B4galnt1	chr10	126568779	126575533	qD3	Not specified	beta-1,4-N-acetyl-galactosaminyl transferase 1		0.0003	0.89526	8e-05	4e-05	0.63414	NA	NA	NA	NA	NA	0.00211	0.00776	0.708	0.0723	0.72378	1.40125	1.45778	-0.0167035	1.26845	0.79	161.55	623.8	694.767	56.45	481.367	250.7	195.2	119.4	169.5	200.8	97.9	186.5	493.2	852.9	738.2	687.3	712.3	471.8	44.7	56.7	64.8
1418656_at	Lsm5	chr6	56630640	56634272	qC1	RNA binding	LSM5 homolog, U6 small nuclear RNA associated (S. cerevisiae)		NA	NA	NA	NA	NA	0.0144	0.322	0.00597	0.00699	0.932851	0.00441	0.216	0.198	0.692	1.00648	0.823261	0.693365	1.14993	0.616007	0.631	293.883	203.9	156.5	363.35	138.867	160.7	371.7	205.4	479.1	197.5	190.6	319	171.3	116.7	181.5	242.8	192	176.9	227.2	351.2	341.2
1418658_at	2410005O16Rik	chr4	19502213	19533440	qA3	binding	RIKEN cDNA 2410005O16 gene		NA	NA	NA	NA	NA	0.0322	0.512	0.0689	0.00427	0.16888	NA	NA	NA	NA	0.176367	0.186054	0.157154	0.29834	0.148926	0.024	52.8167	61.7	55.7333	66.1167	56	45.3667	55.2	52	68.4	46.6	51.9	42.8	47.8	45.3	74.1	80.8	61.8	42.5	60	68	84.8
1418659_at	Clock	chr5	77285675	77379608	qC3.3	DNA binding	circadian locomoter output cycles kaput		NA	NA	NA	NA	NA	0.0367	0.0236	0.107	0.293	0.575659	0.0323	0.282	0.963	0.76	-0.59116	-0.259619	-0.390557	-0.480053	-0.266295	-0.346	12.0667	25.2333	19.4667	14.9667	25	22.9667	15.1	12.5	12	4.6	17.5	10.7	13.8	27	17.6	24.5	23.2	28	17.2	19.2	20.1
1418665_at	Impa2	chr18	67414591	67444586	qE1	magnesium ion binding	inositol (myo)-1(or 4)-monophosphatase 2		0.02557	0.12007	0.03668	0.01899	0.73575	0.034	0.658	0.0236	0.0058	0.467919	0.00297	0.147	0.253	0.136	0.774527	0.429245	0.37266	0.604807	0.242376	0.126	183.683	97.5667	87.7667	128.383	67.2333	58.8333	89	132.7	205	235.1	206.2	234.1	52.9	85.2	125.2	131.1	77.5	84.1	98.2	90.1	163.8
1418671_at	Capn5	chr7	97996754	98053407	qE1	cysteine-type endopeptidase activity	calpain 5		0.00111	0.27103	0.00466	0.00014	0.05317	NA	NA	NA	NA	NA	0.00669	0.0563	0.657	0.914	0.388282	-0.195561	-0.596975	0.0248449	-0.309361	-0.569	82.7833	29.1	14.7667	41.9833	23.3333	22.1667	60.9	69.4	65.2	101.7	73.5	126	5.5	15.9	22.9	23.5	24.9	38.9	43.3	28.9	57.6
1418672_at	Akr1c13	chr13	4190432	4204848	qA1	aldo-keto reductase activity	aldo-keto reductase family 1, member C13		NA	NA	NA	NA	NA	0.0439	0.0136	0.325	0.367	0.939209	0.0423	0.299	0.0939	0.209	0.884737	0.888763	0.842422	0.792812	0.673517	0.684	219.883	228.833	216.067	184.7	153.2	154.9	192.8	263.3	264.1	153.5	259.9	185.7	319.2	150.9	178.1	205	228.2	253.3	115.1	164.5	122.2
1418684_at	2310012P17Rik	chr5	104823495	104824921	qE5	Not specified	RIKEN cDNA 2310012P17 gene		NA	NA	NA	NA	NA	0.0116	0.00666	0.111	0.251	0.649497	NA	NA	NA	NA	0.352342	0.443797	0.426034	0.330344	0.496507	0.445	76.95	99.3	94.9333	72.6833	108.933	100.267	82	80.3	50.5	60.6	120.2	68.1	63.3	125	96.5	78.7	86.8	132.4	104.7	79	92.9
1418686_at	Oas1c	chr5	121060709	121073131	qF	2'-5'-oligoadenylate synthetase activity	2'-5' oligoadenylate synthetase 1C		0.00231	0.08409	0.00793	0.00132	0.33013	0.00134	0.476	0.000171	0.00124	0.223501	2.3e-05	0.0507	0.546	0.104	1.51065e-05	0.345246	0.466177	-0.168751	0.415136	0.272	37.9833	81.4667	102.1	27.15	93.7667	71.2667	38.9	57.2	41.6	34	33.1	23.1	89	141	76.3	71.5	99.8	73.1	17.9	20.3	37.8
1418693_at	Hnrpc	chr14	50995330	51025974	qC1	nucleotide binding	heterogeneous nuclear ribonucleoprotein C /// similar to heterogeneous nuclear ribonucleoprotein C /// similar to heterogeneous nuclear ribonucleoprotein C		NA	NA	NA	NA	NA	NA	NA	NA	NA	NA	0.0292	0.00314	0.255	0.0464	0.438707	0.377013	0.288932	0.722198	0.515495	0.541	90.15	91.8333	71.4333	152.317	114.1	125.067	63.7	128.5	89.2	80.8	93.2	85.5	85.1	53	76.2	141	67.3	67.2	135.3	135.8	186.7
1418703_at	Rbms1	chr2	60553070	60764225	qC3	nucleotide binding	RNA binding motif, single stranded interacting protein 1		0.00192	0.10254	0.11822	0.00049	0.01279	NA	NA	NA	NA	NA	0.00448	0.0342	0.19	0.0146	0.699359	0.787823	0.971335	0.529018	0.930574	0.688	149.9	189.6	264.733	109.283	256.6	159.533	133.4	150.7	120.3	146.7	161.7	186.6	229.2	275.8	289.2	162.5	221.6	184.7	123.3	110.5	105.3
1418704_at	S100a13	chr3	90600361	90610506	qF1-F2	calcium ion binding	S100 calcium binding protein A13		NA	NA	NA	NA	NA	0.000394	0.00592	0.00852	0.00355	0.638041	0.00137	0.0111	0.427	0.575	1.04316	1.04638	0.961663	1.2844	0.949323	0.894	309.45	311.6	268.533	477.483	262.3	228.9	389	220.8	494.5	245.3	245	262.1	182.8	362.4	260.4	355.6	302.7	276.5	301.3	452.3	336.5
1418709_at	Cox7a1	chr7	29892951	29894791	qB1	cytochrome-c oxidase activity	cytochrome c oxidase, subunit VIIa 1		0.0335	0.1174	0.529	0.02967	0.02065	NA	NA	NA	NA	NA	NA	NA	NA	NA	-0.362545	-0.282264	-0.67812	-0.192231	-0.825061	-0.907	18.5667	24.6	11.3667	26.1167	9.6	13	25.2	17.8	25.9	11.8	18.3	12.4	10.7	16.5	6.9	23.7	30.6	19.5	11.5	21.2	29.7
1418710_at	Cd59a	chr2	103896656	103916192	qE2-E4	Not specified	CD59a antigen		NA	NA	NA	NA	NA	0.0105	0.0127	0.455	0.085	0.0431893	NA	NA	NA	NA	0.176355	0.300853	0.247121	0.187991	0.128518	0.335	53.1667	77.1333	66.4333	53.2167	54.1	80.8	71.1	66.7	42.6	49.3	46.5	42.8	79.4	75.3	44.6	46.9	82.8	101.7	41.3	47.5	42.7
1418714_at	Dusp8	chr7	141890885	141899660	qF5	phosphoprotein phosphatase activity	dual specificity phosphatase 8		NA	NA	NA	NA	NA	0.0317	0.831	0.0304	0.0642	0.00289176	0.00699	0.0648	0.0106	0.0003	-0.454226	-0.311745	-0.541265	-0.354213	-0.516883	-0.22	15.0333	22.9	14.0333	18.2	15.4	28.7333	19.6	12.8	16.3	15.8	14.5	11.2	13.7	15.9	12.5	21.1	20.7	26.9	11.6	20.6	23.1
1418716_at	Mrps25	chr6	92138961	92149515	qD3	nucleic acid binding	mitochondrial ribosomal protein S25		NA	NA	NA	NA	NA	0.0163	0.501	0.0267	0.00215	0.198997	0.0402	0.578	0.541	0.92	0.293404	0.169435	0.0143099	0.255982	0.111346	0.0238	68.0833	59.2333	41.4667	60.2833	52.6	44.8	60.5	45.8	101	67.4	62.8	71	47.2	43.9	33.3	75.6	58.9	43.2	54.1	53.9	67.7
1418719_at	2410004L22Rik	chr8	74179893	74201579	qC1	Not specified	RIKEN cDNA 2410004L22 gene		0.03173	0.22744	0.13424	0.00739	0.1546	0.0314	0.557	0.00513	0.0301	0.364988	0.00635	0.273	0.0992	0.415	0.744732	0.580689	0.401591	0.665508	0.407484	0.485	168.283	128.3	90.3667	138.2	91.4667	108.4	113.5	122.5	202.3	207.1	163.1	201.2	69.8	76.6	124.7	117	104.7	163.2	131	116.1	147.8
1418727_at	Nup155	chr15	8056485	8107074	qA2	nucleocytoplasmic transporter activity	nucleoporin 155		0.00599	0.09244	0.01749	0.0036	0.40903	0.0218	0.0115	0.263	0.137	0.714686	0.00112	0.2	0.72	0.851	0.638813	0.424406	0.350518	0.528911	0.381836	0.328	135.55	94	79.2333	112.95	87.2667	81.1	109	164	81.7	163.8	145.1	149.7	69.8	83.5	84.4	100.4	95.4	86.2	163.3	93.6	199
1418741_at	Itgb7	chr15	102044013	102059978	qF3	receptor activity	integrin beta 7		1e-05	0.80917	1e-05	0	0.02562	0.00382	0.507	0.000683	0.00223	0.487842	7.51e-06	0.0341	0.795	0.0608	1.128	1.62809	1.79422	0.921337	1.66167	1.54	352.067	955.767	1322.3	244.05	1028.93	834.733	351.9	379	292.6	413.8	325.1	350	1062.6	1658.8	1245.5	1022.8	1061.4	783.1	288.6	229.3	264
1418743_a_at	Tesc	chr5	118288772	118322900	qF	calcium ion binding	tescalcin		6e-05	0.10757	7e-05	3e-05	0.4574	0.000648	0.952	8.51e-05	0.00022	0.504765	2.9e-07	0.0219	0.598	0.362	-1.32957	0.518667	0.757986	-0.825462	0.670711	0.492	4.08333	113.5	181.267	8.8	153.3	115.133	1.3	3.3	1	1.1	4.4	13.4	124.7	173.1	246	113.2	132.1	95.2	9.5	13	2.8
1418744_s_at	Tesc	chr5	118288772	118322900	qF	calcium ion binding	tescalcin		0	0.08493	0	0	0.00999	3.51e-06	0.45	1.19e-06	3.19e-07	0.134569	3.27e-11	0.0148	0.00454	0.0819	0.681792	1.74282	2.11168	0.907853	2.12717	2.33	149.517	1187.67	2409.97	222.967	2579.67	3477.77	177.7	201.3	144.2	75.2	173	125.7	2483	2267.3	2479.6	994	1399.9	1169.1	182	242.3	187.1
1418746_at	Pnkd	chr1	74265816	74286487	qC3	Not specified	paroxysmal nonkinesiogenic dyskinesia		0.03788	0.87455	0.00368	0.43045	0.02633	NA	NA	NA	NA	NA	NA	NA	NA	NA	-0.211256	-0.749984	-0.32564	-0.292765	-0.149695	-0.715	24.6833	11.6333	22.1333	20.75	31.6667	21.5	26.1	28.1	18.1	19.9	19.7	36.2	29.9	14.7	21.8	7.5	5.6	21.8	21.2	22.6	15.5
1418758_a_at	Pscd3	chr5	143878071	143965864	qG2	Not specified	pleckstrin homology, Sec7 and coiled-coil domains 3		0.00042	0.38881	3e-05	0.0022	0.01607	1.15e-05	0.0142	1.23e-05	0.00108	0.00834383	1.23e-07	0.00084	0.264	0.0774	0.317168	1.04538	0.7202	0.584971	1.15469	0.898	70.5333	317.9	165	118.167	389.2	231.567	79.7	81.5	69.4	42.3	81.4	68.9	202.2	123.7	169.1	216.1	318.1	419.5	132.3	154.5	131.7
1418760_at	Rdh11	chr12	80093009	80111251	qC3	oxidoreductase activity	retinol dehydrogenase 11		0.00477	0.46032	0.00084	0.00349	0.41716	NA	NA	NA	NA	NA	0.00202	0.302	0.0142	0.946	0.499359	0.111977	0.18954	0.424147	0.384299	0.196	102.883	52.2	57.8667	86.9333	89.1	63.1	128.5	81.8	75.3	141	77	113.7	62.6	52.8	58.2	56.1	39.6	60.9	90.4	122.7	93.8
1418767_at	Cyp4f13	chr17	32663106	32685820	qB1	monooxygenase activity	cytochrome P450, family 4, subfamily f, polypeptide 13		0.04162	0.14155	0.17094	0.01664	0.24191	0.0108	0.578	0.00139	0.0127	0.24148	0.00449	0.146	0.0887	0.584	-0.63883	-0.292858	0.0434632	-0.413146	0.0848253	-0.0737	12.5333	27	45.1333	16.8667	49.4667	38.0667	9.2	14.5	2.5	26	12.6	10.4	29.8	57.6	48	27	11.2	42.8	18.3	11.7	24.4
1418770_at	Cd2	chr3	101404593	101417000	qF2.2	protein kinase activity	CD2 antigen		0.0023	0.20026	0.0026	0.00076	0.47567	NA	NA	NA	NA	NA	0.017	0.227	0.511	0.00557	1.89306	2.19762	2.2612	1.98891	2.12308	1.91	1640.78	2861	3291.33	1881.32	2514.47	1779.4	1750.3	1451.3	2150.2	1734	1379.5	1379.4	2441.3	4101.9	3330.8	2475.9	3566.5	2540.6	1759.9	1772.7	1754.6
1418778_at	9030408N13Rik	chr3	129906982	129962159	qH1	Not specified	RIKEN cDNA 9030408N13 gene		0.02612	0.82395	0.20148	0.00225	0.0362	0.00163	0.152	0.00144	0.00092	0.790845	8.45e-06	0.00564	5.34e-05	0.00451	0.854258	0.749927	0.535201	0.647217	0.259785	0.233	202.733	176.4	118.533	135.7	69.0667	66.7	197.7	199.8	219.9	200.4	202.6	196	157.3	73.4	124.9	204.5	161.6	163.1	89	106.3	158.9
1418793_at	Idua	chr5	108909593	108924474	qE5	Not specified	iduronidase, alpha-L-		NA	NA	NA	NA	NA	0.00172	0.435	0.000343	0.000914	0.541048	0.000712	0.00102	0.259	0.0322	0.51849	0.699652	0.765961	0.254863	0.588395	0.545	106.85	163.8	181.267	60.8	129.6	119.267	157.6	113.5	64.5	114.9	91.1	99.5	208.6	210.7	124.5	129.6	132.7	229.1	80.6	65.4	51.5
1418794_at	Cds2	chr2	131954665	131997585	qF2	phosphatidate cytidylyltransferase activity	CDP-diacylglycerol synthase (phosphatidate cytidylyltransferase) 2		NA	NA	NA	NA	NA	0.000772	0.166	0.00146	0.000214	0.242541	0.000141	0.949	0.0263	0.0579	0.938828	0.859789	0.76802	0.941482	0.723822	0.654	241.95	217.967	177.467	234.617	168.8	148.133	269.5	186.7	236.1	243.1	278.5	237.8	179.6	172.2	180.6	183	205.2	265.7	213.7	228.8	220.2
1418825_at	Irgm	chr11	48708667	48714772	qB1.2	Not specified	immunity-related GTPase family, M		0.01107	0.52024	0.00509	0.00262	0.71433	0.00993	0.636	0.000916	0.0264	0.0900019	0.000772	0.0839	0.353	0.139	0.531274	0.792354	0.823341	0.401092	0.888184	0.668	108.317	190.067	200.433	82.5833	233.5	158.167	106.7	84.1	113.1	78.7	128.4	138.9	173.4	180.7	247.2	194.8	193.4	182	63.1	109.6	92.1
1418826_at	Ms4a6b	chr19	11585495	11597443	qB	receptor activity	membrane-spanning 4-domains, subfamily A, member 6B		0.00251	0.25254	0.01332	0.00036	0.06018	0.0114	0.00362	0.775	0.201	0.372565	0.000218	0.00513	0.925	0.0104	1.50108	1.70916	1.87855	1.73022	1.69937	1.59	755.667	1120.17	1535.53	1168.12	1103.23	847.8	630.3	700.2	1142.3	674.1	771.7	615.4	1399.4	1683	1524.2	1355.2	1060.8	944.5	752.6	1017.5	809.5
1418827_at	Thex1	chr8	36934818	36964052	qB1.1	magnesium ion binding	three prime histone mRNA exonuclease 1		0.02582	0.72624	0.00299	0.03642	0.20662	0.0164	0.0832	0.0141	0.0387	0.60445	0.00252	0.556	0.487	0.257	0.492876	0.162485	0.291393	0.442784	0.0783036	0.153	98.7	57.3667	74.7667	91.7333	49.3	57.8	101.2	98.4	106.7	100.1	80.3	105.5	49.4	112.3	62.6	57.8	45.2	69.1	74.9	77.3	59.1
1418828_at	Thex1	chr8	36934818	36964052	qB1.1	magnesium ion binding	three prime histone mRNA exonuclease 1		0.00595	0.77427	0.0013	0.00181	0.84779	0.00129	0.696	0.000162	0.000679	0.357836	1.49e-05	0.00091	0.105	0.0251	0.936953	0.574329	0.592347	1.18691	0.725557	0.809	244.833	125.9	127.8	388.317	168.867	195.167	190.6	262.5	292.1	176.4	321.6	225.8	152.7	102.8	127.9	145.7	111.8	120.2	329	308.7	514.2
1418830_at	Cd79a	chr7	24606231	24610618	qA3	transmembrane receptor activity	CD79A antigen (immunoglobulin-associated alpha)		0.02115	0.02434	0.15524	0.05633	0.59416	NA	NA	NA	NA	NA	0.0221	0.0393	0.617	0.0659	0.184467	-0.0457628	-0.140417	-0.0609875	-0.125216	0.165	58.8667	38.0667	31.7333	33.45	35.7	59.4	32.6	59.5	26.7	51.3	94.9	88.2	39.6	20.1	35.5	35.8	35.3	43.1	17.4	41	31.6
1418838_at	Abcd1	chrX	69969316	69991248	qB	Not specified	ATP-binding cassette, sub-family D (ALD), member 1		0.00593	0.47891	0.00061	0.62257	0.00306	NA	NA	NA	NA	NA	NA	NA	NA	NA	0.929144	0.546908	0.891106	0.880149	0.939339	0.917	237.133	118.533	233.933	221.867	254.9	249.467	279.1	232.3	236.8	203.3	191.2	280.1	285	152	264.8	120.6	116.5	118.5	278.2	230.3	210.4
1418842_at	Hcls1	chr16	36854234	36882453	qB	protein binding	hematopoietic cell specific Lyn substrate 1		0	0.95517	0	0	0.00862	0.0458	0.839	0.00573	0.854	0.0160891	7.6e-05	0.361	0.148	0.000552	1.09761	1.52786	1.41466	1.03857	1.39945	1.06	329.067	782.7	624.667	291.65	620.833	336.933	347.1	315.4	313.9	320.2	311.9	365.9	563.1	629.4	681.5	838.3	677.1	832.7	321.2	291.2	285.4
1418850_at	Epc1	chr18	6435948	6516106	qA1	Not specified	enhancer of polycomb homolog 1 (Drosophila)		NA	NA	NA	NA	NA	NA	NA	NA	NA	NA	0.0462	0.0437	0.432	0.325	1.52046	1.53253	1.61434	1.64458	1.5976	1.7	767.667	790.533	920.9	982.883	911.867	1031.67	916.1	761.9	659.1	786.6	783.9	698.4	973.2	1000.8	788.7	798.5	871.1	702	1179.9	1545.5	866.3
1418851_at	Trim39	chr17	35866924	35880057	qB1	protein binding	tripartite motif protein 39		NA	NA	NA	NA	NA	0.00075	0.00394	0.0221	0.0112	0.725181	0.0119	0.404	0.113	0.394	0.572956	0.577331	0.73597	0.489088	0.808653	0.857	121.05	130.567	174.733	103.2	198.667	218.867	143.5	171.4	73.9	83	92.5	162	255.7	133.5	135	92.1	112.9	186.7	185.1	115.2	116
1418854_at	Birc2	chr9	7818732	7835790	qA1	protein binding	baculoviral IAP repeat-containing 2		0.0479	0.7075	0.03811	0.00764	0.41295	NA	NA	NA	NA	NA	NA	NA	NA	NA	0.982085	1.15758	1.22917	1.11837	1.20949	1.17	268.517	383.067	436.433	338.467	429.333	382.567	206.8	311.9	300	186.8	358.7	246.9	379.4	480.9	449	395.7	359.8	393.7	461.8	240.3	337.7
1418856_a_at	Fanca	chr8	126154389	126204682	qE1	Not specified	Fanconi anemia, complementation group A		0.00071	0.17776	0.00075	0.00025	0.479	NA	NA	NA	NA	NA	0.000348	0.0336	0.71	0.234	0.792993	0.451008	0.39257	0.639393	0.486672	0.509	183.233	99.0333	86.5667	135.933	106.533	111.633	150.8	203.7	131.8	233.2	158.5	221.4	100.4	70.1	89.2	88.2	92.6	116.3	194.9	103.8	201.2
1418869_a_at	Pus1	chr5	111013952	111020796	qF	DNA binding	pseudouridine synthase 1		NA	NA	NA	NA	NA	NA	NA	NA	NA	NA	0.00549	0.00448	0.36	0.00197	0.880948	0.879832	0.846629	0.660827	0.789744	0.5	217.233	227.533	207.433	135.883	192.933	118.467	175.9	224.3	162.5	268.1	245.9	226.7	184	219.2	219.1	172.3	242.4	267.9	135.2	113.9	178.7
1418886_s_at	Idh3b	chr2	129970754	129975869	qF3	isocitrate dehydrogenase (NAD+) activity	isocitrate dehydrogenase 3 (NAD+) beta		0.03245	0.24997	0.01281	0.02854	0.68041	NA	NA	NA	NA	NA	NA	NA	NA	NA	1.58403	1.47211	1.48971	1.59414	1.4801	1.5	874.75	700.567	721.2	864.233	722.9	728.867	956.4	764.4	978.6	883.5	754.7	910.9	665.7	757	740.9	681.8	659.8	760.1	785.6	814.3	826.5
1418888_a_at	Sepx1	chr17	24464248	24470378	qA3.3	protein-methionine-R-oxide reductase activity	selenoprotein X 1		NA	NA	NA	NA	NA	0.0308	0.884	0.077	0.00296	0.111444	0.0404	0.231	0.998	0.0731	0.908971	0.805379	0.80222	0.999941	0.805098	0.607	233.017	195.267	192.133	266.583	198.1	142.167	191.5	181.2	335	198.1	286.7	205.6	151.1	217	208.3	212.5	188.3	185	267.4	209.1	361.8
1418890_a_at	Rab3d	chr9	21657184	21668523	qA2-A3	nucleotide binding	RAB3D, member RAS oncogene family		NA	NA	NA	NA	NA	NA	NA	NA	NA	NA	0.0017	0.000491	0.000181	0.111	0.450569	0.362088	0.481789	0.631517	0.645247	0.583	90.9167	83.3	103.367	128.433	144.8	128.033	106.6	96.3	80	91.4	96.9	74.3	123	80.5	106.6	88.6	75.7	85.6	107.7	136.5	132.9
1418893_at	Pbx2	chr17	34200468	34205456	qB1	DNA binding	pre B-cell leukemia transcription factor 2		NA	NA	NA	NA	NA	0.00658	0.0427	0.0391	0.00793	0.416507	0.00361	0.955	0.0935	0.191	0.769104	0.816063	0.936375	0.765936	0.971699	1.06	174.283	199.867	247.1	172.8	273.033	313.433	131.9	209.3	162.9	141.8	165.1	234.7	252.1	276.2	213	226.7	184.5	188.4	287	161.7	185.8
1418894_s_at	Pbx2	chr17	34200468	34205456	qB1	DNA binding	pre B-cell leukemia transcription factor 2		NA	NA	NA	NA	NA	0.00159	0.0155	0.00622	0.0138	0.675893	0.0129	0.397	0.215	0.579	0.722222	0.823605	1.01198	0.643637	0.988069	0.94	164.55	204.433	298.5	137.283	280.133	249.333	191.8	199.1	81.1	232.6	116.1	166.6	302.1	407.5	185.9	208	239.6	165.7	186.9	163.5	158.8
1418895_at	Scap2	chr6	51788747	51942119	qB3	Not specified	src family associated phosphoprotein 2		NA	NA	NA	NA	NA	NA	NA	NA	NA	NA	0.000217	0.000159	0.0228	0.000714	0.713457	0.568005	0.566749	0.97071	0.758427	0.878	155.667	124.567	120.567	248.75	180.4	228.433	158.5	212	126.9	158.4	164	114.2	131.4	105.8	124.5	145.3	117.6	110.8	244.8	236	249.3
1418899_at	Ufm1	chr3	53943107	53951732	qC	Not specified	ubiquitin-fold modifier 1		0.02866	0.97827	0.86082	0.00321	0.00937	0.00717	0.12	0.00275	0.029	0.229471	0.00118	0.0667	0.0175	0.145	0.727881	0.714287	0.423887	0.880002	0.426172	0.592	160.733	164.033	92.6333	211.883	96.5667	134.667	141.6	128.2	216.8	158.2	186.2	133.4	100.5	70	107.4	172.4	170.8	148.9	133.2	188.3	204
1418910_at	Bmp7	chr2	172512373	172583246	qH3	cytokine activity	bone morphogenetic protein 7		0.00076	0.28468	0.00017	0.00062	0.40355	0.0035	0.734	0.000555	0.00152	0.543903	2e-05	0.0872	0.536	0.831	0.131046	-0.668302	-0.536611	-0.042688	-0.582627	-0.507	48.4833	12.3333	14.8333	35.1	13.6	16.8667	40.6	37.9	43.9	52.8	53.4	62.3	17.6	8.9	18	18.3	10.9	7.8	33.4	32.9	30.5
1418912_at	Plxdc2	chr2	16274044	16670060	qA2-A3	receptor activity	plexin domain containing 2		0.00013	0.24852	0.02035	1e-05	0.00053	0.00137	0.249	0.017	0.000158	0.0192422	2.9e-06	0.777	0.337	0.786	0.550452	0.348307	-0.0883758	0.530672	0.252097	-0.0615	111.733	83.9333	33.8667	106.033	68.5333	40.2	109.2	97.6	93.2	137.1	131.4	101.9	39.3	30.1	32.2	61.6	70.4	119.8	127	123.1	112.2
1418919_at	Sgol1	chr17	53140627	53154241	qC	Not specified	shugoshin-like 1 (S. pombe)		0.0001	0.94439	0.00466	0	0.00034	7.49e-06	0.894	5.19e-07	2.09e-06	0.133628	3.63e-08	0.709	0.419	7.48e-07	1.144	0.466195	-0.707687	1.18716	0.334924	0.464	365.2	106.7	13.7333	382.05	79.5333	106.433	378.1	339.2	376.4	287.6	400.5	409.4	7.2	5.1	28.9	132.7	63.4	124	361.5	387.3	411.9
1418926_at	Zfhx1a	chr18	5591871	5774909	qA1	nucleic acid binding	zinc finger homeobox 1a		0.00908	0.28695	0.0029	0.00685	0.64029	0.00864	0.524	0.00235	0.0032	0.862085	2.15e-05	0.000263	0.00441	0.0089	1.47279	1.22901	1.26294	1.69553	1.45188	1.46	708.467	441.2	464.1	1059.03	684.5	667.4	822.9	814.3	604.6	518.7	785.5	704.8	486.1	436	470.2	413.7	391.9	518	1402	912.2	1112.7
1418929_at	Ift57	chr16	49618901	49683746	qB5	protein binding	intraflagellar transport 57 homolog (Chlamydomonas)		0.00071	0.85587	0.00031	8e-05	0.35684	1.05e-05	0.337	6.85e-07	2.28e-05	0.00545646	6.51e-07	0.507	0.302	0.000407	0.627021	0.275034	0.205174	0.653571	0.333651	0.444	129.533	72.2	59.7	132.533	79.3	98.5	153	110.6	130.3	106.7	141.5	135.1	65.5	53.7	59.9	52.3	67.3	97	148.6	126.6	143.1
1418938_at	Dio2	chr12	91129942	91143828	qD3	thyroxine 5'-deiodinase activity	deiodinase, iodothyronine, type II		NA	NA	NA	NA	NA	0.0234	0.221	0.466	0.00511	0.0325648	NA	NA	NA	NA	-0.0938671	-0.0963696	0.00744437	-0.0969884	-0.050336	0.128	31.0167	36.4	42.7	30.15	38	55.6333	42.4	27.5	33.9	30.8	29.7	21.8	63.4	31.4	33.3	30	24.4	54.8	28.5	33.8	37.2
1418943_at	B230120H23Rik	chr2	72086605	72243449	qC3	Not specified	RIKEN cDNA B230120H23 gene		NA	NA	NA	NA	NA	0.00193	0.968	0.000608	0.000319	0.679151	0.0164	0.00497	0.843	0.315	-0.667129	-0.863084	-0.706954	-0.285392	-0.829211	-0.881	10.1667	9.93333	10.2667	21.0833	8.46667	8.53333	9.8	12.8	8	5.7	16	8.7	8.1	11.7	11	2.6	11.7	15.5	20	17.9	24.5
1418946_at	St3gal1	chr15	66935955	67006373	qD2	Not specified	ST3 beta-galactoside alpha-2,3-sialyltransferase 1		0.00036	0.70443	0.00019	4e-05	0.2456	0.023	0.392	0.00456	0.0261	0.369512	0.000484	0.257	0.692	0.145	0.180165	0.715728	0.842427	0.0313252	0.788277	0.568	53.5167	166.9	212.333	44.1167	190.967	143.033	60	43.7	50.1	38.6	63.4	65.3	144.5	220.9	271.6	195.3	175.2	130.2	73.2	36.5	42.9
[truncated: 4,464 more rows]
[truncated: 33 more columns]

## Sheet: Raw data
Affymetrix_ID	Target Description	B10 PreS 1	B10 PreS 2	B10 PreS 3	B10 PreS 4	B10 PreS 5	B10 PreS 6	B10 S+ 1	B10 S+ 2	B10 S+ 3	B10 S- 1	B10 S- 2	B10 S- 3	NOD PreS 1	NOD PreS 2	NOD PreS 3	NOD PreS 4	NOD PreS 5	NOD PreS 6	NOD S+ 1	NOD S+ 2	NOD S+ 3	NOD S- 1	NOD S- 2	NOD S- 3
[truncated: 22,690 more rows]
