# Supplementary material for: Impairment of organ-specific T cell negative selection by diabetes susceptibility genes: genomic analysis by mRNA profiling
Source: Genome Biol. 2007 Jan 21;8(1):R12. doi: 10.1186/gb-2007-8-1-r12 (PMC1839132; doi:10.1186/gb-2007-8-1-r12)
Supplement: Additional data file 2 — The 'B10' worksheet contains information on the expression profiles (patterns) for all probesets that showed a significant difference between the means on the transformed scale, using a threshold of p < 0.05 for the B10k strain. Along with the Affymetrix ID are listed the gene symbol, the pattern to which the probeset is assigned in the B10k strain, the pattern to which the probeset is assigned in the NODk strain, the average arithmetic (unlogged) Affymetrix MAS 5.0 signal values for each condition in the B10k and NODk strains of pre-selection ('PreS'), positive selection ('S+') and negative selection ('S-'), and the annotated molecular function. In the 'NOD' worksheet, all probesets that meet the significant cut-off for assignment to an expression pattern in the NODk strain are listed, in the same manner as the 'B10' worksheet. In the 'B10 vs NOD' worksheet, all probesets that meet the significant cut-off for assignment to a differential expression group between the B10k and NODk strains are listed. Along with Affymetrix ID and gene symbol are listed the group number, the fold-change between the relevant B10k and NODk conditions (dependent on differential expression group), the p values for differential expression between B10k and NODk strains for each condition, the average arithmetic normalized expression for each condition in the B10k and NODk strains, and the annotated molecular function [file gb-2007-8-1-r12-S2.xls]

## Sheet: B10
		Pattern		B10			NOD
	Gene Symbol	B10	NOD	PreS	S+	S-	PreS	S+	S-	Molecular Function
1415691_at	Dlgh1	A		297.983	489.333	436.033	318.517	429.367	466.067	protein binding
1415812_at	Gsn	A		482.083	1020.93	755.2	388.133	405.2	512.233	actin binding
1415899_at	Junb	A	A	65.65	169.733	158.467	60.3333	122.5	177.967	DNA binding
1415906_at	Tmsb4x	A		2933.25	4366.03	4140.27	3745.6	4866.63	3483.83	actin binding
1415983_at	Lcp1	A	A	939.25	1510	1263.2	694.733	1047.9	1252.93	actin binding
1416002_x_at	Cotl1	A		203.467	452.033	476.833	130.767	238.2	367.333	actin binding
1416013_at	Pld3	A		391.1	825.633	693.6	287.167	530.933	766.633	catalytic activity
1416064_a_at	Hspa5	A		2065.53	2965.2	2897.2	1982.67	2718.17	2528.67	nucleotide binding
1416066_at	Cd9	A		19.5333	86.0667	69.0667	15.55	42.1	44.6667	protein binding
1416104_at	Mpdu1	A		152.8	208.633	208.8	135.567	131.033	194.4	Not specified
1416122_at	Ccnd2	A	A	185.017	2396.17	1815.3	51.4	1443.53	1891.43	protein binding
1416123_at	Ccnd2	A		4.15	87.2667	88.8333	2.51667	24.4	52.3	protein binding
1416124_at	Ccnd2	A	A	5.73333	27.4333	29.3667	3.08333	22.7667	22.4	protein binding
1416296_at	Il2rg	A	A	1332.42	2571.23	2191.87	1061.27	2693.8	2699	receptor activity
1416382_at	Ctsc	A		795.717	1140.17	1016.53	1004.08	1555.43	1077.23	cysteine-type endopeptidase
1416401_at	Cd82	A	A	339.067	1061.97	1503.73	191.617	521.467	929	Not specified
1416406_at	Pea15	A	A	60.5167	154.9	134.033	56.6833	129.767	130.333	protein kinase C binding
1416442_at	Ier2	A		319.4	825.767	829.367	221.083	408.767	735.333	Not specified
1416471_at	Cept1	A		450.15	788.1	641.833	472.283	597.9	604.167	transferase activity
1416522_a_at	Grcc10	A		1037.53	1610.13	1444.77	983.85	1125.53	1149.27	Not specified
1416528_at	Sh3bgrl3	A		1057.9	1535	1433.63	1141.87	1419.3	1393.03	Not specified
1416556_at	Tspan31	A	A	178.483	456.067	376.1	105	260.6	221.433	Not specified
1416611_at	Scamp2	A	A	224.883	448.833	360.633	169.717	330.633	439.833	Not specified
1416708_a_at	Gramd1a	A	A	282.25	781.867	576.933	144.433	448.433	575.933	catalytic activity
1416712_at	Pepd	A		142.2	291.467	228.867	173.333	231.6	300.167	X-Pro dipeptidase
1416735_at	Asah1	A		92.1833	130.8	155.167	62.6	76.4333	84.2667	hydrolase
1416811_s_at	Ctla2a	A	A	50.6833	277.933	365.633	31.1167	84.7333	126.433	cysteine protease inhibitor activity
1416830_at	0610031J06Rik	A		322.883	552	484.9	270.667	336.833	479.267	nucleotide binding
1416844_at	Prmt2	A	A	135.917	335.9	332.033	191.583	351.967	360.2	methyltransferase
1416857_at	Sdf2	A		563.25	702.333	729.833	675.867	615.033	719.067	Not specified
1416869_x_at	Lime1	A		87.2333	274.967	282.6	71.9167	180.533	285.633	nucleic acid binding
1416880_at	Mcl1	A		460.333	757.9	767.1	529.3	667.3	946.367	protein binding
1416896_at	Rps6ka1	A	A	597.883	1330.37	1196.4	431.383	864.933	1258.73	nucleotide binding
1416897_at	Parp9	A		325.333	679.767	693.367	250.35	328.9	551.7	NAD+ ADP-ribosyltransferase activity
1416901_at	Npc2	A		2415.08	4726.57	3749.43	2566.47	3120.1	3422	Not specified
1416921_x_at	Aldoa	A		1062.17	1654.3	1462.6	1032.3	1135.63	1523.33	fructose-bisP aldolase
1416942_at	Arts1	A	I	132.717	178.867	204.9	98.5167	86.2333	134.8	DNA binding
1417044_at	Lcmt1	A		280.617	407.4	524.067	232.933	195.7	224.4	methyltransferase
1417110_at	Man1a	A		233.983	324.9	328.9	222.45	326.8	332.333	mannosidase
1417111_at	Man1a	A	A	407.183	773.5	678.367	424.167	721.433	732.633	mannosidase
1417126_a_at	Rpl22l1	A		1587.5	2544.77	2208.17	1651.63	1978.87	1612.83	ribosome structure
1417140_a_at	Ptpn2	A		361.117	546.567	544.633	364.983	559.833	451.7	phosphoprotein phosphatase activity
1417141_at	Igtp	A		725.8	1606.33	1892.63	517.867	715.233	1074.27	GTPase activity
1417161_at	Cdk2ap2	A		222.65	456.067	336.633	140.8	240.3	300.467	Not specified
1417164_at	Dusp10	A		203.933	355.267	434.7	307.917	366.3	412.4	protein phosphatase 2A
1417171_at	Itk	A	A	537.9	1172	901.733	627.667	1241.27	1413.1	nucleotide binding
1417189_at	Psme2	A		767	1262.63	1419.4	699.7	761.9	1062.17	protein binding
1417219_s_at	Tmsb10	A		215.3	677.067	525.533	496.717	429.6	329	actin binding
1417222_a_at	Tmem123	A		94	199.6	203.567	139.783	339.333	203.233	receptor activity
1417244_a_at	Irf7	A		114.567	432.733	427.4	95.4	177.433	318.933	DNA binding
1417292_at	Ifi47	A		449.133	1137.6	990.2	1012.77	1512.4	1600.9	rhodopsin-like receptor activity
1417298_at	Ebpl	A		137.817	231.667	216.033	150.15	211	208.7	cholestenol delta-isomerase activity
1417306_at	Tyk2	A	A	183.417	366.7	392.5	178.4	338.3	380.367	nucleotide binding
1417321_at	D4Wsu132e	A		235.583	463.667	511.5	309.883	969.567	426.433	nucleic acid binding
1417406_at	Sertad1	A		118.7	274.267	248.867	131.867	176.233	237	protein binding
1417433_at	Lypla2	A	A	622.45	824.433	804.467	576.933	851.767	869	catalytic activity
1417480_at	Fbxo9	A		288.717	404.233	399.567	322.833	433.6	372.533	ubiquitin-protein ligase activity
1417483_at	Nfkbiz	A	A	59.0667	148.8	215.033	58.4167	232.867	257	DNA binding
1417508_at	Rnf19	A		324	578.933	499.3	436.167	577.4	739	protein binding
1417538_at	Slc35a1	A		172.433	292.7	321.367	246.283	354.367	350.4	nucleotide-sugar transporter activity
1417551_at	Cln3	A	A	106.233	277.2	222.233	81.5	223.8	295.9	Not specified
1417612_at	Ier5	A	A	228.55	743	706.867	206.117	529.167	727.767	Not specified
1417624_at	Nab1	A	A	422.317	982.1	804.167	318.167	971.033	795.3	transcriptional repressor activity
1417795_at	Chl1	A		8.31667	37.1	45.8	2.91667	3.93333	3.26667	protein binding
1417893_at	Sfxn3	A	A	90.7	175.767	169.167	94.6833	215.467	186.8	iron ion binding
1417930_at	Nab2	A	A	175.617	523.6	378.3	147.267	484.933	513.667	transcriptional repressor activity
1417934_at	Dnajc4	A	A	67.2667	132.867	131.633	66.2167	111.633	103.8	heat shock protein binding
1417961_a_at	Trim30	A		328.6	1232.23	1087.6	147.25	267.2	269.667	DNA binding
1418008_at	1810007M14Rik	A	A	43.3	81.7	108.933	43.8	118.8	118.533	DNA binding
1418045_at	Inpp1	A	A	107.383	250.367	228	100.017	179.067	253.967	magnesium ion binding
1418073_at	Acot9	A		343.317	666.667	658.167	466	467.3	551.567	palmitoyl-CoA hydrolase activity
1418097_a_at	Tpte2	A	A	253.35	459.967	411.333	188.117	473.667	421.7	receptor activity
1418110_a_at	Inpp5d	A		316.2	536.267	508.933	257.867	455	440.6	inositol or phosphatidylinositol phosphatase activity
1418131_at	Samhd1	A	A	42.0167	398.6	371.867	34.95	279.5	399.733	catalytic
1418133_at	Bcl3	A	D	4.71667	124.9	146.4	1.56667	119.833	226	DNA binding
1418148_at	Abhd1	A		33.9167	54.5	47.3333	56.55	74.8333	75.1667	hydrolase activity
1418295_s_at	Dgat1	A	A	183.417	313.167	269.8	168.35	285.733	318.567	2-acylglycerol O-acyltransferase activity
1418301_at	Irf6	A	A	23.75	71	57.3333	13.5167	56.3	68.2333	DNA binding
1418321_at	Dci	A	A	70.5333	120.6	108.667	57.5833	96.2	102.267	catalytic activity
1418346_at	Insl6	A		49.55	93.6667	107.567	60.3667	47.5333	70.8	hormone activity
1418353_at	Cd5	A		1244.95	1737.9	1761.57	1098.58	971.2	1578.07	scavenger receptor activity
1418364_a_at	Ftl1	A		508.117	754.433	921.533	420.683	428.567	620.933	iron ion binding
1418398_a_at	Tspan32	A	A	55.1833	340.333	191.2	70.4667	278.467	322.833	Not specified
1418402_at	Adam19	A		18.2333	77.3667	78.8667	24.3167	49.2667	56.6667	metalloendopeptidase
1418474_at	1500005A01Rik	A		34.2667	76.1	72.3667	38.2	64.3667	75.9333	Not specified
1418520_at	Tgoln1	A		54.0667	73.7	89.4667	57.3667	64.5333	86.8	Not specified
1418580_at	Rtp4	A	A	414.25	821.267	871.467	206.917	445.3	706.267	Not specified
1418587_at	Traf3	A	A	248.15	722.833	587.633	152.833	705.2	797.633	ubiquitin-protein ligase
1418641_at	Lcp2	A		404.467	666.233	704.033	517.083	694.9	828.133	Not specified
1418642_at	Lcp2	A		129.283	255.8	231.767	20.3	22.5	29.8	Not specified
1418655_at	B4galnt1	A		161.55	694.767	623.8	56.45	250.7	481.367	transferase
1418686_at	Oas1c	A	A	37.9833	102.1	81.4667	27.15	71.2667	93.7667	2'-5'-oligoadenylate synthetase activity
1418743_a_at	Tesc	A	A	4.08333	181.267	113.5	8.8	115.133	153.3	calcium ion binding
1418770_at	Cd2	A		1640.78	3291.33	2861	1881.32	1779.4	2514.47	protein kinase activity
1418825_at	Irgm	A	A	108.317	200.433	190.067	82.5833	158.167	233.5	Not specified
1418826_at	Ms4a6b	A		755.667	1535.53	1120.17	1168.12	847.8	1103.23	receptor activity
1418854_at	Birc2	A		268.517	436.433	383.067	338.467	382.567	429.333	protein binding
1418946_at	St3gal1	A	A	53.5167	212.333	166.9	44.1167	143.033	190.967	transferase
1419032_at	2610018G03Rik	A		43.6	83.3667	83.4	57.4333	77.9	76.7667	nucleotide binding
1419042_at	Iigp1	A		14.05	67.5667	60.9	7.31667	35.1667	50.4	nucleotide binding
1419043_a_at	Iigp1	A	A	91.3333	395.767	302.8	59.8333	233.633	263.967	nucleotide binding
1419083_at	Tnfsf11	A	A	19.5333	176.833	145.5	12.65	181.6	184.967	receptor activity
1419119_at	Hcst	A		218.2	361.733	341.4	192.683	256.633	273.733	Not specified
1419132_at	Tlr2	A		33.5833	51.0667	57.3	30.25	47.7667	50.9333	receptor
1419135_at	Ltb	A		640.3	2493.63	2224.47	519.733	1121.67	2086.9	cytokine activity
1419158_a_at	Harsl	A		78.8	108.133	116.133	73.2833	85.3333	111.4	nucleotide binding
1419272_at	Myd88	A	A	206.583	390.667	361.1	190.55	399.567	395.267	transmembrane receptor activity
1419334_at	Ctla4	A	E	40.2	66.4	90.4333	24.7333	37.4667	89.6	Not specified
1419371_s_at	Gosr2	A		520.9	619.4	600	566.217	484.9	603.5	receptor activity
1419423_at	Stab2	A		27.6167	45.5	41.9333	32.4	46.5667	38.6667	actin binding
1419493_a_at	Tpd52	A		148.283	272.967	234.933	93.4167	120.4	124.633	protein binding
1419494_a_at	Tpd52	A		37.6333	71.3333	81.2	9.7	29.9333	21.0333	protein binding
1419569_a_at	Isg20	A		258.4	700.4	590.033	195.517	312.5	529.8	RNA binding
1419588_at	Spag1	A		6.7	17.0667	21.1333	9.58333	13.7667	17.5667	nucleotide binding
1419604_at	Zbp1	A		60.1833	128.167	107.033	53.85	73.9667	111.1	DNA binding
1419657_a_at	Slc25a36	A		192.35	362.133	406.233	354.033	646.8	457.8	transporter activity
1419714_at	Cd274	A	A	59.7833	173.533	258.667	52.2667	156.133	196.467	receptor activity
1419722_at	Klk8	A	A	154.933	1001.03	625.1	87.8667	328.2	384.8	serine-type endopeptidase activity
1419759_at	Abcb1a	A		11.4167	29.6667	25.4	13.05	27.9333	22.5667	nucleotide binding
1419815_at	D14Ertd209e	A	A	99.2167	150.167	146.7	83.3	165.667	189.8	Not specified
1419817_s_at	D1Ertd161e	A		76.9	137.567	124.9	51.1833	87.4667	112.233	DNA binding
1419947_at	D4Ertd117e	A		77.6833	133.3	126.6	104.7	118.067	131.133	Not specified
1420088_at	Nfkbia	A		2951.63	4726.57	4878.47	4300.1	6511.93	4323.17	protein binding
1420091_s_at	Morc3	A		252.717	498.3	427.033	356.467	457.4	490.467	zinc ion binding
1420342_at	Gdap10	A	A	60.3333	161.033	122.667	48.5333	163.533	235.6	Not specified
1420353_at	Lta	A	A	29.3667	149.567	133.633	20.0667	122.233	165.1	cytokine activity
1420502_at	Sat1	A		126.55	274.1	381	156.983	187.933	244.067	diamine N-acetyltransferase activity
1420583_a_at	Rora	A		14.4167	87.3333	152.933	14.9667	60.7333	120.4	DNA binding
1420700_s_at	Folr4	A	A	89.05	574.567	477.167	73.95	538.067	428.133	receptor activity
1420728_at	Krt1-2	A		52.1333	71.4	84.0667	50.7667	68.7	66.0667	structural molecule activity
1420912_at	Aff4	A	A	58.7	100	101.933	58.85	109.933	134.567	Not specified
1420915_at	Stat1	A	A	138.633	480.567	401.3	102.317	336.933	460	DNA binding
1420919_at	Sgk3	A		114.083	259.033	205.033	156.883	189.3	208.1	nucleotide binding
1421066_at	Jak2	A	A	275.817	650.167	1030.57	372.133	921.733	949	nucleotide binding
1421173_at	Irf4	A	A	12.15	314.667	276.6	4.75	255.167	394.667	DNA binding
1421268_at	Ugcg	A	A	42.1	120.133	113.333	34.3833	113.6	94.9667	glucosyltransferase
1421322_a_at	Isgf3g	A	A	153.05	418.367	299.233	91.7	309.633	391.967	DNA binding
1421358_at	H2-M3	A	A	267.65	706.333	567.367	264.783	471.6	558.8	MHC class I receptor activity
1421392_a_at	Birc3	A	A	220.883	832.6	699.833	244.867	809.7	817.067	protein binding
1421594_a_at	Sytl2	A	A	70.65	404.033	278.767	65.0333	238.7	230.033	protein binding
1421598_at	---	A	A	35.7167	110.767	115.1	36.6333	168.533	177.567	ubiquitin thiolesterase activity
1421655_a_at	Ccr4	A		29.25	43.7	55.8667	28.1667	37.3333	38.4	rhodopsin-like receptor activity
1421708_a_at	Stat6	A		75.75	123.933	126.767	66.9833	96.2	118.133	DNA binding
1421812_at	Tapbp	A	A	399.217	1940.63	1653.2	252.267	1059.13	1439.57	antigen binding
1421814_at	Msn	A		1684.58	2607.57	2180.77	1875.32	2611.57	2416.97	structural molecule activity
1421840_at	Abca1	A	D	66.3833	143.9	123.967	77.3833	203.967	288.567	nucleotide binding
1421861_at	Clstn1	A	D	32.5	65.1333	69.6333	39.9	72.0667	93.1	calcium ion binding
1421923_at	Sh3bp5	A	A	69.4167	155.133	127.767	39.65	97.8667	115.533	protein kinase inhibitor activity
1421926_at	Mapk11	A	A	70.3	319.9	223.7	41.4833	166.267	235.667	nucleotide binding
1421930_at	Icos	A	A	92.5167	409.7	257	77.85	283.033	319.267	MHC protein binding
1421931_at	Icos	A		40.95	248.167	171.467	9.65	36.0667	45.9333	MHC protein binding
1422045_a_at	Ptpn12	A		303.183	545.4	490.767	377.6	662.133	566.233	phosphoprotein phosphatase activity
1422107_at	2410066E13Rik	A		23.5167	33.7667	38.3333	31.5833	51.7	54.4333	Not specified
1422124_a_at	Ptprc	A		2545.03	4109.03	4049.13	3147.82	4958.07	3126.27	phosphoprotein phosphatase activity
1422231_a_at	Tnfrsf25	A	A	49.7	297.6	385.167	43.2833	289.567	413.967	receptor activity
1422291_at	Ccr8	A		13.75	74.2	55.7667	14.8333	33.9667	49.2	rhodopsin-like receptor activity
1422438_at	Ephx1	A	A	119.333	423.6	394.767	124.117	367.533	432.167	catalytic activity
1422443_at	Xpnpep1	A	A	370.733	466.133	446.367	371.4	447.5	464.633	aminopeptidase activity
1422562_at	Rrad	A		46.9833	236.3	209.733	50.8667	116.4	177.133	nucleotide binding
1422563_at	Crry	A		373.517	531.833	488.133	376.883	422.867	438.7	receptor activity
1422574_at	Mxd4	A		33.8833	47.5	56.2667	43.5667	47.7667	56.9	DNA binding
1422598_at	Casq1	A		38.8667	62.1333	56.1333	55.05	70.8	64.4	calcium ion binding
1422601_at	Serpinb9	A		66.8167	103.167	100.833	68.9333	126.133	88.1667	serine-type endopeptidase inhibitor activity
1422632_at	Ctsw	A	A	64.1833	592.067	938.6	52.75	374.933	520.167	cysteine-type endopeptidase activity
1422637_at	Rassf5	A		365.817	763.3	631.767	234.75	425.933	649.567	protein binding
1422638_s_at	Rassf5	A	A	889.317	1679.43	1333.4	895.267	1971.53	1535.53	protein binding
1422742_at	Hivep1	A	A	37.0833	83.0667	81.0333	41.9833	101.533	106.8	nucleic acid binding
1422759_a_at	Xpo6	A		335.383	548.3	459.267	237.333	383.533	514.533	binding
1422808_s_at	Dock2	A	A	454.033	800.667	665.533	362.833	607.667	591.1	guanyl-nucleotide exchange factor activity
1422900_at	Mgea5	A		394.15	610.967	583.767	386.4	572.967	650.867	Not specified
1423021_s_at	Insl3	A	D	109.6	316	247.7	105.067	229.533	337.967	hormone activity
1423156_at	Gnpnat1	A	A	36.7667	105.9	181.1	38.3333	87.3333	123.9	glucosamine 6-phosphate N-acetyltransferase activity
1423158_at	Gnpnat1	A	E	31.8833	93.6333	158.3	32.7667	49.4333	96.4667	glucosamine 6-phosphate N-acetyltransferase activity
1423389_at	Smad7	A	A	53.8167	239.967	137.333	25.1833	220.133	241.067	Not specified
1423390_at	Siah1a	A		247.8	555.867	386.9	394.083	818.1	544.6	ubiquitin-protein ligase activity
1423415_at	Gpr83	A	A	6.1	255.733	124.933	2.63333	249.333	162	rhodopsin-like receptor activity
1423452_at	Stk17b	A		926.367	1713.63	1809.77	1015.18	1102.23	1334.93	nucleotide binding
1423540_at	Rbms2	A		84.4	117.933	143.2	88.2333	92.9667	141.967	nucleotide binding
1423571_at	Edg1	A	A	45.8	198.8	137.7	33.6	162.033	242.033	rhodopsin-like receptor activity
1423602_at	Traf1	A		51.5333	151.533	150.833	30.1167	84.9	120.4	receptor activity
1423608_at	Itm2a	A		1695.17	3178.67	2992.23	1912.73	3847	2771.67	Not specified
1423745_at	1110031B06Rik	A	A	82.3	186.1	155.333	93.6167	154.333	182.133	Not specified
1423760_at	Cd44	A	A	103.617	260.967	262.8	76.7667	248.7	320.433	receptor activity
1423939_a_at	Yif1a	A		733.783	969.867	946.367	1008	1098.77	930.6	Not specified
1423951_at	Tm2d3	A		68.6667	136.333	174.8	64.8833	84.0667	123.833	aminoacyl-tRNA ligase activity
1423965_at	Cd99l2	A		64.9667	111.933	103.567	62.1	83.7667	98.1667	nucleotide binding
1423973_a_at	Arf3	A	A	509.1	861.867	702.4	373.333	675	807.9	nucleotide binding
1423986_a_at	Scotin	A	A	1492.95	4265.9	3366.6	1154.4	2927.57	3388.63	Not specified
1424032_at	Hvcn1	A		79.5833	275.367	198	37.9	75.7	69.5333	ion channel activity
1424174_at	Shkbp1	A		562.233	748.967	773.4	483.433	739.667	680.067	protein binding
1424175_at	Tef	A	A	116.067	168.433	173.167	114.2	205.433	196.333	DNA binding
1424231_s_at	Exoc6	A		138	211.233	210.067	132.15	162.633	200.333	Not specified
1424246_a_at	Tes	A	A	592.517	1163.17	964.3	515.933	872.3	955.767	zinc ion binding
1424250_a_at	Arhgef3	A		45.8	103.1	103.8	50.75	106	131.5	guanyl-nucleotide exchange factor activity
1424375_s_at	Gimap4	A	A	665.617	3816.87	2487.47	422.6	3092.6	2506.43	nucleotide binding
1424457_at	Apbb3	A	A	104.483	208.7	159.367	105.467	258.833	268.967	Not specified
1424527_at	Ppp2r2d	A		359.133	476.733	445.767	414.283	566.9	491.233	protein phosphatase type 2A regulator activity
1424590_at	Ddx19b	A		139.7	236.367	201.433	113.267	164.6	247	nucleotide binding
1424646_at	Uckl1	A	A	206.183	331.4	317.367	194.717	279.067	318.667	nucleotide binding
1424683_at	1810015C04Rik	A	A	400.25	1083.73	866.6	423.967	1039.33	894.367	Not specified
1424748_at	Galnt11	A		70.8333	181.9	151	118.917	177.7	259.9	Not specified
1424775_at	Oas1a	A		176.667	404.8	417.1	85.4333	126.667	184.833	2'-5'-oligoadenylate synthetase activity
1424820_a_at	Ndfip1	A	A	289.4	897.4	887.433	456.333	1549.2	1384.03	protein binding
1424821_at	Ndfip1	A	A	468.733	1077.7	1043.2	530.9	1158.87	1126.3	protein binding
1424839_a_at	Nsun4	A		94.7167	173.4	189.2	89.35	110.6	160.2	Not specified
1424857_a_at	Trim34	A	A	155.433	516.933	395.7	135.383	355.333	426.167	protein binding
1424905_a_at	Slc39a11	A	A	107.8	199.067	180.133	96.7667	163.167	192.4	metal ion transporter activity
1424927_at	Glipr1	A		353.983	588.233	655.133	515.333	556.667	504.9	Not specified
1424948_x_at	H2-D1	A		104.45	600.367	540.767	57.8167	194.9	480.433	protein binding
1424989_at	Tmem142a	A	A	77.4667	258.133	231.167	64.6667	300.7	237.467	Not specified
1424990_at	Tmem142a	A	A	160.733	545.467	622.233	110.9	381.833	483.133	Not specified
1425068_a_at	Tex264	A		99.9333	247.8	189.767	91.35	153.967	202.567	Not specified
1425113_x_at	---	A	A	213.967	387.933	328.6	425.667	866.233	720.4	Not specified
1425186_at	Lmbrd1	A		29.5833	50.2333	52.7	37.6	54.6	52.9333	Not specified
1425187_at	Sel1h	A		56.45	89.3	80.1	64.2833	84.8	87.4	binding
1425242_at	1810006K21Rik	A	A	128.95	202.367	190.067	116.65	224.833	202	Not specified
1425266_a_at	Rap1gds1	A		303.067	611.333	465.033	209.333	268.433	419.733	binding
1425296_a_at	Rgs3	A	A	144.917	260.333	248.567	94.2333	210.167	326.467	signal transducer activity
1425336_x_at	H2-K1	A	A	214.3	1023.27	888	185.4	410.433	796.867	MHC class I receptor activity
1425518_at	Rapgef4	A	A	12.6	70.5333	40.4	30.05	60.4	56.6333	nucleotide binding
1425532_a_at	Bin1	A		73.3167	306.967	250.133	43.2167	120.967	181.833	protein binding
1425570_at	Slamf1	A	A	176.3	290.1	272.5	86.3	232.033	251.9	receptor activity
1425572_a_at	Ddef1	A	A	94.2833	144.067	149.267	83.3667	139.1	163.967	DNA binding
1425745_a_at	Tacc2	A	A	116.85	424.033	365.367	107.383	344.433	384.4	protein binding
1425750_a_at	Jak3	A		104.85	176.9	202.967	69.0333	117.7	187.4	nucleotide binding
1425801_x_at	Cotl1	A	A	440.7	937.133	1032.87	340.15	595.633	731.4	actin binding
1425858_at	Ube2m	A	A	59.8	86.1667	77.1	52.3333	92.5333	83	ubiquitin-protein ligase activity
1425869_a_at	Psen2	A	A	67.4667	141.8	107.067	49.4	127.2	101.233	protein binding
1426052_at	Mlh3	A		38.0667	62.2	59.0333	41.6	56.8667	82.9333	chromatin binding
1426068_at	Slc7a4	A		78.1167	100.767	105.833	89.95	95.2	92.6	amino acid-polyamine transporter activity
1426083_a_at	Btg1	A	A	964.433	1840.5	1452.07	1135.48	2152.7	1681.33	transcription cofactor activity
1426100_a_at	Tk2	A		43.5333	113.933	98	32.7333	65.9	77.3667	nucleotide binding
1426133_a_at	1500032H18Rik	A		88.0833	154.367	156.6	82.3	132.3	141.433	Not specified
1426158_at	Tcrb-V13	A		966.3	2161.2	2005.77	871.733	666.467	1437.3	Not specified
1426210_x_at	Parp3	A	A	57.3	256.433	181.833	33.9333	187.467	127.067	transferase activity
1426258_at	Sorl1	A	A	56.5333	219.867	182.9	103.483	322.667	411.233	receptor activity
1426276_at	Ifih1	A	A	133.483	459.2	374.5	58.8333	342.233	434.167	nucleotide binding
1426278_at	Ifi27	A	A	236.583	1339.27	1262.17	370.917	920.133	1187.7	Not specified
1426377_at	Zfp281	A	A	149.7	445.6	460.4	161.317	679.2	468.533	zinc ion binding
1426382_at	Ppm1b	A	A	481.533	941.267	906.033	509.05	1378.37	1127.33	magnesium ion binding
1426393_a_at	Sdf4	A		575.35	885.5	1062.33	639.267	549.9	812.667	calcium ion binding
1426396_at	Cd247	A		896.633	1902.47	1522.9	917.917	1132.53	1458.07	receptor activity
1426440_at	Dhrs7	A		88.9833	126.3	137.467	109.367	150.967	152.133	oxidoreductase activity
1426465_at	Dlgap4	A		64.85	122.033	98.5	56.45	127.267	105.867	Not specified
1426574_a_at	Add3	A		87.1	257.2	162.167	53.7833	87.9	208.6	structural molecule activity
1426677_at	Flna	A		526.85	844.6	750.033	435.25	634.133	910.967	actin binding
1426765_at	Commd7	A		192.85	283.167	277.8	146.483	148	276.6	Not specified
1426799_at	Rab8b	A	A	755.3	1484.1	1608.23	925.15	1654.13	1758.03	nucleotide binding
1426819_at	Hipk3	A	A	145.917	346.133	278.367	162.8	339.8	424.067	nucleotide binding
1426832_at	6330505F04Rik	A		130.283	218.367	227.133	121.583	225.8	205.1	Not specified
1426842_at	Ythdf3	A		63.25	100.2	107.6	83.2833	126.6	96.4667	Not specified
1426883_at	AW491445	A	A	238.467	449.8	392.633	210.483	462.167	430.633	transporter activity
1426906_at	Ifi203	A		596.6	1228.83	1421.5	461.417	1137.1	767.867	transcription cofactor activity
1426922_s_at	Hrb	A		53.4333	114.833	95.3667	46.1167	119.9	101.067	DNA binding
1426940_at	Sidt2	A		241.6	370.233	357.467	197.783	394.233	466.367	Not specified
1426942_at	Aim1	A	E	64.55	227.5	289	76.2167	143.667	272.833	Not specified
1426956_a_at	Trp53bp1	A		570.15	1209.13	1258.1	617.533	1849.03	1161.73	DNA binding
1427143_at	Jarid1b	A		251.617	646.233	420.1	282.783	415.567	662.3	DNA binding
1427171_at	Rlf	A		88.2667	144.667	146.667	128.883	207.833	174.167	zinc ion binding
1427193_at	Brd8	A		17.85	37.9333	33.4667	19.0667	31.2667	42.5333	Not specified
1427254_at	Zfp445	A		90.85	188.933	153.7	111.017	117.967	175.967	nucleic acid binding
1427313_at	Ptgir	A	A	24.9167	148.767	111.667	17.1167	143.4	134.033	rhodopsin-like receptor activity
1427412_s_at	Rapgef6	A		65.5	109.133	97.4333	70.5333	104.7	108.2	guanyl-nucleotide exchange factor activity
1427511_at	B2m	A	A	141.867	539.267	488.567	57.3167	165.833	200	protein binding
1427568_a_at	Ift80	A		134.35	255.467	258.367	274.633	352.133	417	catalytic activity
1427682_a_at	Egr2	A		107.683	300.567	278.4	91.65	225.3	337.433	nucleic acid binding
1427683_at	Egr2	A	A	180.5	515.3	485.9	137.75	804.733	723.933	nucleic acid binding
1427685_a_at	Synj2	A	A	42.2833	91.5667	74.6333	38.1333	83.3667	76.2333	nucleotide binding
1427746_x_at	H2-K1	A	D	153.283	818.933	669.133	96.1833	255.233	856.233	MHC class I receptor activity
1427852_x_at	Igh-VJ558	A		42.45	72.3333	65.4333	46.4833	77.1	67.3333	Not specified
1427874_at	Zfp313	A		422	771.567	707.567	346.417	478.6	532.267	nucleic acid binding
1427889_at	Spna2	A	A	382.017	691.9	667.3	288.3	566.2	551.967	actin binding
1427905_at	1810063B07Rik	A		141.017	255.2	254.9	145.517	147.7	184.1	Not specified
1427911_at	2610307O08Rik	A		103.133	225.567	219.4	57.45	150.7	169.567	Not specified
1428197_at	Tspan9	A	A	98.6833	223.067	182.167	76.2667	153.233	137.7	Not specified
1428282_at	Tbce	A		111.25	178.733	210.2	126.133	153.833	196.433	unfolded protein binding
1428306_at	Ddit4	A		368.233	937.467	1442.93	407.867	663.867	752.067	Not specified
1428505_at	2310015N07Rik	A		73.9333	134.367	120.967	118.9	188.067	142.4	Not specified
1428608_at	Mylc2b	A		1986.45	2724.37	2426.67	2709.28	2876.63	2202.57	calcium ion binding
1428699_at	Sms	A		14.0333	24.1667	25.0333	17.1333	31.4	20.9667	catalytic activity
1428736_at	Gramd3	A		103.35	250.467	217.567	102.383	140.767	165.033	Not specified
1428761_a_at	Snapc3	A		41.4167	82.2333	88.1	62.3833	84.6333	105.867	DNA binding
1428917_at	Stx17	A	A	67.6167	130.3	112.033	71.8333	133.8	145.7	protein transporter activity
1429159_at	4631408O11Rik	A	A	51.95	134.533	136.933	48.7667	156.867	163.033	Not specified
1429222_at	---	A		45.35	84	108.233	68.2667	155.133	124.867	tRNA-pseudouridine synthase activity
1429247_at	Anxa6	A	A	63.8	250.5	166.733	54.7	294.9	421.067	calcium ion binding
1429356_s_at	Ggps1	A		45.5833	65.1	60.4667	48.25	59.3667	83.5667	catalytic activity
1429947_a_at	Zbp1	A		56.7167	210.267	161.6	68.7167	114.167	141.333	DNA binding
1430029_a_at	Tspan31	A	A	130.983	265.767	230.933	101.933	208.267	166.233	Not specified
1430127_a_at	Ccnd2	A	A	65.7167	971.5	682.3	26.4833	518.4	847.033	protein binding
1430527_a_at	Rnf167	A		423.75	1001.4	714.5	396.833	629.767	826.833	protein binding
1431591_s_at	LOC677168	A		60.8	130.033	136.033	50.2167	82.4	124.967	protein binding
1431697_at	Synj2	A	A	34.7	72.3	68.6	32.7667	69.0667	68.2	nucleotide binding
1431890_a_at	Mllt3	A	A	65.7	156.167	151	49.2833	105.367	114.333	Not specified
1432195_s_at	Ccnl2	A	A	378.433	653.467	557.533	529.4	902.8	1071.23	Not specified
1432474_a_at	Krtcap3	A		64.9667	143.633	154.1	71.8833	145.333	146.5	Not specified
1433488_x_at	Gns	A	A	135.1	413.333	256.3	100.617	453.6	398.133	N-acetylglucosamine-6-sulfatase activity
1433521_at	Ankrd13c	A		120.2	194.933	195.667	126.45	175.267	215.933	Not specified
1433546_at	Gns	A	A	72.5667	132	121.067	55.6833	100.667	124.033	N-acetylglucosamine-6-sulfatase activity
1433549_x_at	Rps21	A		771.1	1057.03	1099.83	966.217	1118.63	727.367	structural constituent of ribosome
1433593_at	Ypel5	A		65.9833	118.1	103.833	102.1	96.0333	127.6	Not specified
1433693_x_at	Vamp3	A		67.5167	98.5667	106.133	93.8333	117.267	73.5	Not specified
1433711_s_at	Sesn1	A		607.933	813.733	778.233	697.017	727.133	748.1	Not specified
1433717_at	D19Wsu162e	A		343.767	482.833	435.133	254.917	343.133	402.167	Not specified
1433720_s_at	Ndg2	A	A	86.5833	196.967	235.9	90.6833	198.167	232.633	Not specified
1433745_at	Trio	A	A	89.4333	316.2	215.767	64.25	296.3	302.8	nucleotide binding
1433936_at	0610010E21Rik	A		150.2	378.067	370.7	168.817	205.1	256.8	Not specified
1433942_at	Myo6	A		61.6333	262.8	414.7	13.95	18.2	14.4	nucleotide binding
1434005_at	Rbms1	A	A	185.233	341.433	360.167	159.433	299.9	357.167	nucleotide binding
1434059_at	B230312A22Rik	A		37.5167	70.9333	74.3667	39.4833	102.633	89.3667	Not specified
1434348_at	Fez2	A		115.4	196.567	171.467	131.55	131.367	153.8	protein binding
1434353_at	Sfmbt2	A	A	70.3	249.867	148.467	68.15	340.067	314.7	catalytic activity
1434379_at	Mxd4	A		133.317	274.067	228.267	96.6	83.3333	143.9	DNA binding
1434438_at	Samhd1	A		42.0167	286.467	217.867	19.5833	282.267	324.7	catalytic activity
1434606_at	Erbb3	A		80.15	104.567	109.333	75.9167	101.833	122.6	nucleotide binding
1434612_s_at	Sbno1	A		220.283	368.133	322.3	200.5	338.5	365.367	nucleic acid binding
1434618_at	---	A		72.8333	142.733	116.567	62.8	152.1	151.233	Not specified
1434745_at	Ccnd2	A	A	164.117	1812.23	1134.53	47.3	2130.17	1834	protein binding
1434796_at	Vamp4	A		80	119.2	119	115.017	153.867	144.167	Not specified
1434799_x_at	Aldoa	A		635.9	1003.1	845.733	607.883	710.867	855.5	fructose-bisphosphate aldolase activity
1434920_a_at	Evl	A		287.417	895.167	675.333	343.017	614.767	747.433	actin binding
1434937_at	Phr1	A	A	338.267	819.067	699.2	285.867	906.8	873	protein binding
1435023_at	Itsn2	A		123.317	240.1	221.533	160.933	368.067	275.167	Rho guanyl-nucleotide exchange factor activity
1435030_at	Upf2	A		136.667	261.267	369	190.1	442.667	290.633	protein binding
1435041_at	Myl6	A	A	60.6167	118.667	99.7667	58.3667	120.333	149	motor activity
1435101_at	Derl2	A		57.9	108.3	107.133	65.95	91.6333	117.433	protein binding
1435143_at	Pctk2	A	A	103.817	209.067	181.867	111.133	205.433	283	nucleotide binding
1435330_at	AI447904	A		240.617	817.533	1007.67	26.0333	77.4	43.2	Not specified
1435331_at	AI447904	A	A	82.2	237.367	401.933	30.3167	193.533	176.4	Not specified
1435353_a_at	4933439C20Rik	A		44.65	112.9	90.1667	40.4167	154.3	159.667	phosphatidylserine decarboxylase activity
1435375_at	BC052328	A	A	267.583	501.967	449.667	242.917	424.133	413.133	Not specified
1435448_at	Bcl2l11/Bim	A	A	398.7	1239.7	2138.8	387.383	1036.5	1793.77	protein binding
1435655_at	Snora65	A	A	165.917	280.667	275.867	123.367	338.567	318.033	protein binding
1435695_a_at	A030007L17Rik	A		77.3167	111.5	128	66.4833	92.4333	108.733	Not specified
1435697_a_at	Pscdbp	A		2551.33	4139.53	3983.03	3149.97	5273.6	3530.83	protein binding
1435906_x_at	Gbp2	A		123.783	498.167	338.567	203.683	294.133	427.967	nucleotide binding
1435945_a_at	Kcnn4	A		2011.28	3613.73	3147.8	2011.3	3929.57	2957.43	ion channel activity
1436097_x_at	Arhgap9	A		403.95	813.733	609.633	274.617	448.133	597.267	GTPase activator activity
1436172_at	9530028C05	A	A	221.833	718.2	607	287.217	578.767	664.767	Not specified
1436236_x_at	Cotl1	A	A	552.9	1178.47	1514.73	436.75	1002.67	797.133	actin binding
1436388_a_at	3830406C13Rik	A	A	49.9833	86.9	99.4667	60.1167	112.267	137.033	Not specified
1436479_a_at	Dpp7	A		27.2333	52.4667	53.1	73.0667	152.4	201	catalytic activity
1436495_s_at	Zfp260	A		195.483	341.9	397.067	422.1	554.167	356.133	nucleic acid binding
1436549_a_at	Hnrpa1	A	A	529.55	870.033	848.467	448.317	1068.83	831.7	nucleotide binding
1436616_at	R74740	A	A	59.4167	159.467	124.367	50.2333	118.367	132.767	Not specified
1436687_x_at	Zfp706	A		24.1167	56	47.7667	33.0667	53.5	54.3	nucleic acid binding
1436838_x_at	Cotl1	A	A	1184.92	2286.17	2121.23	882.017	2393.8	1826.27	actin binding
1436899_at	2700019D07Rik	A	A	107.8	221.433	287.4	119.767	210.933	258.467	zinc ion binding
1436902_x_at	Tmsb10	A		2395.85	5402.1	4326.33	4083.9	7212.17	4243.47	actin binding
1436959_x_at	Nelf	A	A	105.483	230.7	213.7	85.7333	289.633	316.567	Not specified
1436990_s_at	Ndg2	A	A	42.3833	258.033	238.567	47.5833	390.333	331.933	Not specified
1437055_x_at	Mfsd1	A	A	55.1167	83.0667	89.9333	68.8167	103.433	103.767	transporter activity
1437132_x_at	Nedd9	A		354.883	680.3	530.567	498.55	1099	751.6	protein binding
1437185_s_at	Tmsb10	A		3564.73	5970.4	5246.07	5025.25	7957.4	4807.07	actin binding
1437234_x_at	Prmt2	A	A	133.983	373.767	319.5	238.983	614.167	448.633	methyltransferase activity
1437381_x_at	Gpr172b	A	A	67.2667	134.133	127.333	53.5333	116.167	110.733	receptor activity
1437432_a_at	Trim12	A		211.383	456.367	422.2	2.41667	1.03333	1.16667	protein binding
1437503_a_at	Scotin	A		3074.47	5146.73	4432.97	3290.18	6536.37	4069.37	Not specified
1437589_x_at	Lime1	A	A	105.683	183.567	198.133	97.55	189.2	212.8	nucleic acid binding
1437667_a_at	Bach2	A	A	20.3333	575	370.767	12.4667	380.567	641	DNA binding
1437680_x_at	Glrx2	A		209.367	276.367	305.133	219.267	282.767	315.4	Not specified
1437767_s_at	Fts	A		22.8667	44.0333	64.2333	38.2333	50.5667	28.0333	ubiquitin-protein ligase activity
1437849_x_at	Armcx2	A		303.95	494.367	498.9	399.717	552.2	501.333	binding
1438176_x_at	1110031B06Rik	A		805.717	1384.8	1127.13	1161.62	1570.8	1198.97	Not specified
1438274_at	Zfpn1a4	A	A	27	138.633	154.7	21.8333	115.633	170.6	nucleic acid binding
1438316_a_at	Ccdc102a	A		3	16.7667	8.63333	2.66667	12.8667	15.5	Not specified
1438370_x_at	Dos	A	A	39.1333	163.3	177.267	32.6833	266	234.067	Not specified
1438676_at	Mpa2l	A	D	89.2833	228.967	305.133	63.8333	121.633	259.967	GTPase activity
1438685_at	Zmym6	A		55.3167	113.267	104.633	52.3167	73.1667	108.833	zinc ion binding
1438809_at	Atp5c1	A		45.85	125.5	84.1333	47.2	91.9333	137.467	Not specified
1438908_at	Map3k12	A		13.4167	27.3667	26.3667	31.9	71.3	29.7	nucleotide binding
1438934_x_at	Sema4a	A	A	151.4	485.367	400.767	85.4667	596.067	463.067	receptor activity
1438999_a_at	Nfat5	A	A	40.5167	83.4667	122.2	54.7333	124.833	118.4	DNA binding
1439264_x_at	Lasp1	A		561.45	1021.13	944.367	605.167	1179.93	1024.17	actin binding
1439380_x_at	Gtl2	A		61.85	92.1667	93.8	67.1333	118.633	96.7333	Not specified
1439451_x_at	Gpr172b	A		38.95	66.4	57.7667	36.2667	71.5667	55.5333	receptor activity
1448010_at	A430104N18Rik	A	A	76.75	176.833	177.033	67.5	155.667	199.7	Not specified
1448110_at	Sema4a	A	A	86.2333	387.5	254.267	43.1833	291.833	458.667	receptor activity
1448160_at	Lcp1	A	A	271.117	463.867	382.7	210.783	383.7	336.3	actin binding
1448229_s_at	Ccnd2	A	A	115.533	1136.4	953.467	23.1167	346.9	551.133	protein binding
1448325_at	Myd116	A		56.75	114.567	114.233	56.65	80.4333	95.5667	Not specified
1448418_s_at	Wdr23	A		336.467	613.567	513.267	257.367	380.233	402.1	Not specified
1448436_a_at	Irf1	A	A	432.75	1042.37	932.667	292.783	614.067	790.067	DNA binding
1448447_at	Vps28	A		784.983	1203.03	1198.03	803.383	772.433	1029.43	protein binding
1448471_a_at	Ctla2a	A	A	57	269.567	335.067	25.2167	150.833	138.6	Not specified
1448500_a_at	Lime1	A	A	142.85	529.633	498.7	124.133	328.4	481.167	nucleic acid binding
1448503_at	Mcl1	A		641.533	1049.63	1034.77	670.017	1027.37	893.733	protein binding
1448513_a_at	Npc2	A		3424.1	5871.73	5087.5	4254.45	6841.2	4703.57	Not specified
1448575_at	Il7r	A	A	103.2	504.467	385.967	59.1667	821.667	538.933	receptor activity
1448576_at	Il7r	A	A	13.4	54.8667	55.7333	7.81667	44.3	56.8	receptor activity
1448591_at	Ctss	A	A	321.333	1359.77	917.667	245.217	1155.67	802.733	cysteine-type endopeptidase activity
1448613_at	Ecm1	A	D	54.6167	175.333	230.167	52.9333	149.933	207.667	carrier activity
1448618_at	Mvp	A		17.1	36.7333	45.6333	12.3667	26.2333	31.9667	calcium ion binding
1448623_at	Tmem123	A	A	214.067	372.1	372.367	254.45	403.333	352.033	receptor activity
1448640_at	Slc14a1	A		22.6	45.0667	45.1667	19.0833	28.6333	44.3	water transporter activity
1448657_a_at	Dnajb10	A	A	99.6167	153.333	191.233	57.25	105.233	98.2333	heat shock protein binding
1448765_at	Fyn	A	A	194.6	452.2	325.6	172.25	473.467	429.967	nucleotide binding
1448775_at	Ifi203	A		130.5	261.967	353.033	244.75	532	387	transcription cofactor activity
1448788_at	Cd200	A		70.15	199.033	234.667	184.933	231.6	242.4	protein binding
1448797_at	Elk3	A	A	92.4	216.433	210.033	108.767	267.833	254.933	DNA binding
1448830_at	Dusp1	A	A	167.733	352.133	470.033	162.133	345.767	428.533	phosphoprotein phosphatase activity
1448883_at	Lgmn	A		15.8333	61.6667	44.7333	8.68333	17.6	31.1333	legumain activity
1448890_at	Klf2	A	A	116.967	618.267	429.133	73.8333	433.433	445.833	nucleic acid binding
1448940_at	Trim21	A	A	523.167	940.3	735.567	367.55	635.133	685.867	DNA binding
1448948_at	Rag1ap1	A	A	219.917	457.1	376.5	176.267	363.133	368.733	Not specified
1449009_at	Tgtp	A	A	226.317	756.167	910.7	224.717	688.567	917.933	GTP binding
1449024_a_at	Hexa	A	A	457.3	770.233	634.667	399.783	669.833	682.4	Not specified
1449026_at	Ifnar1	A		83.1167	167.333	143.467	68.4833	133.367	161.3	phosphoribosylamine-glycine ligase activity
1449049_at	Tlr1	A	A	18.3	61.0333	83.2667	21.2667	251.833	237.067	receptor activity
1449095_at	Vps54	A		114.267	181.767	222.533	119.483	255.033	231.467	protein binding
1449156_at	Ly9	A		161.5	271.333	248.567	98.4167	186.4	218.933	protein binding
1449198_a_at	St3gal5	A		59.6167	110.533	130.867	66.35	50.3333	50.3	Not specified
1449229_a_at	Cdkl2	A		11.0833	24.7333	22.5333	11.2833	18.5667	17.5333	nucleotide binding
1449235_at	Fasl	A	D	18.0167	50.5667	80.3333	18.4167	36.4667	78.5667	cytokine activity
1449289_a_at	B2m	A		2123.12	3175.9	3230.37	2260.03	3764.53	2780.6	protein binding
1449303_at	Sesn3	A	A	150.05	630.333	548.533	169.117	520.933	728.8	Not specified
1449310_at	Ptger2	A		17.3667	44.5667	49.8333	15.1833	41.3333	39.2667	rhodopsin-like receptor activity
1449347_a_at	Xlr4b	A		985.85	1633.9	1851.43	1149.28	1829.1	1862.53	Not specified
1449381_a_at	Pacsin1	A	A	46.05	294.767	186.967	21.1	157.067	185.8	protein binding
1449405_at	Tns1	A	A	40.65	74.2333	64.4	43.3333	85.2	93.3667	actin binding
1449435_at	B4galt3	A	A	118.217	166.7	173.033	103.633	150.5	186.233	Not specified
1449460_at	Asb13	A		48.55	76.0667	79.8333	61.5833	74.5	84.3667	Not specified
1449508_at	Il27ra	A		97.3833	320.333	254.067	78.7833	275.3	335.2	receptor activity
1449648_s_at	Rpo1-1	A		571.95	873.433	1053.13	686.917	845.1	771.533	DNA binding
1449677_s_at	Tmem38b	A		25.8	50.7	54.6333	41.7333	52.8333	43.2667	DNA binding
1449968_s_at	Acot9	A		219.6	439	463.6	282.233	266.4	358.233	palmitoyl-CoA hydrolase activity
1450027_at	Sdc3	A	A	74.4	138.433	144.033	70.55	125.4	129.6	cytoskeletal protein binding
1450033_a_at	Stat1	A	A	197.75	991.533	713.4	95.9	428.433	764.433	DNA binding
1450034_at	Stat1	A	A	474.817	1410.9	1346	301.4	854.5	1063.37	DNA binding
1450036_at	Sgk3	A		102.433	180.5	202.033	148.2	194.867	178.167	nucleotide binding
1450099_a_at	Gba	A		121.05	231.633	192.333	105.233	113	189.9	Not specified
1450106_a_at	Evl	A		72.9833	341.367	227.133	76.2167	168.3	257.333	actin binding
1450117_at	Tcf3	A		22.3833	68.9333	81.6	6.25	5.9	8.5	DNA binding
1450134_at	Loxl4	A		21.95	35.4667	36.7333	25.4833	31.6	33.6333	protein-lysine 6-oxidase activity
1450187_a_at	Galt	A		184.817	281.8	238.667	215.4	273.867	276.1	iron ion binding
1450319_at	Gabrb2	A		34.7167	55.1333	55.2333	38.0667	51.2333	46.7	GABA-A receptor activity
1450355_a_at	Capg	A		62.0333	199.6	177.733	14.0667	30.5	39.9	actin binding
1450479_x_at	Ptpn12	A		92.1833	147	135.833	101.067	168.567	143.967	phosphoprotein phosphatase activity
1450505_a_at	1810015C04Rik	A	A	88.6167	246.133	166.2	50.1667	146.433	170.4	Not specified
1450534_x_at	LOC56628	A		22.8333	55.4	59.2	21.4167	37.1667	47.8	MHC class I receptor activity
1450641_at	Vim	A		1458.7	2095.37	2184.43	993.317	1215.9	1839.7	structural molecule activity
1450644_at	Zfp36l1	A	A	290.067	1065.83	843.8	216.1	1146.6	1203	nucleic acid binding
1450662_at	Tesk1	A	A	64.4	134.5	137.767	43.2333	110.967	138.8	nucleotide binding
1450783_at	Ifit1	A	A	57.55	450.3	197.5	47.6167	317.3	372.033	binding
1450910_at	Cap2	A	A	27.8	53.2333	57.8	39.25	104.9	89.2	Not specified
1450921_at	Aptx	A		60.7833	88.6667	86.1333	55.3167	50.2667	70.2667	nucleic acid binding
1450964_a_at	Osbpl9	A		352.25	488.833	467.5	475.733	498.2	525.133	catalytic activity
1450981_at	Cnn2	A	A	2067.17	3914.77	3356.77	1600.12	3137.43	3172.2	actin binding
1450997_at	Stk17b	A		884.1	1416.37	1319.17	1232.08	1405.73	1251.2	nucleotide binding
1451047_at	Itm2a	A		411.767	1464.63	1452.93	365.467	726.467	985.933	Not specified
1451127_at	AW146242	A	A	45.5333	106.167	86.2667	37.8667	89.5333	115.5	Not specified
1451132_at	Pbxip1	A	A	180.933	394	314.567	138.55	292.833	370.2	Not specified
1451175_at	Spcs3	A		1074.92	1469.3	1498.17	1494.32	1406	1305.73	receptor activity
1451206_s_at	Pscdbp	A		1358.6	2405.37	2328.33	1394.22	2157.2	2029.67	protein binding
1451247_at	Mfsd1	A	C	186.417	369.5	321.833	255.883	439.067	321.567	transporter activity
1451256_at	Gpr172b	A		167.033	236.167	258.5	118.517	190.2	234.767	receptor activity
1451339_at	Suox	A	E	81.1	212.5	248.867	78.15	121.467	175.5	iron ion binding
1451383_a_at	Chuk	A		38.15	75.0667	74.8333	39.8167	84.3333	120.367	nucleotide binding
1451426_at	D11Lgp2e	A		21.5833	127.7	148.133	12.0667	32.0667	108.133	nucleotide binding
1451437_at	Zdhhc20	A		79.9167	119.567	155.267	118.117	124.433	127.367	zinc ion binding
1451473_a_at	Cryzl1	A		136.65	195.133	180.433	174.867	236.733	210.1	zinc ion binding
1451474_a_at	Parp8	A	A	14.15	63.7	72.0333	9.81667	30.2	40.2333	NAD+ ADP-ribosyltransferase activity
1451493_at	Ndfip1	A	A	190.733	484.833	581.533	269.483	393.667	432.667	protein binding
1451540_at	Mpi1	A		67.4833	107.567	117.533	61.4667	93.7	103.333	mannose-6-phosphate isomerase activity
1451564_at	Parp14	A	D	189.3	768.533	733.767	113.5	434.667	735.767	nucleotide binding
1451586_at	Tegt	A		1261.18	2120.83	1711.23	1073.28	1705.8	1932.8	Not specified
1451611_at	Hrasls3	A		51.95	93.1667	101.6	47.4167	49.1	53.9333	Not specified
1451655_at	Slfn8	A	A	130	479.733	353.133	97.5167	351.533	403.967	Not specified
1451669_at	Ppm1b	A	A	795.717	1295.53	1317.8	868.417	2088.37	1721.2	magnesium ion binding
1451777_at	BC013672	A		10.2167	84.4667	75.9667	8.2	29.8667	74.7667	Not specified
1451784_x_at	H2-D1	A		140.267	240.633	239.233	83.3	110.067	191.033	protein binding
1451821_a_at	Sp100	A		117.933	176.1	167.133	101.15	125.8	190.9	DNA binding
1451832_at	Cklf	A		13.7167	31.0667	27.6	12.3833	25.0667	47.2667	cytokine activity
1451860_a_at	Trim30	A	A	89.6167	223.6	247.333	76.6333	195.733	230.4	DNA binding
1451905_a_at	Mx1	A	A	17.25	60.5	66.6333	13.4167	48.9333	77.7	nucleotide binding
1451909_a_at	Prpf4b	A		112.65	143.233	168.967	132.383	159.433	177	nucleotide binding
1451910_a_at	Cd6	A		499.817	745	735.467	415.25	462.733	754.933	protein-lysine 6-oxidase activity
1451969_s_at	Parp3	A		131.4	559.233	397.8	26.2833	125.5	110.2	transferase activity
1452045_at	Zfp281	A	A	113.733	414.6	361.633	107	358.533	538.167	zinc ion binding
1452056_s_at	Ppp3ca	A		51.5167	100.033	91.1333	28.3167	78.2	50.8333	protein phosphatase type 2A activity
1452070_at	Dedd2	A		111.383	223.133	205.967	83.8333	122.4	171.667	DNA binding
1452083_a_at	Pja1	A		36.0667	112.5	96.2	41.55	134.767	109.533	ubiquitin-protein ligase activity
1452151_at	BC021523	A	A	200.95	363.733	356.2	106.367	195.5	281.567	ribulose-bisphosphate carboxylase activity
1452178_at	Plec1	A		280.5	477.033	452.3	206.4	283.533	488.633	actin binding
1452186_at	Rbm5	A		1178.75	1715.57	1528.87	1138.93	1284.57	1560.3	RNA binding
1452193_a_at	Wasl	A		86.6	171.5	167.033	127.55	287.1	246.567	DNA binding
1452205_x_at	Tcrb-J	A		3708.53	5356.83	5032.6	4369.2	4068	4407.97	receptor activity
1452214_at	Skil	A	A	140.217	464.7	582.833	171.617	640.967	530.733	Not specified
1452222_at	Utrn	A	A	360.4	786.733	837.933	285.2	599.7	714.667	actin binding
1452231_x_at	Ifi203	A		865.983	1529.17	1678.37	588.617	1155.53	732.833	transcription cofactor activity
1452233_at	Abcc1	A	A	55.7	185.967	180.633	32.7	214.6	215.667	Not specified
1452348_s_at	Ifi203	A		73.6333	116.6	154.333	71.35	99.5333	124.833	transcription cofactor activity
1452428_a_at	B2m	A	A	1898.02	3439.03	3445.37	1590.43	2416.7	2614.73	protein binding
1452627_at	Senp6	A		74.05	114.433	110.7	75.95	98.8667	188.767	peptidase activity
1452703_at	4631427C17Rik	A	A	241.017	433.467	627.2	196.833	510.833	520.567	adenosylhomocysteinase activity
1452734_at	Rnaset2	A		2347.78	3015.47	2966.67	2867.98	2270.73	2458.47	RNA binding
1453238_s_at	3930401B19Rik	A	A	1461.25	3413.9	2465	859.033	4519.8	2989.9	Not specified
1454149_a_at	Ccnl2	A	A	178.117	365.1	308.667	270.317	761.033	609.567	Not specified
1454268_a_at	Cyba	A		1330.75	2493.27	2947.03	1288.17	1151.83	1713.63	iron ion binding
1454606_at	4933426M11Rik	A	A	145.983	269.9	218	109.95	242.567	250.167	Not specified
1454678_s_at	A130022J15Rik	A	A	50.1	91.2333	82.4667	32.65	83.5	73.0333	Not specified
1454708_at	Ablim1	A	A	1705.62	2783.43	2679.83	1427.17	2164.2	2359.5	actin binding
1454711_at	Trio	A	A	45.2333	128.067	88.6333	40.35	128.233	135.267	nucleotide binding
1454811_a_at	Serinc1	A		73.45	110.067	105.667	86.1167	112.5	106.067	protein binding
1454967_at	---	A	A	80.7833	198.633	143.433	103.067	203.467	197.3	Not specified
1455013_at	Arih2	A		224.05	309.833	289.3	208.767	227.733	320.133	protein binding
1455105_at	Ptpn12	A		290.683	440.533	389.867	349.083	605.267	451.833	phosphoprotein phosphatase activity
1455106_a_at	Ckb	A		158.667	719.933	583.4	48.25	61.2333	59.5	Not specified
1455128_x_at	Tnrc6a	A		110.633	227.933	184.033	124.317	208.833	330.433	nucleic acid binding
1455171_at	Suv420h1	A		125	246.233	188.667	147.8	214.867	234.267	histone lysine N-methyltransferase activity (H4-K20 specific)
1455264_at	C1qdc2	A	A	41.3	64.8	78.8333	48.0833	87.6333	81.3333	Not specified
1455441_at	Map3k7	A		159.517	262.233	289.233	84.1833	157.8	124.533	nucleotide binding
1455470_x_at	Lasp1	A		778.65	1529.97	1077.93	839.15	1813.63	1313.27	actin binding
1455581_x_at	9530028C05	A	A	246.183	745.967	677.467	350.833	679.467	698.5	Not specified
1455956_x_at	Ccnd2	A	A	75.4667	1238.3	804.433	21.5167	992.133	900.567	protein binding
1455975_x_at	Zfp313	A		454.117	742.867	703.533	470.4	806.1	686.533	nucleic acid binding
1456005_a_at	Bcl2l11/Bim	A	A	781.617	1959.6	2780.03	836.4	1995.8	2526.77	protein binding
1456243_x_at	Mcl1	A		1304.07	2813.57	2256.93	1796.1	3444.33	2883.77	protein binding
1456292_a_at	Vim	A		626.333	1101.43	970.467	598.1	1279.47	985.567	structural molecule activity
1456469_x_at	Lasp1	A		63.9	98.2667	93.6667	69.9	119.867	94.5667	actin binding
1456494_a_at	Trim30	A		52.6	173.567	144.433	28.9333	63.1333	63.8	DNA binding
1456716_s_at	3110002H16Rik	A		71.0833	114.367	109.633	48.3167	74.3	88.3333	Not specified
1457094_at	She	A	A	34.4833	60.8	55.7333	27.8333	61.9333	53	Not specified
1460194_at	Phyh	A		65.8	109.067	109	64.5667	90.6667	117.733	catalytic activity
1460218_at	Cd52	A	A	1358.4	4793.13	3886.6	2251.08	4282.83	3882.63	Not specified
1460324_at	Dnmt3a	A	A	213.533	441.367	428.867	170.767	417.6	409.9	DNA binding
1460344_at	2310033F14Rik	A	A	85.3667	186.533	180.1	91.2833	174.9	262.6	Not specified
1460359_at	Armcx3	A	A	40.3	94.9	87.6	55.8667	105.533	127.033	binding
1460378_a_at	Tes	A	A	664.75	1606.67	1485.2	510.917	784.2	966.933	zinc ion binding
1460521_a_at	5830411E10Rik	A		10.9833	26.4333	43.6667	8.88333	18	25.0667	DNA-directed DNA polymerase activity
1460571_at	Dicer1	A	A	91.5167	153.433	143.667	84.5833	183.4	150.233	nucleotide binding
1415818_at	Anxa6	B	A	457.5	1897.87	928.867	304.617	1163.73	1675.9	calcium ion binding
1415850_at	Rasa3	B	A	281.633	1173.27	741.467	175.783	652.467	791.6	GTPase activator activity
1415961_at	Itm2c	B	A	601.017	1361.87	1072.93	658.6	1172.3	1149.4	ATP binding
1416016_at	Tap1	B	A	240.733	536.3	436.033	185.233	367.333	494.467	Not specified
1416086_at	Tpst2	B		75.8	153.933	117.567	60.0833	113.3	108.267	protein-tyrosine sulfotransferase activity
1416257_at	Capn2	B	A	102.767	306.367	211.833	130.55	284.767	315.833	cysteine-type endopeptidase activity
1416261_at	Tmem19	B		149.2	243.4	205.867	136.45	196.167	235.7	Not specified
1416275_at	Slc26a6	B	A	50.6833	102.5	73.9667	46.6333	105.2	102.8	chloride transporter activity
1416329_at	Cyfip1	B	A	63.75	156.333	119.533	35	153.567	149.033	profilin binding
1416407_at	Pea15	B	A	53.95	179.767	132.233	73.3	198.067	162.433	protein kinase C binding
1416981_at	Foxo1	B	A	144.633	439	259.4	99.15	408.8	503.667	DNA binding
1416982_at	Foxo1	B	A	143.95	360.467	249.233	135.7	351.333	410.3	DNA binding
1416983_s_at	Foxo1	B	A	290.4	998.633	548.333	227.1	959.067	1087.33	DNA binding
1417185_at	Ly6a	B	A	317.383	945.9	618.733	227.367	809.7	938.4	Not specified
1417216_at	Pim2	B	A	77.3667	245.867	175.167	69.15	190.2	293.833	nucleotide binding
1417226_at	Fbxw4	B	A	127.367	253.667	193.233	114.983	233.167	242.967	Not specified
1417371_at	Peli1	B	A	150.917	302.433	216.167	183.717	350.2	338.167	Not specified
1417490_at	Ctsb	B	A	643.517	1049.03	796.833	626.067	854.467	946.467	cysteine-type endopeptidase activity
1417516_at	Ddit3	B		77.75	180.267	122.567	78.2333	108.933	119.533	DNA binding
1417558_at	Fyn	B	A	573.767	1651.2	1016.93	381.217	1061.9	1199.07	nucleotide binding
1417786_a_at	Rgs19	B	A	305.2	595	416.8	243.1	408.633	487.667	signal transducer activity
1417804_at	Rasgrp2	B		160.283	300.5	220.467	115.683	184.4	233.9	guanyl-nucleotide exchange factor activity
1417813_at	Ikbke	B	B	156.45	647.267	420.167	118.8	502.233	609.867	nucleotide binding
1417894_at	Gpr97	B	A	67.1667	276.533	109.667	51.7167	305.467	297.933	signal transducer activity
1417965_at	Plekha1	B	A	62.05	178.733	120.233	42.5333	115	158.467	lipid binding
1418240_at	Gbp2	B	D	131.95	539.467	413.9	116.883	226.167	418.5	nucleotide binding
1418296_at	Fxyd5	B	A	542	1258.2	733.4	725.917	1317.3	1148.97	ion channel activity
1418391_at	Phf21a	B	A	51.75	182.633	102.567	60.5167	148.533	161.5	DNA binding
1418419_at	4632423N09Rik	B	A	171.667	334.033	235.733	179.15	373.6	353.833	Not specified
1418647_at	Gna-rs1	B	A	41.7	85.5	59.8	30.9167	84.5667	82.2	nucleotide binding
1418741_at	Itgb7	B	A	352.067	1322.3	955.767	244.05	834.733	1028.93	receptor activity
1418744_s_at	Tesc	B	A	149.517	2409.97	1187.67	222.967	3477.77	2579.67	calcium ion binding
1419259_at	Rsu1	B	A	238.917	589.833	379.133	260.617	524.8	582.867	Not specified
1419711_at	Cd7	B		7.48333	395.733	140.8	5.88333	274.067	189.4	receptor activity
1419767_at	Padi3	B	A	61.8333	95.5667	83.8	33.6667	61.7667	59.3333	protein-arginine deiminase activity
1419810_x_at	Arhgap9	B	A	246.967	532.933	401.667	169.517	375.333	424.267	GTPase activator activity
1420643_at	Lfng	B	A	48.3667	198.1	102.967	35.2833	193.833	190.3	Not specified
1420663_at	Zbtb7b	B	A	34.6833	157.3	84.7667	30.9333	133.867	103.867	nucleic acid binding
1420716_at	Cd247	B		28.1833	79.2	52.2667	17.6167	53.8	27.2333	receptor activity
1420965_a_at	Enc1	B	A	200.8	1484.23	529.3	158.333	1550.83	1123.77	actin binding
1422818_at	Nedd9	B		293.567	563.967	411.3	299.6	451.6	463.967	protein binding
1422821_s_at	Stard5	B		111.483	173.367	144.5	127.983	161.333	161.267	lipid binding
1423298_at	Add3	B	A	226.067	568.633	369.6	166.017	405.233	543.6	structural molecule activity
1423466_at	Ccr7	B	A	31	847.8	402.067	20.1667	535.8	623.667	rhodopsin-like receptor activity
1423467_at	Ms4a4b	B	A	294.7	1812.27	934.067	225.25	844.533	1181.1	receptor activity
1423657_at	Cdipt	B		280.35	515.967	364.833	216.583	374.367	478.9	CDP-diacylglycerol-inositol 3-phosphatidyltransferase activity
1423812_s_at	AW146242	B	A	49.2667	138.567	96.3667	51.3833	185.5	164.033	Not specified
1424337_at	Snx15	B		126.183	238.4	161.667	128.033	221.933	174.533	protein transporter activity
1424374_at	Gimap4	B	A	336.633	2342.93	986.467	207.3	904.767	1233.3	nucleotide binding
1424380_at	Vps37b	B		147.183	396.033	213.567	136.717	222.767	324.6	Not specified
1424444_a_at	1600014C10Rik	B	A	318.75	676.4	441.5	347.55	744	715.3	structural constituent of ribosome
1424953_at	BC021614	B	A	85.45	278.233	176.367	76.2333	181.4	235.567	glutathione transferase activity
1425065_at	Oas2	B	A	40.0833	164.167	74.8667	15.6	116.133	158.2	2'-5'-oligoadenylate synthetase activity
1425084_at	Gimap7	B	A	204.633	833.6	327.9	145	365.6	306.033	GTP binding
1426044_a_at	Prkcq	B		1174.12	1906.63	1390	1133.1	1343.77	1606.53	nucleotide binding
1426397_at	Tgfbr2	B	A	613.717	1707.3	1134.77	483.883	1120.73	1471.6	nucleotide binding
1426516_a_at	Lpin1	B	A	86.2667	201.2	140.467	50.4	108.167	144.967	Not specified
1426624_a_at	Ypel3	B	A	305.1	967.7	498.3	311.167	773.067	756.033	Not specified
1426893_at	C230093N12Rik	B	A	33.55	275.8	121.467	27.1167	167.367	234.367	Not specified
1426894_s_at	C230093N12Rik	B	A	227.433	1382.97	589.667	236.8	1618.63	1394.8	Not specified
1426970_a_at	Ube1l	B	A	153.183	461.733	338.233	120.567	318.067	478	nucleotide binding
1426971_at	Ube1l	B	A	74.7333	236.5	162.7	56.4167	154.867	234.967	nucleotide binding
1427689_a_at	Tnip1	B	A	316.25	1007.2	641.267	324.917	916.9	1016.13	Not specified
1427932_s_at	1200003I10Rik	B	D	335.083	2575.8	548.1	195.983	1054.37	2731.87	Not specified
1428131_a_at	Cdc42se1	B		697.467	1248.67	933.167	701.233	907.7	1161.17	Not specified
1429782_at	Grcc10	B	A	71.7833	264.167	122.2	55.85	156	153.633	Not specified
1434027_at	Dscr1l2	B	A	28.8	63.2333	46.1667	42.7833	114.767	175.033	nucleotide binding
1434400_at	Tgif2	B	A	100.25	225.033	148.867	88.6667	160.9	206.533	DNA binding
1434690_at	Lycat	B		140.917	213.767	180.567	146.917	188.7	231.833	acyltransferase activity
1435176_a_at	Id2	B	A	45.55	366.5	262.667	74.1167	615.967	417.5	protein binding
1435221_at	---	B	A	220.783	552.367	294.333	237.25	697.233	711.833	Not specified
1435228_at	BC023829	B		188.067	315.7	228.5	221.883	312.767	269.6	Not specified
1448407_at	4632428N05Rik	B	A	140.483	407.8	274.033	126	278.5	343.333	receptor activity
1448937_at	Slc35b3	B	A	155.033	371.633	258.3	192.667	365.433	385.5	sugar porter activity
1449025_at	Ifit3	B		52.6667	243.2	156.9	39.7	111.067	248.2	binding
1449038_at	Hsd11b1	B		227.4	650.133	403.733	454.4	468.6	492.833	11-beta-hydroxysteroid dehydrogenase activity
1449220_at	Gimap3	B	A	131.783	839.933	387.2	85.7833	219.833	232.6	nucleotide binding
1449380_at	Pacsin1	B	A	75.1	437.1	231.367	50.1333	408.567	333.467	protein binding
1449471_at	Kcnmb4	B	A	104.583	247.933	184.967	123.767	202.267	191.467	ion channel activity
1449510_at	Zfp467	B	A	17.2333	69.3333	33.9333	10.8667	39.9667	50.1	DNA binding
1449516_a_at	Rgs3	B	A	80.1333	177	152.867	81.8	192.933	157.533	signal transducer activity
1449556_at	H2-T23	B		510.55	990.4	715.767	510.417	564.833	826.2	MHC class I receptor activity
1450061_at	Enc1	B	A	123.533	516.133	293.1	92.1667	385.9	438.133	actin binding
1450170_x_at	H2-K1	B	A	428.533	1544.9	1151.63	228.35	737.233	1162.63	MHC class I receptor activity
1450678_at	Itgb2	B	A	1364.13	2969.97	2313.13	1071.35	2636.3	2752.5	receptor activity
1451363_a_at	Dennd2d	B	A	139.85	392.2	221.5	114.433	367.033	441.833	Not specified
1451604_a_at	Acvrl1	B	A	30.7167	291.033	93.8333	31.0833	219.567	207.933	nucleotide binding
1452843_at	Il6st	B		331.75	564.033	426.1	342	357.867	514.3	receptor activity
1453196_a_at	Oasl2	B	A	31.9333	148.2	61.0333	24.5667	73.4667	129.933	2'-5'-oligoadenylate synthetase activity
1455065_x_at	Gnpda1	B	A	115.867	427.2	221.833	151.917	821.633	430.333	glucosamine-6-phosphate deaminase activity
1460173_at	Lasp1	B		319.8	619.333	432	273.7	559.633	661.967	actin binding
1460555_at	6330500D04Rik	B	A	534.883	1617.37	784.733	268.65	907.6	784.3	binding
1415886_at	Sh2d3c	C	A	74.4333	142.8	92.0667	57.4333	121.633	125.2	transmembrane receptor protein tyrosine kinase adaptor protein activity
1415941_s_at	Zfand2a	C		52.1333	72.7667	48.8667	46.15	68.4	71.5667	zinc ion binding
1415996_at	Txnip	C		469.4	990.533	605.433	511.133	634.8	731.7	enzyme inhibitor activity
1416036_at	Fkbp1a	C		425.9	647.867	479.967	491.883	773.2	663.833	peptidyl-prolyl cis-trans isomerase activity
1416107_at	Nsg2	C		988.4	1483.93	1111.2	1206.5	1062.77	1147.57	dopamine receptor binding
1416279_at	Ap1b1	C		365.383	526.367	382.733	326.367	432.3	461.267	binding
1416338_at	Sh3gl1	C		133.117	225.267	140.333	106.933	181.667	187.2	protein binding
1416352_s_at	Gpsn2	C		630.9	902.1	579.967	518.95	715.967	801.667	Not specified
1416592_at	Glrx	C		56.4667	111.7	62.9	178.45	123.3	175.433	electron carrier activity
1416619_at	4632428N05Rik	C	A	142.733	603	199.167	127.567	505.8	479.6	receptor activity
1416672_s_at	Mcoln1	C		106.683	200.5	141.933	99.9333	167.567	205.333	ion channel activity
1416690_at	Gtpbp2	C	A	294.967	598.333	382.533	237.8	470.267	542	translation elongation factor activity
1416758_at	Arhgap27	C		124.767	199.267	144.7	83.6333	164.667	179.8	GTPase activator activity
1416891_at	Numb	C	A	234.45	448.033	221.467	251.617	542.5	429.433	protein binding
1416974_at	Stam2	C		97.3667	139.833	98.7333	116.017	124.4	143.8	transmembrane receptor activity
1416992_at	Mfng	C		250.667	487.467	314.867	170.767	314.233	374.133	Not specified
1417115_at	Map3k12	C		57.7833	122.467	62.3333	46.0667	81.9667	65.0333	nucleotide binding
1417245_at	Gpr180	C		93.95	146.7	90.7667	99.1667	126.933	131.5	Not specified
1417308_at	Pkm2	C		1095.47	1694.83	1084.43	873.25	1025.8	1322	Not specified
1417374_at	Tuba4	C	A	743.033	1602.4	905.167	509.183	1113.7	1229.63	nucleotide binding
1417391_a_at	Il16	C		913.4	1460.17	973.467	835.1	746.167	1168.4	cytokine activity
1417405_at	Stard3	C		355.65	602.867	390.567	261.433	367.7	451.133	lipid binding
1417423_at	Grina	C		120.533	267.5	169.733	92.2833	195.7	304.5	receptor activity
1417491_at	Ctsb	C		36.8167	69.7	39.2667	36.5833	58.5	62.7667	cysteine-type endopeptidase activity
1417630_at	Mknk1	C		78.8	107.933	76.2333	78.3833	122.367	106.3	nucleotide binding
1417751_at	Stk10	C	A	468.1	1008.47	451.233	306.1	1100.53	1116.3	nucleotide binding
1417865_at	Tnfaip1	C	A	32.7167	90.6333	26.7667	13.0833	101.433	76.6333	voltage-gated potassium channel activity
1417953_at	D6Wsu176e	C		362.233	622.533	409.967	114.917	206.5	195.667	cytokine activity
1418194_at	Galnt10	C		65.8333	126.933	81.8	20.7167	34.7667	44.4	Not specified
1418195_at	Galnt10	C	A	179.433	372.267	246.733	90.6833	160.133	191.967	Not specified
1418257_at	Slc12a7	C	A	239.383	424.833	254.3	135.367	321.633	369.433	transporter activity
1418288_at	Lpin1	C	A	77.5167	180.167	112.2	64.9833	136.8	171.833	Not specified
1418390_at	Phf21a	C	D	64.9333	120.033	53.4	63.3	111.6	151.133	DNA binding
1418553_at	Arhgef18	C	A	316.583	669.1	333.8	238.55	555.033	622.967	guanyl-nucleotide exchange factor activity
1418578_at	Dgka	C	A	1019.13	1936.2	1005.77	996.167	1715.43	1719.8	diacylglycerol kinase activity
1418612_at	Slfn1	C	A	33.5833	583.767	87.9333	24.55	338.967	497.067	Not specified
1418646_at	Gna-rs1	C		135.117	263.1	165.8	101.017	220.3	261.967	nucleotide binding
1418703_at	Rbms1	C		149.9	264.733	189.6	109.283	159.533	256.6	nucleotide binding
1418989_at	Ctse	C	A	111.483	273.4	111.167	129.667	371.367	355.7	aspartic-type endopeptidase activity
1419023_x_at	Eno1	C		2038.35	3695.7	2251.57	2150.05	2366.93	2684.7	magnesium ion binding
1419039_at	Cyp2d22	C		9.41667	35.8	17	11.3333	39.3667	24.4333	Not specified
1419138_at	B3galt4	C		88.5333	191.5	131.7	71.45	103.567	147.633	Not specified
1419222_at	Tbxa2r	C		338.533	472.467	303.133	290.017	350.933	444.2	rhodopsin-like receptor activity
1419226_at	Cd96	C		575.933	1032.03	603.7	874.55	1026.23	824.267	protein binding
1419296_at	Arhgap4	C	A	592.783	1130.5	669.367	648.533	1089.47	1116.33	translation initiation factor activity
1419583_at	Cbx4	C	A	547.833	942.1	630.033	564.45	1265.97	995.8	chromatin binding
1419696_at	Cd4	C	A	276.967	994.7	320.1	475.483	1067.47	834.933	MHC class II protein binding
1420046_s_at	Maf1	C		948.95	1228.67	907.1	1069.92	990.667	972.667	Not specified
1420150_at	Spsb1	C	A	166.15	601.433	213	266.783	790.8	611.6	Not specified
1420515_a_at	Pglyrp2	C	A	112.117	371.933	183.567	81.0667	230.2	247.333	protein binding
1421140_a_at	Foxp1	C	A	231.1	530.933	234.167	154.117	534.8	702.933	nucleic acid binding
1421142_s_at	Foxp1	C	A	59.3667	110.933	64.4667	67.85	161.233	168.033	nucleic acid binding
1421164_a_at	Arhgef1	C	A	617.15	1171.7	652.267	481.883	1074.47	1380.57	guanyl-nucleotide exchange factor activity
1421168_at	Abcg3	C		104.3	187.3	100.633	143.717	115.733	152.8	Not specified
1421565_at	Robo3	C		23.5833	42.9333	23.3	20.1667	47.4	31.2	receptor activity
1422351_at	Olfr480	C		21.5167	33.8333	28.4	22.3167	29.1667	32.8	rhodopsin-like receptor activity
1422474_at	Pde4b	C	A	127.15	231.067	108.3	103.717	205.5	197.767	Not specified
1422580_at	Myl4	C		47.7667	120.4	53.2333	34.1333	71.5	54.4333	motor activity
1422906_at	Abcg2	C		53.1	173.733	65.6667	84.65	134.2	152.833	Not specified
1423282_at	Pitpna	C	A	258.4	372.767	296.6	223.667	313.5	407.967	phospholipid binding
1423552_at	Leprotl1	C		762.517	1241.97	897.567	768.65	998.3	1150.1	receptor activity
1423904_a_at	Pvr	C		50.6333	106.9	51.1333	73.65	136.2	134.667	receptor activity
1423924_s_at	Tspan14	C	A	170.667	417.133	174.133	135.317	390.667	358.333	Not specified
1423928_at	Phgdhl1	C		104.783	238.833	121.267	87.4333	148.7	224.5	Not specified
1423989_at	2210010N04Rik	C	A	464.617	1488.27	630.833	354.583	1674.6	1277.63	Not specified
1424378_at	Ldlrap1	C		40.3667	73.2333	41.9667	65.25	99.1667	113.633	Not specified
1424441_at	Slc27a4	C		72.5	111.633	90.6667	79.9	103.133	101.367	nucleotide binding
1424446_at	Armc7	C		137.9	247	147.7	138.883	215.4	211.367	binding
1424615_at	Frag1	C	A	112.567	193.633	147.1	29.7	91.8667	92.9333	receptor activity
1424829_at	A830007P12Rik	C	A	327.783	539	389.767	307.167	528.767	475.367	nucleotide binding
1424888_at	37316	C		164.533	239.333	174.867	177.433	211.9	222.9	protein binding
1424929_a_at	Trim26	C	A	105.983	310.933	151.167	80.65	163.6	221.267	nucleic acid binding
1424966_at	Tmem40	C		27.2167	66.5333	39.8	29.9	27.8667	35.1	Not specified
1425264_s_at	Mbp	C		301.983	523.767	299.367	218.65	378.6	482.667	structural molecule activity
1425678_a_at	Snrk	C	A	119.85	244.4	138.533	95.95	289.567	267.567	nucleotide binding
1425706_a_at	Ddb2	C		86.0167	158.633	103.633	58.5	111.6	137.5	DNA binding
1426239_s_at	Arrb2	C	A	531.783	972	569.5	432.05	964.8	973.4	Not specified
1426353_at	Stat6	C	A	383.6	593.5	425.7	297.55	535.667	493.667	DNA binding
1426625_at	Zfp623	C		85	125.633	87.6667	103.15	122.833	113.867	zinc ion binding
1426640_s_at	Trib2	C	A	408	938.933	479.5	433	815.8	837.9	protein kinase activity
1426644_at	Tbc1d20	C		188.25	280.733	162.433	174.8	195.967	289.6	GTPase activator activity
1426701_at	4632419K20Rik	C	A	37.15	82.5667	46.1	25.55	58.2667	62.4333	Not specified
1426743_at	Dip3b	C	A	36.4167	108.567	52.4333	38.3833	123.4	93.5333	Rab GTPase binding
1426750_at	Flnb	C		67.1833	142.467	78.0667	47.95	95.7667	100.4	actin binding
1426810_at	Jmjd1a	C		247.683	361.467	251.733	308.933	316.033	343.233	Not specified
1427404_x_at	LOC433182	C		1774.35	3096.8	2011.37	2070.03	2403.3	2507.3	magnesium ion binding
1427417_at	Scml4	C	A	54.3167	148.1	76.2333	56.05	119.367	108.9	Not specified
1427879_at	1810031K17Rik	C		441.5	615.7	453.9	409.633	527.933	523.2	Not specified
1428283_at	Cyp2s1	C		27.2667	89.9	40.1333	27.0333	88.2667	62.2333	Not specified
1428330_at	Dopey2	C		83.0333	154.567	93.6	79.8167	164.867	209.733	Not specified
1428357_at	2610019F03Rik	C	A	91.0167	270.133	91.7	215.633	381.3	341.533	Not specified
1428528_at	1110007L15Rik	C		239.083	323.167	214.933	199.917	295.833	260.167	Not specified
1428784_at	Gmip	C		93.5667	236.167	132.433	48.8	152.333	225.967	GTPase activator activity
1429033_at	Gcc1	C		50.1	85.9333	53.8	50.65	75.8333	88.9667	DNA binding
1429681_a_at	Gpsn2	C		558.65	890.233	652.9	423.417	470.367	729.467	Not specified
1429800_at	9130221H12Rik	C	A	337.433	472.8	273.167	290.833	451.8	483.833	nucleic acid binding
1429850_x_at	Alkbh4	C	A	102.583	212.4	117.233	119.4	213.833	176.1	Not specified
1430526_a_at	Smarca2	C	A	96.3667	214.3	118.4	72.45	170.2	193.8	nucleic acid binding
1431003_a_at	2610002J02Rik	C		264.7	434.967	316.767	242.317	275.033	389	Not specified
1431299_a_at	2310014H01Rik	C	A	598.017	1186.73	651.2	580.733	1331.03	1102	Not specified
1433573_x_at	Prss2	C	C	48.75	112.8	50.8	78.6167	192.333	112.033	serine-type endopeptidase activity
1433658_x_at	Pcbp4	C	A	58.8833	110.633	70.7333	32.2	71.2667	75.4	nucleic acid binding
1433662_s_at	Timp2	C	A	304.733	616.367	253.867	237.083	505.567	722.333	enzyme inhibitor activity
1433668_at	Pnrc1	C		1069.55	1908.67	1118.83	1190.37	1761.4	1421.93	receptor activity
1433725_at	Acvr1b	C	A	205.267	334.767	202.7	179.233	388.333	347.7	nucleotide binding
1434036_at	Mtss1	C	A	114.95	182.933	117.733	90.2833	262.433	248.967	actin binding
1434131_at	Rufy1	C		68.2167	111.4	86.3333	68.3833	105.533	114.533	protein binding
1434483_at	Usp12	C		112.983	289.833	171.4	117.383	191.5	217.4	cysteine-type endopeptidase activity
1434585_at	2210038L17Rik	C		108.483	192.033	136.033	132.8	202.433	205.533	Not specified
1434653_at	Ptk2b	C	A	221.283	473.767	272.3	245.15	504.833	535.233	protein kinase activity
1434694_at	Lrrc8a	C		76.25	135.2	74.1667	65.1833	131.6	109.733	Not specified
1434914_at	Rab6b	C		88.85	224.333	89.7667	27.2333	73.8667	47.6	nucleotide binding
1435003_at	Pik4ca	C	A	679.683	960.067	556.033	546.083	820	888.4	Not specified
1435137_s_at	1200015M12Rik	C	A	273.5	1425.43	263.2	361.333	1953.13	1873.17	Not specified
1435222_at	Foxp1	C	A	219.833	499.1	185.133	274.15	676.233	636.4	nucleic acid binding
1435323_a_at	Oact1	C	A	99.1833	181.033	118.467	64.95	135.967	145.567	acyltransferase activity
1435970_at	Nlk	C	A	197.633	375.933	245.4	213.15	417.233	362.667	nucleotide binding
1436182_at	---	C		1090.55	2021.37	1267.83	1320.72	2415.63	1940.33	Not specified
1436512_at	Arl4c	C	A	257.333	931.133	250.2	331.217	905.3	886.233	nucleotide binding
1436522_at	Map3k3	C		156.933	313.4	131.7	155.033	354.467	260.633	nucleotide binding
1436715_s_at	Cdipt	C	A	625.133	1265.5	777.633	645.15	1369.83	1087.03	CDP-diacylglycerol-inositol 3-phosphatidyltransferase activity
1436845_at	Axin2	C	A	181.3	283.333	158.067	162.95	272.433	246.667	signal transducer activity
1438211_s_at	Dbp	C		82.6667	193.367	96.1333	87.8167	190.067	146.3	DNA binding
1438670_at	Ptpn1	C		173.567	257.967	192.467	160.467	258.3	315.933	phosphoprotein phosphatase activity
1438712_at	Dennd2d	C	A	38.6333	117.467	52.4667	37.5667	117.933	112.133	Not specified
1439256_x_at	Gpr137b	C		18.05	39.0667	25.6667	21.5333	46.3333	29.7333	Not specified
1439429_x_at	Dtx2	C		507.167	768.067	522.833	484.633	870.933	750.7	protein binding
1439440_x_at	Ptk9l	C		624.35	1025.37	730.1	642.917	1040.53	830.233	actin binding
1444508_s_at	Arrdc1	C		171.733	273.333	186.733	162.133	280.7	253.633	Not specified
1448021_at	---	C	A	96.1833	180.5	71.9333	119.867	407.8	306.6	Not specified
1448104_at	Aldh6a1	C		27.1333	43.7667	34.1333	41.35	68.7667	54.0667	methylmalonate-semialdehyde dehydrogenase (acylating) activity
1448241_at	Gm2a	C		284.283	526.633	284.667	387.233	625.067	468	beta-N-acetylhexosaminidase activity
1448508_at	Traf3ip2	C	A	98.9333	183.267	124.567	81.9	161.633	167.333	protein binding
1448600_s_at	Vav3	C	A	32.9667	92.9333	37.8667	23.1667	143.267	84.2667	guanyl-nucleotide exchange factor activity
1448656_at	Cacnb3	C		26.5833	44.4	24.9	27.1833	54.7667	42.5667	ion channel activity
1448861_at	Traf5	C		37.9167	91.0333	50.0667	44.6333	89.9	74.8333	signal transducer activity
1448985_at	Dusp22	C	A	63.35	182.067	103.3	70.3333	172.2	133.5	protein tyrosine phosphatase activity
1449001_at	Ivd	C	A	130.333	214.867	131.767	62.9333	109.167	94.0333	acyl-CoA dehydrogenase activity
1449023_a_at	Ezh1	C	A	142.317	371.233	188.333	140.15	390.2	369.167	DNA binding
1449078_at	St3gal6	C	A	46.0833	115.467	71.5667	32.7167	61.2333	62.8333	Not specified
1449127_at	Selpl	C		1468.98	2151	1410.23	1422.38	2013.07	1990.87	protein binding
1449232_at	Gata1	C		29.2833	62.1333	39.4667	23.5833	62.9	36.9667	DNA binding
1449355_a_at	Eps15l1	C		101.2	146.633	104.167	100.383	177.933	171.8	receptor activity
1449362_a_at	Mink1	C	A	146.833	312.933	185	156.2	422.267	295.8	nucleotide binding
1449404_at	Pip5k2a	C		902.983	1597.73	978.6	1175.65	1456.83	1428.43	kinase activity
1449581_at	Emid1	C		136.983	258.1	149.133	225.167	296.767	269.033	protein binding
1449842_at	1810059G22Rik	C		199.383	276.033	213.267	211.85	226.533	243.2	Not specified
1450054_at	Add1	C		896.117	1272.23	921.767	758.017	1116.17	1365.37	structural molecule activity
1450351_a_at	Rsn	C		39.5667	67.8333	30.9	20.8833	64.2	57.5	protein binding
1450435_at	L1cam	C	A	68.1833	185.7	90.5667	62.9667	339.6	226.267	protein binding
1450767_at	Nedd9	C		30.5833	63.0333	36.1667	31	55.7	50.2	protein binding
1451049_at	Bcap31	C		1071.87	1505.07	1241.1	1277.4	987.933	1096.37	receptor activity
1451075_s_at	Ctdsp2	C	A	762.05	1119.43	632.933	657.883	1123.47	1073.33	phosphoprotein phosphatase activity
1451160_s_at	Pvr	C		178.433	446.167	187.667	64.3167	100.367	130.367	receptor activity
1451172_at	1200015A19Rik	C		1182.63	1616.77	1075.6	1348.55	1717.4	1420.03	protein binding
1451253_at	Pxk	C		98.1833	141.967	103.667	52.4667	68.1	78.8	actin binding
1451284_at	Yipf3	C		135.883	209.5	146.433	125.15	154.867	210.6	Not specified
1451309_at	Arhgap1	C		229.133	399.6	246.7	137.267	224.333	280.167	Rho GTPase activator activity
1451340_at	Arid5a	C		149.967	292	145.5	141.633	198.133	232.133	DNA binding
1451351_at	Ttc13	C		326.35	504.533	338.833	297.25	425.733	458.633	binding
1451364_at	Polr3gl	C		78.0667	138.133	89.7333	68.6333	100.367	115.833	Not specified
1451574_at	Bcl9	C	A	66.4667	159.033	80.7333	60.4667	129.367	141.933	Not specified
1452213_at	Tex2	C		90.25	215.4	123.7	93.2667	138.5	196.233	Not specified
1452302_at	Arhgef10	C	A	40.25	79.4333	57.1667	61.6833	144.3	128.1	cysteine-type endopeptidase activity
1452344_at	Synj2	C	A	51.45	84.6333	62.7	38.05	72.8667	73.4667	Not specified
1452416_at	Il6ra	C	A	8.2	77.1	17.0333	16.4333	91.5667	102.233	receptor activity
1452519_a_at	Zfp36	C	A	334.217	550.6	336.367	313.017	580.167	565.3	nucleic acid binding
1452776_a_at	6330412F12Rik	C		111.667	210.4	115.733	124.967	194.733	165.9	binding
1452929_at	Rsn	C	C	160.217	312.167	200.033	131.133	385.433	309.5	protein binding
1453281_at	Pik3cd	C		302.1	598.533	386.767	209.467	358.633	565.3	Not specified
1453301_a_at	Alkbh4	C		45	117.633	68.2667	35.4667	119.567	103.6	Not specified
1454042_a_at	Srpk1	C		555.3	831.367	567.433	619.567	841.133	644.033	nucleotide binding
1454893_at	1110013L07Rik	C	A	272.517	396.033	231.3	212.733	350.133	342.933	Not specified
1455204_at	Pitpnc1	C	A	236.917	491.6	213.8	169.383	503.467	439.333	phosphatidylinositol binding
1455601_at	---	C		14.0833	19.7667	16.6	16.3333	23.6667	19	Not specified
1455898_x_at	Slc2a3	C	A	191.7	402.6	133.067	213.3	778.467	491.6	transporter activity
1456312_x_at	Gsn	C	C	1831.35	2958.93	1732.73	2068.97	2741.07	1815.63	actin binding
1456433_at	Rcbtb1	C		37.95	66.2	44.8333	29.8167	62.6333	75.0333	protein binding
1456694_x_at	Ptpn6	C		561.333	747.733	589.967	512.25	751.733	676.4	phosphotyrosine binding
1459890_s_at	1110008P14Rik	C		214.15	393.867	259.1	212.067	259.433	275.133	Not specified
1460315_s_at	Tbk1	C		241.6	353.7	249.533	247.1	408.4	401.967	nucleotide binding
1460444_at	Arrb1	C		78.9833	177.133	84.4667	49.2167	88.6333	96.0667	protein binding
1460592_at	Epb4.1l1	C		35.3833	49.2333	35.1333	27.7167	60.5333	35.6333	actin binding
1460651_at	Lat	C		1571.53	2165.7	1448.3	1197.52	1323.67	1481.1	receptor signaling protein activity
1460674_at	Paqr7	C		177.883	409.367	218.467	95.2833	209.4	187.1	signal transducer activity
1460738_at	Limd2	C		41.4833	92.5667	54.0333	34.1833	52.0333	91.4667	zinc ion binding
1416001_a_at	Cotl1	D		346.95	652.9	846.533	252.1	418.3	575	actin binding
1416505_at	Nr4a1	D	A	173.383	842.667	1763.9	94.4667	657.767	1256.43	DNA binding
1416810_at	Mea1	D		149.55	244.467	373.6	166.15	137.167	191.3	Not specified
1417393_a_at	C1qdc2	D	D	100.083	470.067	1101	78.6	156.533	298.433	Not specified
1417689_a_at	Pdzk1ip1	D	D	22.4833	41.7	355.567	21.4833	46.4	116.333	Not specified
1417856_at	Relb	D	D	29.5	227.533	381.767	21.1	126.1	243.933	DNA binding
1417951_at	Eno3	D	A	73.8333	136.233	432.967	78.1	153.033	204.667	magnesium ion binding
1418099_at	Tnfrsf1b	D	D	125.967	301.467	658.9	62.4167	170.267	343.667	receptor activity
1418322_at	Crem	D		44.85	104.933	190.667	58.8667	100.133	113.767	DNA binding
1418449_at	Lad1	D		41.9667	197.2	994.3	41	66.4667	72.3333	Not specified
1418758_a_at	Pscd3	D	D	70.5333	165	317.9	118.167	231.567	389.2	Not specified
1418842_at	Hcls1	D	E	329.067	624.667	782.7	291.65	336.933	620.833	protein binding
1419004_s_at	Bcl2a1a	D	A	76.8833	216.833	634.667	63.3167	226.567	260.633	protein binding
1420351_at	Tnfrsf4	D		94.7833	547.6	1400.4	93.6333	495.567	709.3	receptor activity
1420671_x_at	Ms4a4c	D	A	58.9	152.533	257.167	41.0667	208.933	235.5	receptor activity
1421065_at	Jak2	D		50.5667	108.2	178.367	46.35	90.9333	141.3	nucleotide binding
1421457_a_at	Samsn1	D		59.7	115.667	321.933	74.3333	82.0667	117.067	phosphotyrosine binding
1421578_at	Ccl4	D		46.3833	70.1333	115.733	51.2	65.5333	76.9333	cytokine activity
1421640_a_at	Tank	D		52.75	91.3667	180.233	63.8	133.967	94.9333	nucleic acid binding
1421654_a_at	Lmna	D	D	11.7667	71.7	207.1	15.4833	96.6	279.433	structural molecule activity
1422303_a_at	Tnfrsf18	D	D	160.967	768.3	1575.73	209.95	634.333	1103.8	receptor activity
1423100_at	Fos	D		50.1	109.367	184.6	83.9167	132.067	241.5	DNA binding
1424034_at	Rora	D	D	39.7833	150	449.633	25.5167	118.5	191.7	DNA binding
1424067_at	Icam1	D	D	113.083	265.067	501.7	86.4833	272.267	462.067	protein binding
1424268_at	Smox	D	D	124.017	228.833	561.033	81.1833	117.7	191.867	oxidoreductase activity
1427515_at	A530088I07Rik	D	A	19.0667	42.9	96.2667	20.6167	62.5333	82.8333	cysteine-type endopeptidase activity
1427705_a_at	Nfkb1	D	D	270.667	603.8	965.833	203.25	505.4	679.567	DNA binding
1428034_a_at	Tnfrsf9	D		3.01667	15.2667	249.4	1.85	13.2333	47.8	receptor activity
1428301_at	LOC544988	D	A	21.2333	54.2333	332.1	13.3	71	104.1	Not specified
1429321_at	Rnf149	D	A	168.783	295.233	556	142.65	264.467	447.367	zinc ion binding
1432050_at	4930571B16Rik	D		22.65	33.3667	45.2667	22.5833	35.7	29.0333	Not specified
1434372_at	AW112010	D		136.667	215.3	324.4	158.283	218.5	189.6	Not specified
1435449_at	Bcl2l11/Bim	D	E	52.4167	135.3	290.1	45.3333	79	273.5	protein binding
1439422_a_at	C1qdc2	D	A	125.767	512.4	903.833	59.1167	176.167	185.9	Not specified
1448233_at	Prnp	D	A	84.25	171.367	269.067	85.6333	183.2	231.967	copper ion binding
1448306_at	Nfkbia	D		549.733	1146.77	1771.17	673.15	681.333	1202.43	protein binding
1448687_at	C1qdc2	D		76.8167	180.067	333.767	62.2667	95.0667	130.733	Not specified
1448724_at	Cish	D	A	101.883	257.1	591.467	95.8833	367	388.467	protein binding
1449014_at	Lactb	D	D	114.05	191.333	471.633	174.8	182.467	355.4	hydrolase activity
1449037_at	Crem	D	D	39.7167	109.3	262.5	38.6167	70.2	101.367	DNA binding
1449175_at	Gpr65	D	A	76.3333	208.3	322.367	76.4	263	224.067	Not specified
1449773_s_at	Gadd45b	D	D	25.7833	200.933	1329.87	18.2667	259.367	604.033	protein binding
1450291_s_at	Ms4a4c	D	A	25.1667	66.1333	138.9	15.55	148.933	133.4	receptor activity
1450971_at	Gadd45b	D	D	12.7167	125.933	1032.83	4.28333	178.7	642.9	protein binding
1453851_a_at	Gadd45g	D	D	18.8833	74.2333	161.467	14.3333	55.6	104.133	protein binding
1456006_at	Bcl2l11/Bim	D	E	61.0333	147.667	395.833	46.1	75.6333	170.433	protein binding
1460361_at	5033414D02Rik	D		423.167	734.367	1188.6	480.417	458.533	763.367	Not specified
1460469_at	Tnfrsf9	D	D	35.15	282.033	1056.9	39.25	242.133	675.067	receptor activity
1415827_a_at	D3Ucla1	E		642.867	559.767	1124.87	799.7	659.333	731.833	Not specified
1415828_a_at	D3Ucla1	E		434.267	300.8	783.167	650.367	435.2	406.767	Not specified
1416111_at	Cd83	E		30.5167	36.7333	146.833	24.4167	92.9333	116.1	Not specified
1416129_at	Errfi1	E		32.8167	35.9333	128.533	59.85	78.8	118.067	protein binding
1416303_at	Litaf	E		108.867	104.733	189.833	105.617	177.7	136.033	protein binding
1416392_a_at	Atp6v0c	E		1130.65	1194.93	1387.8	1055.55	1059.8	1198.73	Not specified
1416531_at	Gsto1	E		144.383	168.8	258.633	155.55	167.933	217.533	glutathione transferase activity
1416918_at	Dlgh3	E		86.1	100.267	134.833	95.2	93.3667	109.867	protein binding
1417090_at	Rcn1	E		82.3667	81.0333	240.3	70.3333	83.2667	115.167	calcium ion binding
1417426_at	Prg1	E		974.967	937.367	1974.4	1209.7	1093.6	1260.07	Not specified
1417601_at	Rgs1	E		14.8667	22.5667	83.3	9.51667	22.6	17.9667	signal transducer activity
1417811_at	Slc24a6	E		34.4667	39.7	60.9	32.3333	44.7667	45.2	calcium ion binding
1418502_a_at	Oxr1	E		181.833	209.133	372.2	150.167	132.2	136.567	Not specified
1419297_at	H2-Oa	E		412.367	421.6	673.6	443.3	315.767	454.167	MHC class II receptor activity
1419357_at	5830446M03Rik	E		268.867	284.5	458.233	239.117	167.2	255.5	Not specified
1419410_at	Batf	E		92.7833	139.5	311.133	62.1	69.6	177.8	DNA binding
1419412_at	Xcl1	E		10.6	9.56667	111.033	9.5	17.0333	20.5667	cytokine activity
1420368_at	Denr	E		510.35	451.333	695.333	436.25	339.7	427.033	translation initiation factor activity
1420401_a_at	Ramp3	E		94.0333	125.8	189.3	98.6667	127.033	173.133	Not specified
1420622_a_at	Hspa8	E		780.6	685.233	1051.27	668.167	471.467	527.9	Not specified
1420710_at	Rel	E		17.8833	32.9667	78.8333	18.3667	28.8667	50.7667	DNA binding
1421642_a_at	Cysltr2	E		27.1333	27.6333	60.7333	25.35	26.4333	25.4	Not specified
1422286_a_at	Tgif	E		32.5	22	63.5667	22.7167	27.3	30.4333	DNA binding
1422567_at	Niban	E		18.6833	24.6333	164.233	20.6667	47.7	67.0667	Not specified
1422579_at	Hspe1	E		145.95	152.9	205.867	195.483	178.367	178.433	ATP binding
1422631_at	Ahr	E	A	47.7167	52.5667	211.233	29.2167	100.4	110.167	two-component sensor activity
1423157_at	Gnpnat1	E		21.05	35.4667	58.9	25.1333	43.8667	42.7333	glucosamine 6-phosphate N-acetyltransferase activity
1423350_at	Socs5	E		32.5667	34.8667	61.8333	66.6	76.9667	87	epidermal growth factor receptor binding
1423543_at	Swap70	E		50.2167	52.6	141.433	25.0667	39.0333	46.3	DNA binding
1423693_at	Ela1	E		55.0333	61.1	93.4333	34.8667	45.5	46.8667	serine-type endopeptidase activity
1423715_a_at	Nedd8	E		726.917	636.267	905.2	733.983	643.367	589	protein binding
1423854_a_at	Rasl11b	E		276.65	254.9	569.267	349.717	286.667	336.7	nucleotide binding
1424784_at	1700029I01Rik	E		20.6	21.1667	55.6333	8.18333	13.0667	11.6333	zinc ion binding
1424965_at	Lpxn	E		324.283	429.333	642.5	299.5	230.5	285.433	zinc ion binding
1425104_at	Kctd1	E		42.85	41	92.4	46.0333	60.9	54.4	ion channel activity
1425293_a_at	Zcchc18	E		24.4833	22.5333	43.1	21.35	27.8667	25.3333	nucleic acid binding
1425471_x_at	---	E		19.1667	10.4333	63.8333	12.7167	36.9667	22.5	Not specified
1425895_a_at	Id1	E		20.9	32.3333	73.5333	19.3833	25.3	34.1667	protein binding
1426037_a_at	Rgs16	E		1.38333	1.66667	145.133	1.28333	2.16667	23.3	signal transducer activity
1426112_a_at	Cd72	E		47.45	50.4333	195.6	29.45	41.8	55.2333	sugar binding
1426208_x_at	Plagl1	E	D	1.31667	1.86667	62.1333	1.85	18.5	82.1	DNA binding
1426211_at	BC021367	E		38.5333	46.1	56.5333	30.3	46.7	54.4333	Not specified
1426334_a_at	Bcl2l11/Bim	E		19.0167	26.6333	92.0333	17.7833	29.9667	30.6	protein binding
1426370_at	Mlstd2	E		41	46.6667	76.8667	49.8833	70.4667	61.3	long-chain-fatty-acyl-CoA reductase activity
1426376_at	Reep5	E		66.9	75.4333	103.4	85.2167	81.1	85.4	receptor activity
1426415_a_at	Trim25	E		80.0833	70.6333	146.167	58.0667	56.6333	87.5667	nucleic acid binding
1426471_at	Zfp52	E		16.6333	37.7	92.2333	19.95	48.9333	35.4	nucleic acid binding
1426648_at	Mapkapk2	E		96.45	150.8	261.933	78.3667	116.6	228.4	nucleotide binding
1426663_s_at	Slc45a3	E		27.9667	27.7667	76.3333	21.4333	28	44	Not specified
1426766_at	6330403K07Rik	E		5.06667	11.1	32.0333	2.83333	10.2333	13.7	Not specified
1426932_at	D19Bwg1357e	E		136.233	151.267	193.4	115.2	175.667	157.933	RNA binding
1427038_at	Penk1	E		12.4667	28.6	151.333	15.6833	38.9667	24.7	opioid peptide activity
1427482_a_at	Car8	E		5.48333	5.43333	53.0333	5.65	4.93333	8.73333	carbonate dehydratase activity
1428195_at	4631427C17Rik	E		59.7167	82.5333	121.067	51.6833	40.9	92.6333	adenosylhomocysteinase activity
1428572_at	Basp1	E		324.783	259.3	481.7	261.817	381.967	306.967	DNA binding
1428760_at	Snapc3	E		115.117	136.633	173.8	110.483	96.5	125.4	DNA binding
1434875_a_at	Hmgn3	E		249.683	249.7	442.2	148.7	270.267	177.867	DNA binding
1434897_a_at	Slc25a4	E		946.283	832.467	1145.1	1096.63	1127.1	983.367	transporter activity
1437428_x_at	Eif2b2	E		188.033	195.3	279.267	162.867	161.133	210.533	translation initiation factor activity
1437437_x_at	Dnpep	E		614.35	641.067	857.8	635.65	631.633	538.267	aminopeptidase activity
1437540_at	---	E		100.383	111.567	154.633	194.883	175.9	204.667	Not specified
1447947_at	Zfyve16	E		11.2	16.3333	29.8667	14.1833	24.2	21.6667	zinc ion binding
1448475_at	Olfml3	E		20.0167	28.6333	44.2333	18.65	27.8667	36.0667	Not specified
1449010_at	Hspa4l	E		103.4	93.7667	151.1	118.533	111.567	135.333	nucleotide binding
1449108_at	Fdx1	E		355.133	342.1	716.7	785.367	564.1	570.133	Not specified
1449848_at	Gna14	E		18.6167	27.0667	52.8333	15.7167	34.8333	27.1	nucleotide binding
1450011_at	Hsd17b12	E		458.9	497	658.033	411.867	393.333	446.033	oxidoreductase activity
1450290_at	Pdcd1lg2	E		51.6667	69.2	140.067	44.5833	67.5667	58.7	receptor activity
1450344_a_at	Ptger3	E		5.21667	12.8	32.6667	4.73333	15.7333	9.96667	rhodopsin-like receptor activity
1450357_a_at	Ccr6	E		51.2	57.4667	94.0333	50.3333	85.2	76.2	rhodopsin-like receptor activity
1450391_a_at	Mgll	E		15.6333	19.8333	40.0667	23.4	50	42.2667	catalytic activity
1450750_a_at	Nr4a2	E		19.95	25.4667	43.8	16.5667	26.9	23.8333	DNA binding
1450753_at	Nkg7	E		119.883	128.2	242.5	52.5833	82.2667	73.9333	Not specified
1452198_at	Fbxl10	E	A	284.167	296.9	695.267	192.883	349.667	532	Not specified
1452352_at	Ctla2b	E		13.2333	20.1333	39.6	11.9333	19.9333	19	cysteine protease inhibitor activity
1452354_at	2810459M11Rik	E		30.9167	34.1333	47.6667	29.8	33.9667	36.3	protein binding
1452514_a_at	Kit	E	D	30.8167	29.7333	184.5	25.45	66.1333	172.467	nucleotide binding
1452731_x_at	LOC544988	E	A	20.3833	32.6333	238.933	11.2833	51.4667	70.5667	Not specified
1454838_s_at	AW548124	E		4	2.83333	37.9333	4.33333	4.66667	2.83333	nucleotide binding
1454904_at	Mtm1	E		30.3667	43.4667	87.7333	52.4167	72.4667	74.2	inositol or phosphatidylinositol phosphatase activity
1455149_at	Sh3rf1	E		32.5167	26.7	61.7333	33.3667	34.8333	36.0667	MAP-kinase scaffold activity
1455182_at	Kif1b	E		49.05	57.8333	99.8333	48.6167	59.9667	55.6667	nucleotide binding
1455265_a_at	Rgs16	E		14.35	39.3667	525.167	9.9	97.5333	170.1	signal transducer activity
1455408_at	Pla2g4f	E	A	5.43333	11.0667	65.3333	6.03333	25.6667	54.8667	phospholipase A2 activity
1455477_s_at	Pdzk1ip1	E	D	37.65	55.1333	326.9	17.7	75.6333	154.167	Not specified
1460239_at	Tspan13	E	I	730.05	771.9	1444.97	695.733	445.933	678.4	Not specified
1460626_at	40787	E		95.95	95.4	172.733	91.1667	93.6	91.7	nucleotide binding
1418984_at	Inadl	F		88.8833	136.133	54.7667	92.7167	142.367	117.767	protein binding
1422479_at	Acss2	F		148.217	234.633	125.833	88.3833	105.967	99.9333	catalytic activity
1424776_a_at	Slc25a28	F		318.767	436.9	256.167	229.4	321.2	331.567	binding
1427007_at	1200013B08Rik	F		1684.92	2109.6	1330.03	1838.85	1928.27	1683.83	Not specified
1428065_at	Slc44a2	F		767.267	1110.33	443.867	461.233	723.067	762.367	cysteine-type endopeptidase activity
1434537_at	Slco3a1	F		81.2667	113.467	57.2667	76.9667	99.0667	105.3	transporter activity
1452770_at	Vkorc1	F		223.067	313.3	165.867	195.483	259.667	223.167	oxidoreductase activity
1415704_a_at	Cdv3	G		986.833	348.833	449.467	671.467	337.667	427.033	Not specified
1415802_at	Slc16a1	G	G	581.667	209	213.467	688.367	219.667	295.367	transporter activity
1415811_at	Uhrf1	G		92.8167	6.33333	3.3	52.4	9.16667	20.0667	DNA binding
1415816_at	Cct7	G	G	2032.88	1170.1	1366.47	1905.38	946.467	1125.57	nucleotide binding
1415829_at	Lbr	G	G	1450.73	730.8	693.467	1392.15	756.167	806.8	nucleic acid binding
1415851_a_at	Impdh2	G		2618.45	1439.83	1672.27	3045.52	2185.37	1536	catalytic activity
1415873_a_at	Actr1a	G		624.383	494.733	395.433	493.233	408.6	448.767	nucleotide binding
1415888_at	Hdgf	G	G	700.867	313.8	277.533	749.717	379.6	485.033	growth factor activity
1415916_a_at	Mthfd1	G		888.1	316.733	381.533	688.15	617.6	506.467	nucleotide binding
1415917_at	Mthfd1	G		367.667	157.8	121.033	178.717	123.467	156.633	nucleotide binding
1415918_a_at	Tpi1	G	G	761.033	279.833	363.3	741.633	242.233	318.467	triose-phosphate isomerase activity
1415925_a_at	Nup62	G	G	1885.87	797.133	825.533	1816.38	924.267	786.733	nucleocytoplasmic transporter activity
1415926_at	Nup62	G		874.433	335.933	410.8	653.917	277.4	326.233	nucleocytoplasmic transporter activity
1415971_at	Marcks	G		329.767	192.667	159.467	265.467	260.467	237.567	actin binding
1415978_at	Tubb3	G		30.65	6.16667	12.3667	25.7833	13.5667	13.8333	nucleotide binding
1415987_at	Hdlbp	G	G	400.317	276.3	273.433	346.167	275.033	262.733	nucleic acid binding
1415993_at	Sqle	G	G	264	78.7333	115.967	181.45	90.4333	85.2667	squalene monooxygenase activity
1416030_a_at	Mcm7	G		1117.02	242.367	371.733	597.6	241.133	267.3	nucleotide binding
1416031_s_at	Mcm7	G		683.75	209	293.233	457.267	226.833	265.9	nucleotide binding
1416073_a_at	Nup85	G	G	511.35	283.7	230.467	413.383	293.933	296.367	porin activity
1416101_a_at	Hist1h1c	G	J	355.833	164.667	138.733	490.7	300	235.067	Not specified
1416118_at	LOC630539	G	G	546.667	317.933	377.833	353.65	220.3	258.167	protein binding
1416125_at	Fkbp5	G		1161.95	425.3	501.233	753.517	492.067	577.9	peptidyl-prolyl cis-trans isomerase activity
1416148_at	Laptm4b	G		166.133	116.433	108	116.35	162.067	110.2	Not specified
1416151_at	Sfrs3	G		175.117	95.1333	132.433	257.383	161.533	160.533	nucleotide binding
1416167_at	Prdx4	G	G	376.967	94.3333	107.333	610.767	146.4	162	peroxidase activity
1416180_a_at	Rdx	G		97.3833	60.5667	50.0333	77.9167	67.0333	71.9667	actin binding
1416183_a_at	Ldhb	G	G	1697.42	857.467	902.433	1566.68	593.367	608.7	L-lactate dehydrogenase activity
1416184_s_at	Hmga1	G		1095.3	774.7	741.833	793.017	799.1	845.067	DNA binding
1416214_at	Mcm4	G	G	1268.38	448.867	513.633	1078.5	595.133	596.233	nucleotide binding
1416251_at	Mcm6	G	G	1011.18	199.233	315.6	774.5	243.833	242.733	nucleotide binding
1416256_a_at	Tubb5	G	G	4163.3	2544.73	3090.5	3984.1	2144.37	2317.1	nucleotide binding
1416268_at	Ets2	G		947.35	525.667	491.933	960.35	528.867	621.933	DNA binding
1416280_at	Uble1b	G	G	1151.55	865.233	840.867	1180.17	765.4	845.967	nucleotide binding
1416283_at	Gart	G		474.45	293.733	313.667	311.35	264.933	316.533	Not specified
1416362_a_at	Fkbp4	G	G	489.383	208.6	294.367	285.733	127.233	135.9	peptidyl-prolyl cis-trans isomerase activity
1416376_at	Tmem97	G		64.3333	3.16667	7.4	43.8833	9.3	3.06667	Not specified
1416389_a_at	Rcbtb2	G	G	1022.18	442.3	409.4	1264.78	425.9	512.7	protein binding
1416390_at	Rcbtb2	G	G	117.433	81	67.8667	169.433	81.3333	109.7	protein binding
1416416_x_at	Gstm1	G		85.4	55.2333	60.6667	77.2	84.6	73.8667	glutathione transferase activity
1416433_at	Rpa2	G	G	345.417	145.067	187.133	358.717	140.833	169.8	nucleic acid binding
1416443_a_at	Uble1a	G		887.133	490.433	599.633	618.533	358.733	462.9	catalytic activity
1416452_at	Oat	G	G	420.25	282.833	256.333	406.95	250.267	251.967	ornithine-oxo-acid transaminase activity
1416457_at	Ddah2	G	G	316.717	106.033	145.7	277.333	127.733	113.933	catalytic activity
1416492_at	Ccne1	G		166.217	36.7333	47.3	147.35	69.4667	67.9667	protein binding
1416511_a_at	Cdc42ep4	G		95.25	68.8333	59.6	59.1333	37.1	49.4333	protein binding
1416548_at	Slc35b4	G		100.85	79.0667	69.5667	93.8333	76.5667	84.5667	sugar porter activity
1416553_at	Stra13	G		183.267	149.867	134	208.8	124.2	101.433	DNA binding
1416555_at	Ei24	G		341.267	242.167	269.5	461.283	360.1	373.167	Not specified
1416557_a_at	Eftud2	G		368.367	246.067	285.1	218.2	160.667	261.033	nucleotide binding
1416566_at	Strap	G		638.7	348.667	405.133	513.2	352.6	387.3	receptor activity
1416570_s_at	Gfm1	G		322.983	215.733	246.8	235.633	168.867	185.5	nucleotide binding
1416581_at	Wdr5	G		627.567	487.033	459.733	499.5	466	514.9	signal transducer activity
1416585_at	Ruvbl1	G		409.5	186.1	263.033	281.517	144.567	200.2	nucleotide binding
1416587_a_at	Xrcc1	G		305.017	158.1	135.933	275.55	246.367	238.667	damaged DNA binding
1416657_at	Akt1	G		551.983	388.667	376.367	387.5	395.1	442.9	nucleotide binding
1416678_at	Cops3	G	G	841.367	463.4	527.467	873.25	397.633	420.733	binding
1416726_s_at	Ube2s	G	G	834.517	206.033	359.267	569.217	111.133	141.6	ubiquitin-protein ligase activity
1416757_at	Zwilch	G	G	119.567	16.7333	38.8667	110.967	33.7333	33.1667	Not specified
1416792_at	Ppm1g	G		1328.97	875.7	846.3	1095.48	761.133	874.6	magnesium ion binding
1416793_at	Arl6ip2	G	G	663.433	299.4	272.3	1100.43	369.9	290.367	protein binding
1416815_s_at	Bub3	G		2071.97	1440.57	1516.83	2637.07	1685.7	1462.03	Not specified
1416824_at	B230118H07Rik	G	G	84.5167	31.7	46.2333	86.95	49.4333	41	Not specified
1416832_at	Slc39a8	G	G	74.9167	45.2333	35.0333	100.7	76.3333	71.1667	metal ion transporter activity
1416848_at	Ubl5	G	G	248	111.833	121.2	309	122.967	119.4	Not specified
1416873_a_at	Cdk2	G		223.283	95.9333	67.0667	176.183	110.233	124	nucleotide binding
1416906_at	Anapc5	G		1747.27	881.233	999.967	1438.18	594.967	879.933	binding
1416910_at	Dnajc15	G	G	526.7	211.133	271.033	302.05	170.1	150.267	unfolded protein binding
1416943_at	Ube2e1	G	G	881.517	497.533	644.367	938.75	526.233	540.567	ubiquitin conjugating enzyme activity
1416954_at	Slc25a10	G		112.717	64.2	71.8333	90.5667	61.7667	55.9333	binding
1416972_at	Nhp2l1	G	G	1101.03	648.267	770.633	1412.25	683.133	657.967	RNA binding
1416973_at	Nhp2l1	G	G	1493.57	727.7	867.267	2206.23	851.233	790.333	RNA binding
1416991_at	Mto1	G		225.4	178.467	149.533	171.617	183.467	198.7	oxidoreductase activity
1417081_a_at	Syngr2	G		241.783	136.967	162.233	180.467	240.9	188.4	Not specified
1417099_at	Ftsj1	G	H	274.267	177.1	218.067	272.35	167.167	208.367	Not specified
1417106_at	Tpd52l2	G		181.933	107.933	109.933	211.833	178.433	132.433	protein binding
1417107_at	Tpd52l2	G		128.5	86.6333	94.0333	107.883	88.1667	103.133	protein binding
1417125_at	Ahcy	G	G	840.117	333.6	452.933	840.267	372.133	397.333	adenosylhomocysteinase activity
1417144_at	Tubg1	G		268.117	116.133	124.467	220.467	104.367	126.733	nucleotide binding
1417155_at	Mycn	G		76.0667	30.9	36.9333	56.5667	28.7333	46.6	DNA binding
1417174_at	1810021J13Rik	G	G	65.35	49.8	57.4333	79.5	43.6333	55.5667	Not specified
1417177_at	Galk1	G	G	943.75	257.867	380.5	789.067	266.167	380.967	Not specified
1417201_at	Nt5c2	G		166.65	122.367	124.767	189.1	153.667	154.567	5'-nucleotidase activity
1417212_at	9530058B02Rik	G		81.65	52.1	56.4667	72.8333	44.5	52.7333	protein binding
1417233_at	Chchd4	G		429.367	245.067	325.333	399.067	309.4	307.3	Not specified
1417324_at	Mast2	G		214.917	93.6333	93.3667	141.45	125.7	140.5	nucleotide binding
1417383_at	Entpd5	G		55.2167	24.5	21.5667	49.0167	45.1333	32.8333	magnesium ion binding
1417387_at	Med31	G	G	324.417	176.467	228.833	355.117	202.6	205.733	protein binding
1417437_at	Xrcc6	G	G	1019.73	178.267	245.533	760.017	185.467	222.133	nucleotide binding
1417471_s_at	D1Ertd622e	G		107.217	65.5333	63.4667	101.683	58.5	63.8333	Not specified
1417586_at	Timeless	G		553.183	168.233	191.6	421.917	339.367	419.533	DNA binding
1417587_at	Timeless	G		258.5	104.633	104.133	155.833	123.967	146.833	DNA binding
1417629_at	Prodh	G	G	66.2833	40.3333	45.8	79.4667	46.4	40.1667	proline dehydrogenase activity
1417656_at	Mybl2	G	G	137.3	38.6	38.3	105.7	57.1	47.0667	DNA binding
1417661_at	Rdm1	G		276.717	99.9333	150.833	159.4	113.133	101.867	nucleic acid binding
1417681_at	Nudt21	G	G	1124.78	616.167	755.3	1298.72	489.967	522.467	RNA binding
1417692_at	Drg2	G		183.6	117.9	112.7	133.233	86.7667	151.4	nucleotide binding
1417715_a_at	Got2	G		1529.48	924.833	992.1	1107.53	863.3	951.167	Not specified
1417719_at	Sap30	G	G	303.75	74.4	118.3	225.217	118.633	104.367	protein binding
1417748_x_at	Foxm1	G		129.067	41.6333	55.5667	75.95	53.6	53.5	DNA binding
1417767_at	Cyb5b	G		56.4667	35.4333	42.5	53.9167	40.2	36.2333	transporter activity
1417800_at	Parp2	G		276.617	203.367	232.367	262.633	233.233	239.467	Not specified
1417830_at	Smc1l1	G		704.067	452.733	447.267	552.25	435.167	527.567	Not specified
1417848_at	Gig1	G		143.25	42.8333	46.3333	98.6833	78.5333	80.8333	zinc ion binding
1417907_at	Ube2l3	G		1150.45	739.2	804.967	1229.23	812.4	829.733	ubiquitin conjugating enzyme activity
1417928_at	Pdlim4	G	G	76.35	15.8667	16.7	149.3	94.0667	62.1	protein binding
1417939_at	Rad51ap1	G		35.6	5.56667	7.66667	27.7167	7.76667	7.43333	DNA binding
1417940_s_at	Rad51ap1	G		40.7667	19.6	28.5333	37.0833	22.1333	21.9333	DNA binding
1417960_at	Cpeb1	G		16	11.1333	11.7333	22.1833	16.2333	10.4333	nucleic acid binding
1417971_at	Nrm	G		298.567	96.5333	88.5	243.667	154	141.133	Not specified
1417976_at	Ada	G	G	823.717	308.4	371.9	848.517	222.467	278.433	adenosine deaminase activity
1417985_at	Nrarp	G	G	118.933	66.8	77	68.25	61.2	56.2333	DNA binding
1418003_at	1190002H23Rik	G	G	455.5	285.8	246.3	592.233	443.1	346.533	protein binding
1418035_a_at	Prim2	G		179.233	69.7667	66.4	33.2333	23.1	24.1333	DNA binding
1418036_at	Prim2	G	G	185.5	67.2667	68.6333	145.033	51.4	51.4	DNA binding
1418040_at	4432406C05Rik	G		62.65	42.4333	50.9667	52.0667	48.1	41.4	Not specified
1418065_at	Rag2	G	J	68.8833	5.2	11.4333	82.6833	25.9667	9.7	DNA binding
1418072_at	Hist1h2bc	G		86.9833	29.3	36.8333	31.3	22.4333	14.3	DNA binding
1418084_at	Nrp1	G		426.517	82.2	105.233	135.5	114.967	83.6667	receptor activity
1418184_at	2610019I03Rik	G	G	205.333	53.1667	63.2	174.533	47.1	72.1333	Not specified
1418199_at	Hemgn	G	G	99.25	13.0667	14.6	108.4	28.1667	19.8333	Not specified
1418225_at	Orc2l	G		140.35	85.4	93.1333	170.15	126.433	100.133	DNA replication origin binding
1418242_at	Faf1	G	G	479.417	288.133	259.033	485.8	283.967	275.867	protein binding
1418261_at	Syk	G	G	142.817	39.5667	50.9	99.8667	66.0333	57.0333	nucleotide binding
1418262_at	Syk	G		37.9667	7.36667	9.03333	20.6333	17.9667	9.3	nucleotide binding
1418294_at	Epb4.1l4b	G		61.7667	22.8333	37.2	37.9833	33.5667	35.7333	transporter activity
1418302_at	Ppt2	G	K	566.2	276.833	294.867	512.6	536.967	283.833	catalytic activity
1418334_at	Dbf4	G	G	366.883	142.767	164.6	396.65	172.333	126.7	nucleic acid binding
1418339_at	Recql	G		196.333	90.3667	106.3	124.183	107.2	86.4	nucleotide binding
1418342_at	Recc1	G	G	391.917	236.467	261.367	404.2	273.7	295.233	nucleotide binding
1418401_a_at	Dusp16	G		119.583	51.4	84.3667	43.6333	23.0333	36.2667	protein binding
1418505_at	Nudt4	G		328.283	135.5	187.867	240.3	115.267	210.233	magnesium ion binding
1418529_at	Osgep	G		335.75	178.367	214.633	211.4	86.2333	155.4	peptidase activity
1418541_at	2810429O05Rik	G	G	69.8167	28.5667	37.7	54.1667	29.0667	31.6333	Not specified
1418582_at	Cbfa2t3h	G		85.45	26.0333	29.4667	88.8333	63.8667	36.7667	transcription factor activity
1418611_at	Gpr162	G	G	147.433	64.8667	69.3	161.833	95	76.2333	rhodopsin-like receptor activity
1418629_a_at	---	G		675.35	398.867	477.267	491.25	421.9	525.6	Not specified
1418649_at	Egln3	G	G	272.75	101.533	157	331.433	154.433	170.833	Not specified
1418665_at	Impa2	G		183.683	87.7667	97.5667	128.383	58.8333	67.2333	magnesium ion binding
1418671_at	Capn5	G		82.7833	14.7667	29.1	41.9833	22.1667	23.3333	cysteine-type endopeptidase activity
1418727_at	Nup155	G		135.55	79.2333	94	112.95	81.1	87.2667	nucleocytoplasmic transporter activity
1418760_at	Rdh11	G		102.883	57.8667	52.2	86.9333	63.1	89.1	oxidoreductase activity
1418827_at	Thex1	G	G	98.7	74.7667	57.3667	91.7333	57.8	49.3	magnesium ion binding
1418828_at	Thex1	G	G	244.833	127.8	125.9	388.317	195.167	168.867	magnesium ion binding
1418856_a_at	Fanca	G		183.233	86.5667	99.0333	135.933	111.633	106.533	Not specified
1418886_s_at	Idh3b	G		874.75	721.2	700.567	864.233	728.867	722.9	isocitrate dehydrogenase (NAD+) activity
1418910_at	Bmp7	G		48.4833	14.8333	12.3333	35.1	16.8667	13.6	cytokine activity
1418926_at	Zfhx1a	G	G	708.467	464.1	441.2	1059.03	667.4	684.5	nucleic acid binding
1418929_at	Ift57	G	J	129.533	59.7	72.2	132.533	98.5	79.3	protein binding
1418969_at	Skp2	G		188.367	13.7	29.3	128.45	29.1333	48.0333	kinase activity
1418986_a_at	Uxt	G	G	206.883	112.933	142.4	244.3	94.8667	117.033	protein binding
1418998_at	Kmo	G		34.4333	17.6333	21.7333	31.9833	31.2	19.8	monooxygenase activity
1419030_at	Ero1l	G		47.8	42.6	41.0333	43.25	52.6667	37.3667	oxidoreductase activity
1419031_at	Fads2	G		62.5	10	17.8667	36.95	12.8667	21.6	Not specified
1419172_at	Dhfr	G	G	155.433	24.5333	43.9667	180.033	64.2667	58.8	dihydrofolate reductase activity
1419188_s_at	Ccl27	G		55.05	39	40.0667	35.5667	31.0333	30.6667	cytokine activity
1419253_at	Mthfd2	G	G	403.367	186.267	190.733	442.883	282.767	223.367	magnesium ion binding
1419418_a_at	Morc1	G		54.6333	5.93333	8.96667	51.1	6.16667	5.4	zinc ion binding
1419452_at	Uchl5	G	G	478.667	211.1	310.067	351.367	178.767	198.733	ubiquitin thiolesterase activity
1419472_s_at	Nudc	G	G	1390.93	704.167	827.6	970.383	521.367	667.367	Not specified
1419589_at	Cd93	G		58.0333	10.7333	18.6	8.13333	12.5333	7.4	receptor activity
1419645_at	Cstf2	G		303.65	171.4	158.533	263.183	173.567	188.5	nucleotide binding
1419687_at	D930010J01Rik	G		203.333	87.4667	89.2333	162.25	110.6	105.133	Not specified
1419964_s_at	Hdgf	G		1797.03	769.9	769	2174	1337.67	984.167	growth factor activity
1419976_s_at	Nfatc3	G		535.867	347.467	307.133	565.417	375.767	434.833	DNA binding
1420013_s_at	Lss	G		124.367	82.1	75.7	105.4	104.467	87.6333	lanosterol synthase activity
1420028_s_at	Mcm3	G	G	1056.28	214.533	328.067	858	369.3	386.9	nucleotide binding
1420033_s_at	Ppp2r2d	G	G	456.467	351	387.467	512.483	346.6	347.167	protein phosphatase type 2A regulator activity
1420142_s_at	Pa2g4	G	G	804.3	249.7	247.767	878.317	314	351.8	DNA binding
1420157_s_at	Abcf1	G		1113.22	804.533	800.133	834.183	678.867	895.133	nucleotide binding
1420166_at	Dntt	G		52.9333	14.2333	21.3667	117.983	107.133	85.3333	magnesium ion binding
1420475_at	Mtpn	G		144.117	90.3	113.6	211.333	120.1	107.2	protein binding
1420477_at	Nap1l1	G		250.317	123.433	152.8	262.367	208.833	210.733	protein binding
1420479_a_at	Nap1l1	G	G	424.067	195.4	194.967	468.083	198.3	246.933	protein binding
1420638_at	Prps2	G		45.1833	15.8667	23.9333	35.25	10.5333	22	magnesium ion binding
1420641_a_at	Sqrdl	G		110.367	86.1	82.0333	22.2333	31.6667	19.7333	oxidoreductase activity
1420707_a_at	Traip	G	G	62.5167	9.7	11.4333	39.9167	9.23333	10.1	receptor signaling protein activity
1420805_at	Mylc2pl	G		129.533	44.2667	55.3	22.1667	14.3	21.4	calcium ion binding
1420819_at	Sla	G	H	2062.05	1255.23	1330.53	2476.8	836.067	1312.5	Not specified
1420842_at	Ptprf	G		759.5	302.267	322.633	596.8	455.333	450.2	phosphoprotein phosphatase activity
1420851_at	Pard6g	G		365.85	222.033	244.667	329.683	277.167	308.5	protein binding
1420967_at	Slc25a15	G		155.583	82.1667	89.8333	137.767	115.9	98.8	transporter activity
1421115_a_at	Zdhhc16	G		234.2	163.2	178.433	157.333	180.8	185.267	zinc ion binding
1421217_a_at	Lgals9	G		802.117	447.1	332	580.767	349.467	578.067	sugar binding
1421260_a_at	Srm	G		782.133	387.2	512.667	352.5	291.4	392.4	catalytic activity
1421499_a_at	Ptpn14	G		67.5667	32.9667	39.1	67.05	40.8667	44.2333	phosphoprotein phosphatase activity
1421731_a_at	Fen1	G	G	385.6	97.0333	101.867	250.867	63.8	88.3333	magnesium ion binding
1421733_a_at	Tpst1	G		129.717	65.7667	82.8667	99.5833	75.1667	77.7667	protein-tyrosine sulfotransferase activity
1421760_at	Ptcra	G	G	334.783	41.3333	53.4	130.517	84.1667	66.3333	Not specified
1421821_at	Ldlr	G		240.3	65	78.4333	129.267	103.267	95.8667	receptor activity
1421899_a_at	Mr1	G	G	87.6333	36.5667	37.4667	95.4	50.6333	35.4	MHC class I receptor activity
1421908_a_at	Tcf12	G	G	296.85	150.867	180.2	365.233	178.333	185.8	DNA binding
1421933_at	Cbx5	G		31.2167	18.9667	12.7667	33.9333	15.9333	23.8333	chromatin binding
1421934_at	Cbx5	G	G	142.017	71.9667	101.767	145.633	93.4	95.7333	chromatin binding
1421948_a_at	2610507L03Rik	G		131.817	54.3	61.8	102.35	52.4333	68.4	protein binding
1421965_s_at	Notch3	G		438.833	87	96.1	180.417	191.367	125.8	DNA binding
1422147_a_at	Pla2g6	G		57.05	43.0667	39.4	50.2167	44.1667	47.1	catalytic activity
1422433_s_at	Idh1	G	G	156.717	35.6	48.1667	270.683	69.5667	40.9	isocitrate dehydrogenase (NADP+) activity
1422441_x_at	Cdk4	G		1216.92	772.967	890.967	1152.82	576	749.7	nucleotide binding
1422465_a_at	Nxn	G		253.133	162.6	186.967	200.9	138.933	167.533	thioredoxin-disulfide reductase activity
1422482_at	Ruvbl2	G		836.55	461.9	455.233	648.817	298.6	396.4	nucleotide binding
1422488_at	Nxt1	G	G	482.883	270.433	301.7	406.617	194.967	195.767	transporter activity
1422533_at	Cyp51	G		96.0667	40.5667	41.1667	102.883	67.2333	40.6	trypsin activity
1422547_at	Ranbp1	G	G	1166.97	423.133	554.733	1195.98	320.9	420.9	GTPase activator activity
1422593_at	Ap3s1	G	G	1583.72	877.6	1023.63	2042.03	1169.33	938.8	Not specified
1422663_at	Orc1l	G	G	49.75	19.6	24.8	45.2333	22.5333	21.4333	nucleotide binding
1422704_at	Gyk	G	G	43.8667	23.2667	28.8667	83.85	47.3333	28.6	nucleotide binding
1422732_at	Poldip2	G		218.283	165.967	162.133	200	137.3	176.1	Not specified
1422747_at	Chek2	G		150.517	88.1667	85.1333	146.55	113.133	79.4	nucleotide binding
1422767_at	Bysl	G	G	259.55	153.033	164.6	220.067	144.667	158	protein binding
1422792_at	Pafah1b2	G		351.85	256.033	279.933	405.967	325.1	331.167	Not specified
1422922_at	Recql4	G		106.1	40.5333	41.5	58.5	34.5667	47.7667	Not specified
1422944_a_at	Diap3	G		50.4667	6.33333	9.7	17.2167	2.73333	8.13333	nucleic acid binding
1422946_a_at	Dnmt1	G		1297.75	532.433	538.967	1055.55	725.6	629.467	DNA binding
1422965_at	Agtrap	G		89.2667	66.4333	51.8	63.6833	61.1333	48.1667	receptor activity
1423060_at	Pa2g4	G	H	938.967	298.067	361.733	974.233	304.133	499.033	DNA binding
1423092_at	Incenp	G		307.633	40.4667	84.5667	180.733	60.3667	77.5	Not specified
1423120_at	Ide	G		352.583	196.2	209.533	272.85	216.633	235.467	metalloendopeptidase activity
1423196_at	Nedd1	G	G	51.4333	38.6667	38.5	46.4167	37.5	40.0333	Not specified
1423212_at	Phc1	G		276.267	182.267	153.1	220.067	167.933	248.867	DNA binding
1423241_a_at	Tfdp1	G	G	610.383	302.033	391.6	593.583	323.8	352.533	DNA binding
1423293_at	Rpa1	G		1089.57	571.133	597.233	821.7	432.467	581.3	nucleic acid binding
1423302_a_at	Paxip1	G		101.967	59.8333	55.7333	76.9167	50.0333	59.9667	Not specified
1423303_at	Paxip1	G		159.6	72.8	82.3667	95.6833	70.9333	89.7667	Not specified
1423393_at	Clic4	G	H	93.5167	34.5333	44.7667	604.917	258.433	354.967	ion channel activity
1423451_at	Pgrmc1	G	H	361.05	227.033	228.167	350.317	210.7	282.6	receptor activity
1423489_at	Mmd	G		135.883	82.4667	91.8333	199.867	175.667	138.4	receptor activity
1423520_at	Lmnb1	G	G	205.817	59	75.9	209.65	103.167	108.9	structural molecule activity
1423534_at	Pdcd2	G		294.1	220.367	185.9	240.967	188.933	240.533	DNA binding
1423563_at	Prrt1	G		213.133	99.9333	120.867	225.4	183.2	164.333	Not specified
1423564_a_at	Paics	G	G	1269.33	726.533	819.333	1334.63	657.533	698.267	catalytic activity
1423565_at	Paics	G	G	1325.98	725.8	785.567	1404.87	715.3	882.333	catalytic activity
1423581_at	Nmt2	G		41.4667	24.7	29.3667	38.4667	31	33.8667	glycylpeptide N-tetradecanoyltransferase activity
1423624_at	Fancl	G		207.2	136.167	122.3	319.25	228.6	173.433	protein binding
1423642_at	Tubb2c	G		1596.18	611.033	825.167	1308.28	511.833	619.467	nucleotide binding
1423643_at	Ddx39	G		1377.3	720.5	852.167	1153.32	559.533	756.367	nucleotide binding
1423650_at	Rnf26	G		210	81	96.2333	128.717	81.4	100.067	zinc ion binding
1423668_at	Zdhhc14	G		37.8333	8.83333	12	25.35	22	18.3667	zinc ion binding
1423674_at	Usp1	G	G	138.35	57.6333	69.0667	159.483	80.0333	64.6333	peptidase activity
1423680_at	Fads1	G	G	214.933	101.033	101.6	176.283	119	124.1	Not specified
1423698_at	D15Ertd785e	G	G	574.783	309.233	319.467	503.717	234.133	254.8	catalytic activity
1423699_at	D15Ertd785e	G		110.567	44.2333	55.0333	72.2667	39.5667	53.7	catalytic activity
1423714_at	Asf1b	G	G	913.217	180.933	262.933	1017.75	298.167	248.633	histone binding
1423717_at	Ak3	G	G	261.717	137.4	181.133	275.9	159.8	173.967	Not specified
1423731_at	Aldh16a1	G		182.7	95.9667	100.867	142.85	93.6	95.1	oxidoreductase activity
1423749_s_at	Rangap1	G		182.817	82.6667	85.3333	149.417	130.3	121.533	GTPase activator activity
1423767_at	2810410M20Rik	G	G	706.083	397.2	483.967	724.883	361.767	234.433	Not specified
1423779_at	Chchd6	G	G	127.683	55	65.2	131.4	62.2333	70.9667	Not specified
1423784_at	Gars	G		813.917	457	564.7	642.717	392.3	461.567	nucleotide binding
1423787_at	Nup133	G		263.183	137.933	127.833	206.233	164.7	171.467	transporter activity
1423808_at	Wdr79	G		99.55	79.8333	79.4	75.5333	53.8333	85.3333	Not specified
1423809_at	Tcf19	G	G	572.15	214.6	198.933	486.317	312.4	252.4	transcription factor activity
1423847_at	2810406C15Rik	G		1010.93	200.5	288.9	282.7	131.867	130.167	binding
1423877_at	Chaf1b	G		221.767	119.133	113.233	187.917	91.7	102.467	Not specified
1423882_at	Rfwd3	G	G	1183.05	479.033	670.2	942.1	476.667	510.467	protein binding
1423895_a_at	Cugbp2	G		1120.98	681.367	642.467	1095.8	962.133	1148.3	RNA binding
1423967_at	Palm	G		100.967	31.6667	34.4667	68.3833	44.3333	50.1333	Not specified
1423971_at	Thoc3	G	G	239.2	134.333	139.367	256.083	166.633	178.033	RNA binding
1423998_at	Gtf3c5	G		119.15	81.7667	75.4667	89.5167	73.3667	99.9	DNA binding
1424006_at	Aarsd1	G		197.767	121.8	108.9	127.517	67.4667	138.5	nucleotide binding
1424016_at	2310007F21Rik	G		248.033	183.2	167.167	243.733	152.5	215.833	Not specified
1424018_at	Hint1	G	G	1081.1	436.667	595.9	1146.62	394.833	387	hydrolase activity
1424021_at	LOC674449	G		78.85	46.6667	45.4333	104.183	89.1	76.8333	protein binding
1424028_at	5830457O10Rik	G		452.45	290.867	261.7	245.083	171.667	214.967	Not specified
1424065_at	Edem1	G	G	1062	630.633	505	1174.22	603.5	609.833	Not specified
1424078_s_at	Pex6	G		242.983	101.467	159.333	151.25	119.533	225.2	nucleotide binding
1424120_at	Rnf8	G		272.467	213.467	168.2	245.933	225.767	192.933	protein binding
1424132_at	Hras1	G		166.3	126.3	121.433	163.983	100.933	120.133	nucleotide binding
1424136_a_at	Ppih	G	G	479.483	196.3	281.567	607.617	168.467	194.267	peptidyl-prolyl cis-trans isomerase activity
1424143_a_at	Cdt1	G	G	1427.17	404.833	359	1168.07	710.533	550.7	DNA binding
1424144_at	Cdt1	G		399.15	105.033	107.3	250.983	112.9	143.367	DNA binding
1424149_at	1110014D18Rik	G	G	211.583	128.767	149.767	235.333	107.7	122.9	zinc ion binding
1424167_a_at	Pmm1	G	G	153.133	35.2333	59.7333	91.6667	30.3333	38.7667	catalytic activity
1424170_at	Phf5a	G	G	1789.92	1091.23	1257.43	949.683	536.767	546.733	DNA binding
1424202_at	Seh1l	G	G	305.617	171.867	213.533	349.9	219.933	203	Not specified
1424223_at	1700020C11Rik	G		62.75	21.5333	22.6	44.1833	29.1333	36.5667	Not specified
1424235_at	Ormdl2	G	G	406.8	278.433	322	469.6	325.133	277.7	Not specified
1424300_at	Gemin6	G	G	242.583	129.067	140.8	213.333	122.467	106.367	protein binding
1424327_at	3200002M19Rik	G	G	172.233	109.733	118.267	217.083	102.967	119.367	Not specified
1424328_s_at	3200002M19Rik	G	G	60.3833	37.9333	49.8	53.95	26.5	26.9	Not specified
1424365_at	1810037I17Rik	G	G	875.217	579.333	679.7	1177.85	706.833	552.9	Not specified
1424395_at	Asrgl1	G	G	171.4	76.0667	90.3	156.033	79.4667	77.8333	asparaginase activity
1424396_a_at	Asrgl1	G	G	410.467	168.2	179.3	543.417	152.233	142.767	asparaginase activity
1424436_at	Gart	G		207.05	130.167	152.833	169.667	154.7	137.5	Not specified
1424443_at	Hdgfrp3	G		179.367	96.3	78.6333	130.4	83.5	100.533	growth factor activity
1424470_a_at	Rapgef3	G	G	927.05	80.4	129.5	669.033	210.733	124.7	nucleotide binding
1424514_at	Rnf126	G		355.983	276.8	259.2	233.533	352	294.067	protein binding
1424567_at	Tspan2	G		48.5667	19.2667	26.7	35.4667	27.5	29.3333	Not specified
1424648_at	Rabl4	G		109.017	48.8	58.3	95.4333	25.4333	42.7667	nucleotide binding
1424662_at	Pmpca	G		321.633	226.667	207.467	313.267	279.9	299.833	metalloendopeptidase activity
1424671_at	Plekhf1	G	J	127.5	64.6667	62.2667	85.1	72.9667	62.3667	zinc ion binding
1424705_at	Rbmx2	G	G	104.683	48.6667	52.0667	106.183	47.3	60.2333	nucleotide binding
1424787_a_at	Nrf1	G	G	89.3	57.9333	58.6667	66.7833	49.0667	47.1	DNA binding
1424817_at	Spef1	G		93.55	51.8333	57.8	70.2167	58.5333	76.3333	Not specified
1424828_a_at	Fh1	G	G	941.517	482.733	580.7	1083.57	563.3	558.333	catalytic activity
1424877_a_at	Alad	G		175.917	78.4667	98.2667	147	71.7	85.9667	porphobilinogen synthase activity
1424895_at	Gpsm2	G	G	179.533	56.7	62.7333	209.95	85.3	77.2667	GTPase activator activity
1424902_at	Plxdc1	G		99.4	40.4333	53.3667	91.8833	77.0667	54.4667	receptor activity
1424955_at	Ccdc5	G		134.717	60.2	75.7333	169.483	48.6	82.2667	Not specified
1425022_at	Usp3	G	G	758.9	347.433	389.133	695.433	304.167	318.8	cysteine-type endopeptidase activity
1425023_at	Usp3	G	G	254.6	153.733	151.933	393.867	191.967	236.767	cysteine-type endopeptidase activity
1425053_at	Isoc1	G	G	179.2	77.4667	90.9667	159.133	110.333	95.5	catalytic activity
1425072_at	Skp2	G		97.6667	62.4667	66.5667	100.717	95.8	120.067	kinase activity
1425166_at	Rbl1	G	G	127.367	33.5667	42.4333	124.05	35.8333	50.9333	protein binding
1425178_s_at	Shmt1	G		116.617	48.1333	60.5667	47.1333	61.2	44.4	glycine hydroxymethyltransferase activity
1425179_at	Shmt1	G	G	207.167	42.7667	72.4667	138.383	64.9667	57.6333	glycine hydroxymethyltransferase activity
1425255_s_at	Hnrpll	G		1102.97	555.9	664.267	986.05	725.467	652.533	nucleotide binding
1425539_a_at	Rtn3	G		470.917	262.8	264.033	426.033	301.667	307.2	protein binding
1426002_a_at	Cdc7	G		429.617	152.2	220.4	354.433	218.333	233.8	nucleotide binding
1426170_a_at	Cd8b1	G		702.05	187.667	168.333	312.8	130.867	158	protein binding
1426264_at	Dlat	G		105	69.9	55.8667	74.85	74.8667	65	dihydrolipoyllysine-residue acetyltransferase activity
1426265_x_at	Dlat	G		137.45	99.0333	94.5667	102.183	109.9	74.8	dihydrolipoyllysine-residue acetyltransferase activity
1426344_at	---	G	G	313.9	245.367	227.533	303.133	216	228.533	Not specified
1426406_at	Setd8	G		388.4	144.033	170.933	242.25	147.7	184.767	methyltransferase activity
1426410_at	Pdk3	G		139.233	83.6667	108.267	117.417	63.3667	98.0333	Not specified
1426411_a_at	Strbp	G	G	104	58.2333	65.6333	85.05	46.4333	53.5667	DNA binding
1426453_at	Pitrm1	G		398.55	236.1	265.1	231.517	141	226.7	peptidase activity
1426462_at	Gphn	G		87.5167	62.6	70.3333	77.9833	72.6667	85.9333	catalytic activity
1426473_at	Dnajc9	G	G	1442.45	675.067	706.633	1593.15	681.767	697.433	heat shock protein binding
1426492_at	Tdp1	G	G	158.667	95.4667	114.733	126.15	77.8333	88.3	phosphoric diester hydrolase activity
1426530_a_at	Klhl5	G		67.2333	28.4667	39.6	74.2167	60.7	54.5333	protein binding
1426539_at	Usp11	G	G	156.483	82.4	104.933	131.083	114.467	105.067	cysteine-type endopeptidase activity
1426584_a_at	Sord	G	G	232.35	88.7667	93.9	222.367	100.9	102.767	Not specified
1426612_at	Tipin	G	G	673.533	158.467	226.067	740.083	255.8	242.033	protein binding
1426652_at	Mcm3	G		295.4	56.5667	87.8333	203.05	68.2	84.6667	nucleotide binding
1426751_s_at	Nup107	G	G	531.05	289.533	281.067	507.433	281.233	327.2	porin activity
1426752_at	Phf17	G		157.55	104.833	90.2667	153.6	140.867	87.3667	protein binding
1426767_at	3230401M21Rik	G		159.917	87.5667	92.9667	86.3667	107.8	104.833	Not specified
1426788_a_at	Ssrp1	G	I	1849	1157.9	1305.3	1555.27	946.8	1299.4	DNA binding
1426789_s_at	Ssrp1	G	G	1155.93	773.367	772.767	1107.62	865.033	823.667	DNA binding
1426790_at	Ssrp1	G		316.467	169.8	179.033	245.983	119.667	227.667	DNA binding
1426838_at	Pold3	G	G	465.483	241.4	249.033	402.833	220.067	196.267	DNA-directed DNA polymerase activity
1426884_at	Rmnd5a	G	G	1072.52	639.433	633.2	1196.5	644.433	716.1	Not specified
1426885_a_at	Cdk2ap1	G	G	984.017	445.833	521.233	764.717	417.767	414.433	kinase activity
1426909_at	Uck2	G		376.933	271.5	224.167	274.267	246.167	289.4	nucleotide binding
1426912_at	Rfwd2	G		477.9	333.333	315.8	353.75	310.767	336	protein binding
1426945_at	Ranbp5	G		304.433	161	172.733	220	183.867	155.033	GTPase inhibitor activity
1426946_at	Ranbp5	G	G	659.767	343.333	390.133	581.233	383.833	439.767	GTPase inhibitor activity
1426950_at	Parp16	G		28.6833	14.6333	9.36667	27.1833	19.8	15.6	NAD+ ADP-ribosyltransferase activity
1427048_at	Smo	G		213.117	90.6667	137.633	62.6	28.3667	66.3333	non-G-protein coupled 7TM receptor activity
1427049_s_at	Smo	G		379.283	188.8	186.433	139.067	83.8	89.8667	non-G-protein coupled 7TM receptor activity
1427087_at	Luc7l2	G		153.383	88.1	86.2	121.283	107.7	131.533	zinc ion binding
1427090_at	Zbed4	G	G	271.617	137.367	152.467	285.55	146.133	161.7	protein dimerization activity
1427099_at	Maz	G		278.833	164.867	102.5	261.05	224.733	206.033	nucleic acid binding
1427100_at	Metrn	G		322.767	126.1	153.567	273.817	142.9	141.3	Not specified
1427101_at	Metrn	G	G	38.9333	17.0667	25.4	45.9333	30	28.9	Not specified
1427147_at	F730047E07Rik	G		135.117	72.5	96.7667	128.033	100.033	97.6667	Not specified
1427158_at	Mrps30	G	G	246.5	198.2	166.467	229.317	154.767	155.033	structural constituent of ribosome
1427182_s_at	D18Ertd653e	G	G	42.5	11.7333	21.8	46.2833	19.3	20.9333	Not specified
1427243_at	AA536743	G	G	139.967	86.1667	93.4	153.033	124.133	101.333	Not specified
1427282_a_at	Fxn	G	G	361.533	132.4	155.733	455.3	142.933	122.167	Not specified
1427329_a_at	Igh-6	G	G	1550.55	513	618.567	1264.47	289.4	479	antigen binding
1427347_s_at	Tubb2a	G	G	644.317	214.4	206.333	754.35	397.833	342.233	nucleotide binding
1427351_s_at	Igh-6	G	G	3492.12	2032.7	1859	4498.18	2254.07	1772.2	antigen binding
1427382_a_at	Suv39h1	G	G	241.883	111.6	106.733	203.617	104.4	118.2	chromatin binding
1427508_at	Arsi	G		286.733	54.4	45.2667	63.7167	68.1667	43.5333	Not specified
1427544_a_at	Papola	G		55.25	31.4	33.6333	75.7	62.4667	52	nucleic acid binding
1427661_a_at	Tssc4	G		393.667	280.7	261.8	316.733	264.3	272.367	Not specified
1427726_at	LOC633417	G	G	2374.23	325.767	423.933	2336.83	889.1	580.867	MHC class I receptor activity
1427938_at	Mycbp	G		113.717	42.8	44.9333	153.183	88.6667	58.8333	protein binding
1427939_s_at	Mycbp	G		135.717	96.7333	102.367	141.9	116.7	104.933	protein binding
1427953_at	BC025462	G	G	122.7	67.3	55	110.517	74.2	74	catalytic activity
1428004_at	3300001G02Rik	G	G	501.15	205.633	260.367	493.867	224.167	227.433	Not specified
1428029_a_at	H2afv	G	G	2666.35	1645.33	1951.73	2875.58	1499.33	1492	DNA binding
1428052_a_at	Zmym1	G	G	104.817	60.8	56.4667	139.2	102.6	96.4667	zinc ion binding
1428117_x_at	Gpr178	G	G	243.483	166.3	180.267	237.45	145.933	156.567	protein binding
1428144_at	1200011O22Rik	G		532.867	329.667	381.933	399.983	271.667	309.633	protein binding
1428160_at	Ndufab1	G		72.95	49.6667	59.9	79.8167	68.8667	59.7333	acyl carrier activity
1428213_at	2410003A14Rik	G	G	411.3	276.5	278.667	387.667	188.567	242.767	Not specified
1428328_at	Nup50	G		382.167	280.067	222.733	322.55	219.233	265.333	nucleocytoplasmic transporter activity
1428353_at	Foxk2	G		231.5	130.967	133.167	176.617	134.467	137.667	DNA binding
1428369_s_at	Arhgap21	G		56.5	14.6667	25.0667	37.2833	29.7667	19.1667	protein binding
1428526_at	Lsmd1	G		915.333	645.867	656.467	1375.75	659.933	535.3	Not specified
1428531_at	Ints7	G		469.817	335.7	272.4	291.767	237.567	292.5	binding
1428543_at	Ppat	G	G	54.05	27.3667	29.8667	51.9333	28.4667	39.9333	Not specified
1428639_at	Lin9	G	G	61.0333	40.4333	33.6	72.5667	42.7333	39	receptor activity
1428788_at	1700012G19Rik	G		256.017	173.267	142.9	220.167	189.733	197.567	catalytic activity
1428838_a_at	Dck	G	G	63.7	11.9	19.1667	72.55	14.2333	11.8	Not specified
1429172_a_at	5730507H05Rik	G		93.6667	28.8333	39.8667	110.133	47.1333	33.4667	Not specified
1429199_s_at	Saal1	G		223.55	135.8	147.9	196.117	114.1	127.467	binding
1429239_a_at	Stard4	G	G	114.217	55.1	62.2333	121.867	63.0667	43.7	lipid binding
1429558_a_at	C330027G06Rik	G		351.133	242.167	219.433	362.15	417.033	262.2	RNA binding
1430022_at	Uble1a	G	G	88.1667	66.2333	51.2333	96.6167	54.6333	58.1667	catalytic activity
1431012_a_at	Peci	G	G	502.083	355.267	366.1	629.717	343.633	354.833	acyl-CoA binding
1431086_s_at	Pcmt1	G		504.583	312.933	334.8	421.017	373.267	256.2	protein-L-isoaspartate (D-aspartate) O-methyltransferase activity
1431320_a_at	Myo5a	G		37.15	16.1667	22.2	26.0167	44.5	26.2333	microfilament motor activity
1431469_a_at	Cxxc5	G		129.083	52.1667	75.7333	118.333	62.5333	60.6	DNA binding
1431619_a_at	Dtnbp1	G		217.45	117.8	147.833	152.15	85.0667	109.9	protein binding
1431771_a_at	Irak1bp1	G		55.5	20.4333	25.5667	32.75	51.4	49.4667	protein binding
1432164_a_at	Gcsh	G		913.933	519.267	583.767	751.45	609.633	560	lipoic acid binding
1432187_at	Nup43	G	G	171.767	104.767	106.4	181.45	89.8	104.567	porin activity
1432188_s_at	Nup43	G	G	134.383	86.2333	85.9	162.717	66.9667	84.4667	porin activity
1432538_a_at	Rfc3	G	G	98.1667	29.1	42.2667	81	33.8	36.6333	nucleotide binding
1433445_x_at	Hmgcs1	G		302.683	146.133	175.133	241.95	158.533	140.667	hydroxymethylglutaryl-CoA synthase activity
1433470_a_at	Immt	G		338.8	193.667	175.333	250.317	117.4	158.667	Not specified
1433509_s_at	Reep1	G	G	47.7667	29.0333	28.5667	60.1667	42.0333	35.9667	Not specified
1433541_a_at	Ubap2l	G		432.383	322.533	277.867	330.883	272.533	333.7	Not specified
1433558_at	Dab2ip	G		56.05	25.2667	36.2333	50.6167	48.6333	45.5333	GTPase activator activity
1433582_at	1190002N15Rik	G		143.983	60.3	79.7333	124.7	97.2667	80.9333	Not specified
1433678_at	Pld4	G		64.6167	29.3667	39.7667	45.9333	54.4667	54.3667	catalytic activity
1433685_a_at	C330011F01Rik	G		557.217	317.367	247.233	225.767	154.2	204.9	rhodopsin-like receptor activity
1433750_at	Slc31a1	G		80.3667	37.6333	43.5333	90.0333	70.2333	61.1667	carrier activity
1433954_at	4632419I22Rik	G		449.567	263.167	234.967	390.267	345	331.533	structural molecule activity
1434034_at	Cerk	G	G	209.633	74.6	120.833	219.817	83.1333	109.733	magnesium ion binding
1434043_a_at	---	G		45.4	22.6333	25.7333	28.85	47	33.0333	nucleic acid binding
1434199_at	Gm323	G	G	157.183	47.3333	67.6333	156.45	93.4	73.3333	Not specified
1434216_a_at	Nudt19	G		378.483	296.567	304	140.233	103.733	123.933	hydrolase activity
1434224_at	Tbl2	G		205.533	146.867	143.267	157.533	166.2	165.433	Not specified
1434299_x_at	Rabl4	G	G	230.867	115.533	104.9	207.417	115.6	89.5	nucleotide binding
1434499_a_at	Ldhb	G	J	1449.03	663.367	559.967	2024.33	1044.07	531.833	L-lactate dehydrogenase activity
1434518_at	Phka2	G		162.433	129.233	120.533	142.5	148.167	157.7	phosphorylase kinase activity
1434554_at	Trim37	G	G	59	17.1667	24.6333	46.6167	23.6	27.6	zinc ion binding
1434637_x_at	Sin3b	G		2220.85	1563.63	1560.83	2582.1	1803.1	1558.33	protein binding
1434784_s_at	Tmem106c	G	J	116.067	84.8667	68.3	182.467	139.267	92.3	Not specified
1434820_s_at	Pkig	G	G	97.6667	12.9333	19.6667	131.533	33.8	17.3	protein kinase inhibitor activity
1434824_at	Baz1b	G		1156.73	736.8	760.867	805.233	685.467	846.133	protein binding
1434827_at	Thoc6	G		317.533	204	244.367	261.083	176.633	176.3	Not specified
1434846_at	1700065A05Rik	G	G	149.183	71	68.0333	247.45	143.233	120.533	Not specified
1434850_at	Iqgap3	G		153.233	40.5667	58.0667	136.25	80.4333	72.2667	Ras GTPase activator activity
1434859_at	Umps	G		200.25	106.967	120.2	227.283	139.6	130.2	Not specified
1434924_at	Phf2	G		442.65	287.333	216.033	426.7	401.033	406.633	DNA binding
1434981_at	E130303B06Rik	G		111.883	27.8	38.9333	86.75	37.1667	42.1	Not specified
1435054_at	Eme1	G	G	130.15	26.3333	48.3333	97.6833	41.9	38.2333	magnesium ion binding
1435114_at	Wdhd1	G	G	311.567	100.967	140.367	203.5	105.067	113.967	DNA binding
1435122_x_at	Dnmt1	G		1224.2	438.5	435.1	962.1	985.267	568.533	DNA binding
1435178_x_at	Anapc5	G	G	2729.07	1694.93	1696.4	2754.73	1684.9	1874.1	binding
1435232_x_at	---	G	G	699.233	486.433	525.467	728.267	366.367	408.667	Not specified
1435369_at	C78212	G	G	245.567	173.7	186.3	353.267	230.367	230.433	protein kinase activity
1435509_x_at	Cdk2ap1	G		2260.62	1374.73	1534.1	2781.35	2291.63	1542.13	kinase activity
1435630_s_at	Acat2	G		675.167	346.267	293.767	1108.07	645.333	384	acetyl-CoA C-acetyltransferase activity
1435659_a_at	Tpi1	G	G	427.933	165.5	184.6	513.667	202.6	194.867	triose-phosphate isomerase activity
1435736_x_at	Rabl4	G		90.6667	64.2667	59.5333	101.183	73.6	61.4667	nucleotide binding
1435737_a_at	Nde1	G	G	273.767	173.067	188.367	247.7	142.8	165.133	microtubule binding
1435834_at	Gas2	G		110.55	77.7667	59.3	72.1167	90.6667	66.1667	Not specified
1435967_s_at	Hibadh	G		866.95	572.7	533.5	1447.08	925.133	627.533	phosphogluconate dehydrogenase (decarboxylating) activity
1436077_a_at	Fcho1	G		311.933	192.3	173.2	275.6	246.867	226.5	catalytic activity
1436078_at	Fcho1	G		364.85	160.7	247.833	307.3	226.8	265.833	catalytic activity
1436269_s_at	Htra2	G		128.85	99.8667	95.1	132.55	165.9	116.567	serine-type endopeptidase activity
1436320_at	---	G		686.85	184.233	253.967	161.183	122.333	155.867	Not specified
1436336_at	Ptrh1	G		187.95	99.4333	118.833	181.6	83.7667	100.5	aminoacyl-tRNA hydrolase activity
1436349_at	2700094K13Rik	G	G	1063.2	306.133	453.633	1259.42	333.533	314.333	selenium binding
1436393_a_at	Trim37	G	G	76.2833	18.7333	22.9667	71.3333	38.6333	31.2	zinc ion binding
1436394_at	Trim37	G	G	103	44.1	34.4333	87.2833	50.8333	42.3333	zinc ion binding
1436454_x_at	Fen1	G	G	2016.03	541.233	521.833	2518.57	1042.4	707.033	magnesium ion binding
1436494_x_at	Trmt1	G		365.317	259.367	297.3	116.267	138.333	137.7	nucleic acid binding
1436547_at	Dgke	G		66.9833	39.5667	51.0667	31.1667	32.4	37	diacylglycerol kinase activity
1436801_x_at	Cdc42ep4	G		91.7667	46.0667	37.4	52.1333	39.3	42.8	protein binding
1436802_at	Ilf3	G	G	165.75	91.3333	95.6333	131.75	94.1333	107.833	DNA binding
1436816_at	Nup133	G		255.617	117.733	82.1333	208.667	175.1	168.1	transporter activity
1436824_x_at	Rnf26	G		812.683	368.167	369.233	665.4	503.767	438.133	zinc ion binding
1436970_a_at	Pdgfrb	G		63.9	12.6667	19.9667	5.98333	9.03333	6.86667	nucleotide binding
1437007_x_at	Usp39	G		1364.75	986.233	919.267	101.7	91.6333	73.7	nucleic acid binding
1437012_x_at	Rapgef3	G	J	402.567	77.5333	96.8333	263.45	141.167	93.9333	nucleotide binding
1437024_at	4122402O22Rik	G		57.2333	25.4333	12.7667	35.2167	29.6333	40.9	hydrolase activity
1437163_x_at	Gtf2h4	G	G	1703.33	658.767	1045.27	1901.38	1047.47	917.767	transcription factor activity
1437378_x_at	Scarb1	G		92.75	28.8667	42.8667	64.85	67.3	43.9333	receptor activity
1437614_x_at	Zdhhc14	G		243.633	108	92.3	275.4	221.567	113.967	zinc ion binding
1437621_x_at	Phgdh	G		1502.15	860.933	849.333	1343.97	889.133	610.633	Not specified
1438090_x_at	C730048E16Rik	G		163.017	70.9667	82.3667	128.317	129.233	93	DNA binding
1438091_a_at	H2afz	G		4039.43	1758.37	2452.77	5175.42	3349.77	2052.3	DNA binding
1438096_a_at	Dtymk	G		1170.28	640.5	612.2	1443.88	921.267	700.933	nucleotide binding
1438168_x_at	Ddx39	G	G	1818.63	882.6	939.867	2206.17	1333.7	972.333	nucleotide binding
1438320_s_at	Mcm7	G	K	2891.35	1469.77	1578.33	3023.82	2168.47	1709.33	nucleotide binding
1438322_x_at	Fdft1	G	G	265.983	166.333	154.933	340.483	200	175.167	magnesium ion binding
1438365_x_at	Laptm4b	G		763.517	465.333	418.567	920.917	1266.03	766.4	Not specified
1438606_a_at	Clic4	G	G	129.567	25.6	41.8	506.033	277.967	223.9	ion channel activity
1438619_x_at	Zdhhc14	G		251.883	111.4	84.0667	297.433	191.267	116.767	zinc ion binding
1438659_x_at	Chchd6	G	G	177.1	37.5	66.2	241.15	96.2	68.2	Not specified
1438690_at	Tyms	G		36.4833	5.8	12.4333	25.6333	21.6333	17.2333	thymidylate synthase activity
1438705_at	AI465270	G		170.917	29.4667	37.6	156.833	130.433	85.7	Not specified
1438817_at	Dna2l	G	G	44.85	13.1333	15.0667	51.2167	36.7333	26.9667	hydrolase activity
1438852_x_at	Mcm6	G	G	825.733	198.167	296.667	939.667	488.3	358.233	nucleotide binding
1438910_a_at	Stom	G	G	125.45	92.1333	82.2333	157.817	95.5	85.0667	Not specified
1438917_x_at	Nup62	G	G	1321.02	624.8	575.2	1480.05	749.067	614.4	nucleocytoplasmic transporter activity
1438945_x_at	Gja1	G		14.5667	3.96667	6.33333	24.35	10.7667	8.93333	gap-junction forming channel activity
1438968_x_at	Spint2	G	K	965.867	671.733	558.667	1220.73	1001.03	616.067	endopeptidase inhibitor activity
1438975_x_at	Zdhhc14	G		255.833	109.2	94.8333	298.433	219.1	121.6	zinc ion binding
1439012_a_at	Dck	G	G	788.733	265.367	377.233	1069.58	598.733	432.667	Not specified
1439040_at	Cenpe	G	G	41.55	6.03333	18.8	61.2	21.7333	18.1667	nucleotide binding
1439047_s_at	Recql	G	G	167.617	109.233	105.2	61.9167	48.5	35.4667	nucleotide binding
1439269_x_at	Mcm7	G	J	476.1	157.733	183.167	494	294	170.9	nucleotide binding
1439360_x_at	D15Ertd785e	G		763.233	660.7	628.8	858.7	712.667	606.467	Not specified
1439373_x_at	Wnt5b	G		24.6333	4.96667	4.3	59.3833	49.0333	36.1333	signal transducer activity
1439393_x_at	Ppp2r4	G		1014.92	740.3	757.067	873.933	855.033	616.933	phosphatase activator activity
1439407_x_at	Tagln2	G		180.2	106.1	129.1	203.117	209.033	153.4	Not specified
1439436_x_at	Incenp	G	G	2207.15	375.4	618.5	2075.48	1151.13	755.833	Not specified
1439463_x_at	Hmgb1	G		1504.83	428.867	315.9	1607.33	917.667	771.633	DNA binding
1442145_at	Atp13a3	G		228.75	151.867	156.067	202.55	156.867	163.733	Not specified
1444952_a_at	Nucks1	G		579.3	286.9	297.8	751.733	748.433	439.9	kinase activity
1447924_at	Nucks1	G	G	80	30.0667	41.9333	84.15	53.9333	44.4	kinase activity
1448016_at	Sass6	G		87.4833	38.3667	48.7	98.7833	72.2	40.0667	nucleic acid binding
1448100_at	4833439L19Rik	G		797.6	559.6	506.333	690.567	630.167	614.167	Not specified
1448101_s_at	Trim27	G		736.867	443.5	481.5	650.417	435.433	544.3	DNA binding
1448113_at	Stmn1	G	G	194.333	48.3667	69.6333	150.45	46.7333	54.3	protein binding
1448114_a_at	Htf9c	G		418.95	311.233	303.133	343	275.367	295.333	nucleotide binding
1448115_at	Htf9c	G		159.633	114.9	101.1	117.8	69.3667	96	nucleotide binding
1448130_at	Fdft1	G		200.833	102.2	106.7	178.233	86.9667	125.667	magnesium ion binding
1448138_at	Ppp2r4	G		467.733	291.6	282.9	428.35	270.9	403.333	phosphatase activator activity
1448165_at	Casp2	G		876.783	544.367	584.633	802.733	436.9	609.833	protein binding
1448167_at	Ifngr1	G	G	927.767	386.467	347.067	917.2	395.767	375.833	receptor activity
1448194_a_at	H19	G		83.3667	21.0333	30.8	29.35	28.1	25.7	Not specified
1448226_at	Rrm2	G	G	522.95	27.9333	41.3	841.367	157.933	164.3	ribonucleoside-diphosphate reductase activity
1448230_at	Usp10	G		254.867	153.3	163.033	200.683	194.367	205.033	cysteine-type endopeptidase activity
1448237_x_at	Ldhb	G	G	1853.85	809	919.733	2174.97	761.233	616	L-lactate dehydrogenase activity
1448273_at	Gss	G		104.55	65.3667	64.9333	73.75	48.7333	61.8667	nucleotide binding
1448277_at	Pold2	G		478.1	192.3	198.7	366.2	163.667	179.267	DNA binding
1448357_at	Snrpg	G	G	284.583	168.833	206.633	325.9	154.667	125.133	Not specified
1448373_at	Mrpl18	G	G	594.65	262.4	347.367	538.233	205.033	280.033	structural constituent of ribosome
1448376_at	Wrnip1	G		359.433	226.333	223.967	283.75	232.5	238.6	nucleotide binding
1448401_at	Smarcd2	G		748.55	541.567	467.2	684.767	437.9	555.133	Not specified
1448420_a_at	Fbxl12	G	G	470.017	163.567	169.067	590.683	214	206.633	Not specified
1448470_at	Fbp1	G		52.9333	30.2667	31.8	61.3	51.5333	40.6333	catalytic activity
1448472_at	Vars2	G		330.317	85.2	147.4	160.033	91.1	144.333	nucleotide binding
1448522_at	Sars2	G		64.25	40.7	43.2	34.5667	27.1333	52.2	nucleotide binding
1448543_at	2310042G06Rik	G	G	335.683	146	212.067	306.117	128.567	144.567	Not specified
1448558_a_at	Pla2g4a	G		25.9333	11.1333	16.4333	34.1667	34.6667	21.7667	subtilase activity
1448563_at	Phb	G		108.717	83.0333	84.3667	89.9	82.5333	80.6667	Not specified
1448592_at	Crtap	G		101.967	71.9	77.3667	73.75	93.9333	116.8	binding
1448598_at	Mmp17	G		27.5667	19.2667	20.6	23.3333	35.5667	16.3333	metalloendopeptidase activity
1448604_at	Uck2	G		358.25	187.3	194.533	264.683	161.533	185.967	nucleotide binding
1448610_a_at	Sod2	G		868.5	619.133	633.333	999.167	811.5	662.933	superoxide dismutase activity
1448646_at	Wdr12	G	G	154.7	55.2333	71.4333	177.933	56.5333	74.3	protein binding
1448720_at	Lrrc40	G	G	211.683	108	129.1	313.667	138.467	136.233	acid phosphatase activity
1448777_at	Mcm2	G		708.617	234.867	293.5	465.483	217.033	270.633	nucleotide binding
1448787_at	Moap1	G		276.917	181.1	198.7	260.117	244.833	196.767	protein binding
1448833_at	Foxm1	G		193.417	90.2667	108.9	95.6333	88.7	109.533	DNA binding
1448835_at	E2f6	G		135.533	96.7667	88.3	131.483	116.067	138.6	DNA binding
1448844_at	Cyb5b	G	G	295.75	161.233	174.633	314.267	117.9	168.4	transporter activity
1448849_at	Mrpl40	G	G	348.633	194.467	248.5	401.183	171.333	179.333	Not specified
1448884_at	Gtf2e2	G	G	392.733	199.5	290.6	389.317	192.533	238.433	DNA binding
1448896_at	Pigf	G	G	201.5	148.4	159.033	229.917	139.3	137	Not specified
1448938_at	Rpa3	G	G	396.767	178.733	203.867	503.25	231.133	205.833	nucleic acid binding
1448943_at	Nrp1	G	G	373.283	68.4667	64.9333	156.133	95.8333	57.2	receptor activity
1448944_at	Nrp1	G		75	12.7667	19	34.9	13	15.7667	receptor activity
1448952_at	A030009H04Rik	G		43.9167	20.3667	17.2	35.1833	20.3667	24.4	Not specified
1448960_at	Cxxc5	G	G	275.7	94.3333	117.567	304.717	175.4	154.133	DNA binding
1449013_at	Eef2k	G		129.7	70.3667	74.3	94.7833	66.1	80.5667	nucleotide binding
1449017_at	Nutf2	G		76.45	47.1333	61.1333	66.3667	60.5333	62.7333	transporter activity
1449040_a_at	Sephs2	G		196.267	82.8333	74.2667	257.433	234.667	109.133	Not specified
1449085_at	Phf10	G	G	294.383	226.133	177.5	279.2	202.967	209	DNA binding
1449107_at	Nudt4	G	G	250.05	111.167	134.2	274.45	133.333	121.267	magnesium ion binding
1449140_at	Nudcd2	G	G	76.3667	34.6	55.6667	126.7	67.2667	51.3667	Not specified
1449176_a_at	Dck	G	G	263.983	59.3	83.6333	317.85	87.0667	83.2	Not specified
1449214_a_at	Opa1	G		70.9167	55.4333	52.3667	53.1	29.2333	43.0333	nucleotide binding
1449294_at	Mrps15	G		213.883	152.633	129.833	149.967	104.9	120.733	structural constituent of ribosome
1449437_at	D6Wsu163e	G	G	196.333	130.9	123.867	230.517	149.3	128.333	Not specified
1449618_s_at	2900092E17Rik	G	G	672.467	481.3	486.333	685.667	422.067	506.833	Not specified
1449705_x_at	Mcm3	G	G	577.617	207.333	234.1	374.333	172.4	182.033	nucleotide binding
1449757_x_at	Dntt	G	J	543.817	148.3	192.833	6174.15	2925.8	1652.67	magnesium ion binding
1449800_x_at	Phf7	G		166.2	107.933	99.7333	207.717	142.733	113.167	protein binding
1449831_at	Tctex1d1	G	J	41.85	6.96667	6.8	64.5333	16.6667	8.76667	Not specified
1449852_a_at	Ehd4	G		53.7333	28.3	24.6333	64.9167	75.1	59.2	nucleotide binding
1449877_s_at	Kifc1	G		255.7	120.5	110.733	195.383	88.6	114.467	nucleotide binding
1449938_at	Pp11r	G	G	1071.3	113.633	163.967	464.317	136.167	124.633	growth factor activity
1450028_a_at	Lancl2	G	G	297.967	145.1	147.567	282.55	150.1	184.533	ATP binding
1450048_a_at	Idh2	G		554.517	283.933	275.633	436.6	199.567	280.733	isocitrate dehydrogenase (NADP+) activity
1450050_at	Hira	G		64.3667	40.7667	42.5333	38.4	50.8	59.5667	protein binding
1450070_s_at	Pak1	G	G	161.567	98.9	83.7333	126.317	76.9667	74.7	nucleotide binding
1450112_a_at	Gas2	G		23.5667	14	13.0667	19.4833	12.9333	11.7	Not specified
1450240_a_at	Sytl1	G		84.45	27.4	24.8667	54.2	56.0333	48.3667	Not specified
1450531_at	H2-Bl	G	G	341.6	36.5333	42.4667	302.717	62.4	64.7333	MHC class I receptor activity
1450545_a_at	Dntt	G	G	270.033	60.1333	67.3333	2507.75	419.7	491.433	magnesium ion binding
1450646_at	Cyp51	G	G	286.15	122.8	146.2	320.317	132.3	147.4	trypsin activity
1450680_at	Rag1	G	G	1045.72	119.233	181.867	1181.52	347.833	251.3	DNA binding
1450700_at	Cdc42ep3	G		115.05	66.9	76.5	117.617	112.7	71.0333	protein binding
1450705_at	Rdbp	G	G	318.383	134.233	144.967	367.95	212.633	168.033	nucleotide binding
1450854_at	Pa2g4	G	H	141.4	43.8667	44.4333	145.317	45.3667	80.8333	DNA binding
1450886_at	Gsg2	G	G	95.8333	27.9667	22.3667	136.75	61.1667	72.1667	nucleotide binding
1450914_at	Ppp1r14b	G	G	1320.6	404.033	716.5	1215.23	301.333	392.433	protein phosphatase inhibitor activity
1450919_at	Mpp1	G	G	918.917	503.567	637.167	1087.25	466.767	545.3	protein binding
1450924_at	Hdgfrp3	G		48.0833	26.7667	26.1333	17.5833	8.86667	14.3	growth factor activity
1450968_at	Uqcrfs1	G		920.85	506.3	567.767	844.517	370.433	523.7	Not specified
1451012_a_at	Csda	G		146.15	41.1333	67.4	114	75.1	85.7	nucleic acid binding
1451045_at	Syt13	G	G	63.3833	22.3	32.5667	74.9167	42.5333	37	transporter activity
1451072_a_at	Rnf4	G	G	163.067	97.6	118.433	189.2	85.1667	101.4	protein binding
1451080_at	Usp1	G	G	1349.05	611.233	664.933	1572.5	907.7	767.9	peptidase activity
1451102_at	Cnot8	G	G	435.35	362.6	328.033	569.467	402.1	456.767	transcriptional repressor activity
1451103_at	D14Ertd500e	G		569.867	185.833	224	266.617	133.3	148.933	Not specified
1451112_s_at	Dap	G	G	1126.22	913	795.5	1173.65	669.967	776.033	Not specified
1451167_at	Ccdc101	G		107.117	70.2	65.1	78.0667	40.8	55.8667	Not specified
1451171_at	2310008H04Rik	G	G	138.65	98.3667	109.333	146.933	109.333	97.2667	Not specified
1451212_at	Ccdc21	G		131.583	58.5	63.2333	92.5833	64.7667	73.6	receptor activity
1451230_a_at	Wbp5	G	G	602.75	232.767	226.967	1011.38	475.333	315.633	WW domain binding
1451262_a_at	Jtv1	G		466.367	274.267	332.5	387.9	229.367	304.767	Not specified
1451306_at	Cdca7l	G		202.667	91.4	129.3	122.217	75.4	109.233	protein binding
1451310_a_at	Ctsl	G	G	625.233	163.267	198.733	788.7	134.267	172.4	cysteine-type endopeptidase activity
1451317_at	Ythdf2	G		95.4167	56.3333	47.2667	86.6333	68.6	82.7667	Not specified
1451343_at	Vps36	G	G	281.45	186.633	195.1	312.383	175.2	191.7	lipid binding
1451353_at	Tm6sf1	G	G	319.767	149.367	145.067	244.3	153.3	154.3	Not specified
1451365_at	Rbm19	G		120.617	88.3667	78.6333	87.2667	78.7	95.9	nucleotide binding
1451372_a_at	Art1	G	G	65.75	36.8667	35.7	58.7	34.0667	30.1667	Not specified
1451384_at	Jmjd5	G		85.9333	44.7	46.0667	60.5333	52.0333	45.9	Not specified
1451400_at	BC023488	G	G	62.8333	25.3667	38.8333	60.4	35.0667	37.2	Not specified
1451435_at	Cutl1	G	G	473.2	235.967	205.6	565.45	311.1	292.6	DNA binding
1451457_at	Sc5d	G	G	99.95	72.9	81.5667	61.45	45.5	48.1	catalytic activity
1451483_s_at	1700054N08Rik	G	G	120.267	65.6667	65.7	118.55	65.2	65.0333	Not specified
1451508_at	1700108L22Rik	G		60.3167	39.1	36.5	44.25	49.1667	44.2	Not specified
1451509_at	Taf9	G	G	581.017	285.2	380.867	541.767	337.3	329.367	nucleotide binding
1451521_x_at	Wbscr1	G		1416.22	791.467	948.7	1103.58	751.733	897.6	nucleotide binding
1451587_a_at	Tiprl	G	G	177.7	125.467	118	284.55	161.7	147.4	Not specified
1451641_at	Dbr1	G	G	230.8	157.567	141.9	183.8	113.7	132.5	Not specified
1451673_at	Cd8a	G	G	564.7	75.5667	130	494.183	99.5	109.4	protein binding
1451702_at	Cmtm7	G	G	119.367	47.8333	55.3333	81.9667	49.6333	59.6333	cytokine activity
1451895_a_at	Dhcr24	G	G	416.683	112.567	66.8667	334.433	120.9	124.167	electron carrier activity
1452003_at	Rbm14	G		50.45	17.0333	20.4333	35.2167	36.4333	29.8667	Not specified
1452013_at	Atp10a	G		77.3667	51.9667	41.8	44.55	27.3333	28.7	Not specified
1452020_a_at	Siva	G	G	2025.78	476.267	680.833	2198.45	719.2	681.633	CD27 receptor binding
1452036_a_at	Tmpo	G	G	928.667	354.9	432.867	838.8	412.6	373.4	DNA binding
1452061_s_at	Strbp	G		405.967	242.3	234.433	629.35	476.167	257	DNA binding
1452073_at	6720460F02Rik	G		78.7167	37.0333	49.7333	68.85	42.5	42.9	Not specified
1452098_at	Chtf18	G		81.8833	9.9	21.3	54.95	21.2333	21.4667	nucleotide binding
1452120_at	Nat11	G		144.533	83.0333	112.867	105.833	84.9333	99.0333	transferase activity
1452166_a_at	Krt1-10	G	G	95.7	54.0667	62.2333	73.5	54.6333	51.0333	structural molecule activity
1452179_at	Phf17	G		52.8167	23.3	22.6	34.0333	24.3	33.3667	protein binding
1452209_at	Pkp4	G	G	364.817	231.567	259.733	224.183	162.3	136.467	structural molecule activity
1452241_at	Topbp1	G		650.85	244.967	235.133	533.233	320.533	410.5	DNA binding
1452249_at	Prickle1	G		173.283	83	85.1	157.333	143.2	165.933	zinc ion binding
1452254_at	Mtmr9	G	G	175.783	113.033	106.567	182.283	134.433	129.667	inositol or phosphatidylinositol phosphatase activity
1452313_at	5930416I19Rik	G	G	412.433	236.6	277.9	403.4	295.367	235.833	Not specified
1452359_at	AA536743	G		250.917	87.8667	85.2333	197.8	116.967	94.0333	Not specified
1452434_s_at	Dgcr6	G	G	207.767	116.967	101.5	245.9	76.5	95.6667	Not specified
1452547_s_at	H2-T18	G	G	2542.58	333.567	390.367	2619.35	570.3	509.333	MHC class I receptor activity
1452548_x_at	H2-T18	G	G	1961.65	294.1	303.1	1812.13	407.433	367.2	MHC class I receptor activity
1452560_a_at	Nfya	G		292.767	188.133	186.3	257.767	164.433	192.267	DNA binding
1452585_at	Mrps28	G	G	380.15	180.767	224.667	398.933	165.6	204.233	nucleic acid binding
1452586_at	Anapc13	G	G	438.6	278.567	329.4	613.983	320.467	303.133	Not specified
1452597_at	2310061C15Rik	G	G	1054.22	547.3	499.567	1073.22	555.167	336.267	Not specified
1452637_a_at	Bola1	G		96.5	62.0667	75.8667	87.15	48.5667	52.8667	transcription regulator activity
1452679_at	Tubb2b	G	G	675.933	195.1	247.767	789.883	275.933	211.733	nucleotide binding
1452681_at	Dtymk	G	G	631.4	320.933	361.967	664.617	263.3	309.533	nucleotide binding
1452715_at	2310022K01Rik	G		82.4167	34.0667	33.7333	31.05	23.5667	23.0667	Not specified
1452726_a_at	Nop17	G		313	167.4	178.5	266.917	124.933	151.8	Not specified
1452743_at	---	G	G	229.167	144.333	147.567	256.033	156.033	153.233	Not specified
1452831_s_at	Ppat	G	G	190.45	122.867	120.5	190.533	115.167	118.833	Not specified
1452844_at	Pou6f1	G		172.217	78.4333	89.7667	79.1	99.5333	97	DNA binding
1452895_at	Fbxo45	G		195.717	126.833	131.567	154.367	161.867	149.967	Not specified
1452896_at	Gtl3	G		167.833	128.533	123.533	155.117	100.067	111.3	Not specified
1452919_a_at	1700012G19Rik	G		392.233	226.867	219	333	237.467	236.333	catalytic activity
1452927_x_at	Tpi1	G	G	870.883	340.667	378.633	1053.5	365.267	372.667	triose-phosphate isomerase activity
1453107_s_at	Foxm1	G		147.6	28.8333	44.5667	102.667	66.5667	54.2333	DNA binding
1453199_at	Acbd6	G		106.4	91.5667	95.8667	90.1	74.7667	80.3333	acyl-CoA binding
1453314_x_at	2610039C10Rik	G		403.8	234.9	255.633	510.4	284.067	210.333	Not specified
1453360_a_at	Tex9	G		67.3833	28.3333	40.0667	113.183	73.3	68.4333	Not specified
1453473_a_at	Dynlt1	G	G	1598.37	835	901.067	1264.73	499	584.433	motor activity
1454607_s_at	Psat1	G		793.083	461.7	523.2	960	1013.13	592.7	phosphoserine transaminase activity
1454616_at	5730410I19Rik	G	G	229.667	153.9	134.133	244.35	165.2	142.933	ubiquitin-protein ligase activity
1454636_at	Cbx5	G		310.55	95.6	108.9	267.567	180.667	196.7	chromatin binding
1454686_at	C330011F01Rik	G		90.9833	61	67.3667	66.3667	54.4333	47.2333	rhodopsin-like receptor activity
1454712_at	Mcart1	G	G	178.217	111.833	130.533	175.117	124.4	130.333	binding
1454714_x_at	Phgdh	G		1800.75	1152.57	1078.23	50.7833	64.7	58.5333	Not specified
1454735_at	Odf2	G		212.267	155	164.967	201.867	191.167	165.367	structural constituent of cytoskeleton
1454798_at	Rbm15b	G		144.217	110.933	110.067	122.583	113.733	108.333	nucleotide binding
1454822_x_at	Apcdd1	G		30.2833	3.76667	7.53333	14.15	4.9	5.33333	Not specified
1454943_a_at	Paxip1	G		107.867	59.8333	53.4	80.75	56.8667	74.9333	Not specified
1454953_at	Rnf157	G		67.1333	11.5667	4.86667	37.1167	43.8	42.7	zinc ion binding
1455012_s_at	Trim37	G		514.433	189.2	201.2	607.35	747.333	265.8	zinc ion binding
1455035_s_at	Nol5a	G	G	512.233	237.667	259.867	391.683	260.7	299.367	Not specified
1455084_x_at	Shmt2	G		616.65	316.533	331	453.6	466.3	380.233	glycine hydroxymethyltransferase activity
1455090_at	---	G		296.133	96.2333	95.9	233.05	110.967	118.133	Not specified
1455175_at	Phf13	G		91.8833	75.6	77.6	90.0833	93.6667	98.9333	protein binding
1455180_at	AA407270	G		49.25	8.4	11.4667	4.46667	1.1	4.56667	Not specified
1455235_x_at	Ldhb	G	G	1500.33	733.333	918.167	1747.4	671.233	708.2	L-lactate dehydrogenase activity
1455488_at	6230416J20Rik	G	G	59.0667	34.0667	39.8667	79.9333	42.3333	45.9333	Not specified
1455719_at	Tubb5	G	G	2181.08	1590.67	1451.9	2272.33	1624.27	1844.77	nucleotide binding
1455814_x_at	Ddx39	G	K	1651.68	859.833	903.733	2069.45	1464.2	899.133	nucleotide binding
1455941_s_at	Map2k5	G		172.95	149.567	139.067	155.683	143.767	163.133	nucleotide binding
1456010_x_at	Hes5	G		26.9	5.96667	11.5667	48.65	119.1	29.9	DNA binding
1456314_x_at	Cdk2ap1	G		2556.32	1351.3	1496.6	3024.65	2124.3	1420.03	kinase activity
1456566_x_at	Rbm14	G		1002.47	568.5	595.167	909.2	971.3	608.5	Not specified
1456577_x_at	Pitrm1	G		31.5333	26.1	24.1	20.4	22.9	20.7333	peptidase activity
1456584_x_at	Phgdh	G		649.817	431.8	450.667	390.1	317.733	327.767	Not specified
1456585_x_at	E130309D02Rik	G		210.6	141.933	116.267	208.317	229.567	172.367	Not specified
1456604_a_at	Pcmt1	G	G	440.933	281.933	260.633	551.517	312.567	303.767	protein-L-isoaspartate (D-aspartate) O-methyltransferase activity
1456695_x_at	Anapc5	G	G	3478.3	2315.97	2254.93	3825.73	2474.27	2419.3	binding
1459880_at	Hnrpab	G		43.8667	27	22.7333	29.8167	24.5667	28.7	nucleotide binding
1459923_at	Bex6	G		49.3833	8.8	12.9	32	20.2667	10.9333	Not specified
1459983_at	Impa2	G		81.3	38.6333	39.5667	74.1667	64.7333	43.0333	magnesium ion binding
1460167_at	Aldh7a1	G	G	316.883	165.867	200.5	298.367	141.633	176.567	aldehyde dehydrogenase (NAD) activity
1460192_at	Osbpl1a	G	G	62.0333	19.3333	24.8667	42.65	27.8667	23.2	Not specified
1460209_at	Usp39	G	G	366.883	238.1	255.833	135.417	87.9667	102.933	nucleic acid binding
1460253_at	Cmtm7	G	G	591.433	211.267	261.767	490.783	229.633	221.467	cytokine activity
1460342_s_at	AA536749	G		615.6	314.9	319.2	428.167	300.667	360	actin binding
1460353_at	Tmem48	G		68.0833	39.0667	43.5	48.9	40.4	39.4333	Not specified
1460360_at	Asrgl1	G	G	174.533	106.267	142.767	188.683	99.7333	134.833	asparaginase activity
1460418_x_at	H2-T18	G	G	997.667	153.167	208.033	497.95	178.733	176.033	MHC class I receptor activity
1460551_at	Ran	G		453.967	236.633	313.4	375.033	218.2	243.433	nucleotide binding
1460638_at	Yars	G		207.05	154.033	175.7	167.783	128.233	152.533	tRNA binding
1460675_at	Igsf8	G		246.383	92.8333	95.8333	164.4	154.533	136.933	protein binding
1460687_at	Setd8	G		378.45	193.467	195.8	302.917	180.9	215.067	methyltransferase activity
1460689_at	D15Wsu75e	G	G	782.75	223.9	291.967	652.183	284.967	268.033	Not specified
1460713_at	BC048355	G		64.1333	17.7333	28.9	47.5833	36.1	20.9667	Not specified
1460719_a_at	P2rx1	G		66.9333	23.6667	25.4333	58.7667	36.2333	27.9333	receptor activity
1415860_at	Kpna2	H	G	1589.42	416.7	860.567	1773.68	800.067	662.5	binding
1415878_at	Rrm1	H	G	1841.15	274.733	612.3	1269.85	312.033	395.567	nucleotide binding
1415945_at	Mcm5	H		846	138.367	240.533	553.417	205.1	216.433	nucleotide binding
1416042_s_at	Nasp	H	G	548.517	178.6	274.8	581.417	184.167	212.6	protein binding
1416050_a_at	Scarb1	H		125.483	49.7333	73.3	91.25	84.4667	71.3667	receptor activity
1416076_at	Ccnb1-rs1	H	G	417.2	23.5333	122.767	388.333	51.5	71.8	cyclin-dependent protein kinase regulator activity
1416120_at	Rrm2	H	G	745.783	46.7	162.4	565.833	110.433	136.267	ribonucleoside-diphosphate reductase activity
1416155_at	Hmgb3	H	G	937.433	175.667	475.4	821.333	214.767	284.433	DNA binding
1416234_at	Lrrc59	H	G	720.967	375.267	479.9	561.283	304.133	411	Not specified
1416236_a_at	Eva1	H		50.6667	1.46667	6.56667	34.4333	34.2333	14.6	protein binding
1416258_at	Tk1	H	G	616.617	42.5667	153.9	437.667	83.3333	99.9	nucleotide binding
1416299_at	Shcbp1	H	G	389.883	37.2333	171.433	394.883	143.4	101.3	protein binding
1416309_at	Nusap1	H	G	598.6	46.9667	186.6	860.867	185.667	137.9	microtubule binding
1416326_at	Crip1	H	G	3040.52	1278	2137.57	3200.48	1467.97	1226.1	zinc ion binding
1416336_s_at	Snrpd1	H	G	557.4	223.433	376.9	556.017	215.9	207.367	Not specified
1416345_at	Timm8a1	H	G	554.4	257.533	351.733	497.267	292.733	327.833	zinc ion binding
1416354_at	Rbmx	H	H	577	279.267	407	754.5	242.233	440.633	nucleic acid binding
1416415_a_at	H2afz	H	G	4035.63	1560.87	3004	4827.37	1785.6	2022.3	DNA binding
1416439_at	2410015N17Rik	H	G	739.467	185.067	316.833	782	230.667	231.933	Not specified
1416529_at	Emp1	H	G	139.8	13.7333	41.1667	235.583	43.3	27.3667	Not specified
1416530_a_at	Pnp	H	G	684.217	434.367	545.367	454.883	254.367	293.133	Not specified
1416544_at	Ezh2	H	G	1574.33	514.9	801.367	1706.55	727	751.433	DNA binding
1416558_at	Melk	H	G	157.183	24.8667	65.1	256.017	71.6	75.3667	nucleotide binding
1416563_at	Ctps	H		634.2	275.333	371.567	724.817	413.433	526.167	catalytic activity
1416569_at	Actl6a	H	G	435.467	241.7	316.733	439.933	214.367	263.1	chromatin binding
1416575_at	Cdc45l	H	G	243.333	44.2333	88.5667	212.167	74.3333	75.1333	Not specified
1416641_at	Lig1	H	G	1035.63	111.267	247.6	766.15	217.067	239.567	nucleotide binding
1416664_at	Cdc20	H	G	965.15	153	497.2	733.883	232	270.4	protein binding
1416665_at	Coq7	H	G	327.7	160.933	208.067	279.283	136.7	158.933	Not specified
1416746_at	H2afx	H		1607.35	338.6	701.7	1044.57	468.5	388.067	DNA binding
1416802_a_at	Cdca5	H	G	1573.88	142.367	374.6	1605.93	444.633	323.133	protein binding
1416840_at	Mid1ip1	H		176.217	48.5333	88.9	134.95	95	80.2333	protein binding
1416850_s_at	D10Ertd214e	H	G	1083.07	373.367	551.567	1338.65	629.3	531.367	Not specified
1416868_at	Cdkn2c	H	G	1008.58	337.9	533.9	957.75	466.567	409.4	DNA binding
1416872_at	Tspan6	H	G	114.083	60.7333	88.9	157.417	93.5333	90.4	Not specified
1416877_a_at	Mrpl51	H	G	1105.12	660.5	890.167	1256.97	644.367	642.267	structural constituent of ribosome
1416930_at	Ly6d	H	G	612.083	47.5333	130.3	255.717	52.9667	40.9	Not specified
1416961_at	Bub1b	H	G	483.517	25.8	114.9	421.733	83.3667	80.7667	nucleotide binding
1416962_at	Rcc1	H	G	299.467	102.267	193.5	238.2	97.6333	133.233	DNA binding
1417019_a_at	Cdc6	H	G	401.033	16.9667	53.7667	359.283	75.0667	68.2333	nucleotide binding
1417037_at	Orc6l	H	G	340.083	85.2667	153.5	327.933	131.833	109.333	DNA binding
1417045_at	Bid	H	G	167.35	34.5	109.333	183.7	65.4667	87.6	Not specified
1417093_a_at	Gtf2h4	H	G	570.65	78.2333	192.033	565.083	87.4333	129.4	transcription factor activity
1417130_s_at	Angptl4	H		117.85	45.2333	72.2667	86.7167	58.4667	66.2667	enzyme inhibitor activity
1417299_at	Nek2	H	G	222.867	29.5333	64.3667	99.8667	49.2	58.2333	nucleotide binding
1417331_a_at	Arl6	H	G	32.3167	11.4667	20.1	86.4333	43.9	31.0333	nucleotide binding
1417450_a_at	Tacc3	H	G	346.7	30.7667	77.9333	300.267	51.6333	57.3333	protein binding
1417457_at	Cks2	H	G	1735.43	144	744.067	1990.83	675.4	377.5	cyclin-dependent protein kinase activity
1417458_s_at	Cks2	H	G	1416.75	145	653.1	1342.13	406.9	370	cyclin-dependent protein kinase activity
1417460_at	Ifitm2	H		98.3333	46.3667	68.4667	62.7	75.2667	59.3333	Not specified
1417506_at	Gmnn	H	G	875.133	124.5	258.533	585.95	127.6	96.6333	protein binding
1417511_at	Lyar	H	G	467.367	228.867	358.633	418.7	266.067	259.7	zinc ion binding
1417541_at	Hells	H	G	189.517	32.3333	91.5333	264.217	104.4	77.1667	nucleotide binding
1417640_at	Cd79b	H	G	130.75	42.6333	84.3667	93.8833	54.6333	59.2333	transmembrane receptor activity
1417679_at	Gfi1	H	G	332.383	91.4	231.633	393.733	135.3	197.7	nucleic acid binding
1417783_at	Als2	H		430.483	143.033	312	124.067	113	131.7	guanyl-nucleotide exchange factor activity
1417821_at	D17H6S56E-5	H	H	238.933	35.3667	97.1667	207.733	54.2667	77.6	structural molecule activity
1417822_at	D17H6S56E-5	H	G	899.667	171.667	400.333	653.2	247.667	287.167	structural molecule activity
1417841_at	Pxmp2	H	G	104.417	50.9	81.8	75.45	58.1667	52.8667	Not specified
1417898_a_at	Gzma	H	G	2868.73	408.233	1694.23	3862.73	1032.23	1137.63	serine-type endopeptidase activity
1417910_at	Ccna2	H	G	979	117.733	271.267	553.15	211.867	184.733	protein binding
1417911_at	Ccna2	H	G	795.483	80.3667	214.3	885.933	224.333	190.967	protein binding
1417919_at	Ppp1r7	H	G	309.367	193.867	255.933	317.417	178.033	209.167	Not specified
1417926_at	Luzp5	H	G	278.6	21.1	107.3	323.567	102.467	74.6	protein binding
1417938_at	Rad51ap1	H	G	569.7	36.6667	116.367	827.167	236.6	146.567	DNA binding
1417947_at	Pcna	H	G	3541.87	1437.9	1867.5	4002.85	1673.7	1717.67	DNA binding
1418026_at	Exo1	H	G	192.567	38.8333	72.6	168.983	67.4333	64.8333	DNA binding
1418264_at	Solt	H	G	213.5	21.6	84.4667	251.833	98.2667	61.7	protein binding
1418281_at	Rad51	H	G	345.517	34.2667	100.433	452.433	129.433	101.267	nucleotide binding
1418369_at	Prim1	H	G	994.65	126.167	376.633	933.583	260.6	275.867	DNA primase activity
1418377_a_at	Siva	H	G	172.767	8.56667	56.2	148.4	23.5333	38.9	CD27 receptor binding
1418542_s_at	2810429O05Rik	H	G	414.117	167.033	234.833	401.933	207.433	207.7	Not specified
1418912_at	Plxdc2	H	H	111.733	33.8667	83.9333	106.033	40.2	68.5333	receptor activity
1418919_at	Sgol1	H	G	365.2	13.7333	106.7	382.05	106.433	79.5333	Not specified
1419028_at	Arpp21	H	G	536.267	51.9333	107.7	506.467	150.267	133.867	protein phosphatase type 1 regulator activity
1419029_at	Ero1l	H	G	127.117	75.8667	102.3	97.3333	77.7	79.4	oxidoreductase activity
1419153_at	2810417H13Rik	H	G	1446.6	190.8	598.667	1635.85	504.367	480.467	Not specified
1419270_a_at	Dut	H	G	1592.52	224.2	440.4	962.25	291.5	290.667	magnesium ion binding
1419397_at	Pola1	H	G	211	41.5	80.1667	237.067	105.267	82.2667	nucleotide binding
1419402_at	Mns1	H	G	207.35	43.5667	78.0333	100.5	20.6333	23.7667	Not specified
1419513_a_at	Ect2	H	J	403.167	42.5	136.967	443.5	174	126.667	guanyl-nucleotide exchange factor activity
1419754_at	Myo5a	H		26.9833	11.4333	19.8333	25.5	23.4667	21.3667	microfilament motor activity
1419838_s_at	Plk4	H	G	519.8	82.5	215.833	663.8	271.133	179.833	nucleotide binding
1419943_s_at	Ccnb1	H	G	511.883	28.8	135.167	584.2	82.2667	77.9	protein binding
1420444_at	Slc22a3	H	G	131.367	17.8	59.9	113.867	57.9	54.1667	nucleotide binding
1420476_a_at	Nap1l1	H	G	935.633	315.633	565.567	879.033	332.467	382.667	protein binding
1420592_a_at	Anp32e	H	G	1969.85	645.633	1106.4	1942.03	945.8	911.133	phosphatase inhibitor activity
1420637_at	Prps2	H	G	402.8	152.467	220.067	369.433	178.3	145.533	magnesium ion binding
1421082_s_at	Banf1	H	G	1612.18	717.4	961.4	1508.57	685.867	724.833	DNA binding
1421317_x_at	Myb	H	G	1547.12	394.2	725.967	1810.52	841.467	892.567	DNA binding
1421546_a_at	Racgap1	H	G	304.033	21.9667	94.2	239.267	49.7667	51.4667	GTPase activator activity
1421963_a_at	Cdc25b	H	G	452.467	113.5	222.9	416.25	177.867	165.567	phosphoprotein phosphatase activity
1422016_a_at	Cenph	H		33.8	6.06667	17.8333	30.15	6.6	14.3333	protein binding
1422252_a_at	Cdc25c	H		89.0333	2.56667	23.2	54.2667	8.1	14.7333	phosphoprotein phosphatase activity
1422430_at	Fignl1	H	G	588.367	52.2	143.9	639.183	154.433	117.7	nucleotide binding
1422460_at	Mad2l1	H	G	729.55	102.2	246.5	776.733	214.833	161.967	Not specified
1422462_at	Ube2t	H	G	153.317	40.1667	66.2667	140.683	66.7	44.2	ubiquitin conjugating enzyme activity
1422513_at	Ccnf	H	G	276.217	25.7	70.3333	206.55	64.1333	67.5333	cyclin-dependent protein kinase regulator activity
1422535_at	Ccne2	H	G	168.9	13.7	44	187.8	41.0667	39.1333	cyclin-dependent protein kinase regulator activity
1422734_a_at	Myb	H		36.9833	9.9	23.5333	44.4667	17.4	27	DNA binding
1422760_at	Padi4	H	G	97.0833	11.0333	24.1	98.1833	37.8333	36.8667	protein-arginine deiminase activity
1422788_at	Slc43a3	H	G	90.0667	26.4333	42.1667	75.7	45.8667	32.6667	Not specified
1422814_at	Aspm	H	G	216.183	32.7333	110.167	264.75	111.867	106.5	binding
1422836_at	Mbnl3	H	G	198.517	49.7667	135.1	269.05	108.167	86.2333	nucleic acid binding
1422970_at	Mxd3	H		153.35	13.5667	60.7333	123.917	29.3	28.2667	transcription factor activity
1423123_at	Rad54l	H	G	126.65	16.5	37.8	103.833	49.7	31.6333	nucleotide binding
1423124_x_at	Rad54l	H	G	111.867	17.9667	33.9667	90.6	55.5667	35.5	nucleotide binding
1423242_at	Mrps36	H	G	303.117	103.067	190.767	368.167	145.3	127.3	structural constituent of ribosome
1423463_a_at	D2Ertd750e	H		57.6333	11.7667	29.2333	38.4	7.46667	11.5333	protein binding
1423524_at	Mastl	H	G	19.6	8.93333	14.4	27.2833	10.5667	14.6	nucleotide binding
1423700_at	Rfc3	H		174.567	52.0667	88.3667	192.217	43.4	67.5	nucleotide binding
1423774_a_at	Prc1	H	G	159.567	15.5	51.4667	180.683	47.3333	42.8333	catalytic activity
1423775_s_at	Prc1	H	G	520.85	72.6	197.433	643.867	173.8	161.767	catalytic activity
1423813_at	Kif22	H	G	100.533	13.8667	37.6333	84.7833	12.0667	22.0333	nucleotide binding
1423920_at	Brrn1	H	G	538.517	73.8333	138.933	374.567	110.767	115.633	Not specified
1423948_at	Bag2	H	G	85.4167	40.9667	60.1	57.5	44.2667	45.7667	protein binding
1423969_at	Nup37	H	G	535.017	156.733	265.233	627.817	215.733	220.833	porin activity
1424046_at	Bub1	H	G	266.783	11.5333	93.6667	359.433	64.1667	45.0333	nucleotide binding
1424060_at	Neil3	H		71.3667	21.3667	35.2667	68	31.3333	39.0667	DNA binding
1424105_a_at	Pttg1	H	G	266.367	119.9	188.167	345.1	93.2	89.9333	cysteine protease inhibitor activity
1424118_a_at	Spbc25	H	G	683.767	56.5667	184.767	769.083	205.7	148.7	Not specified
1424128_x_at	Aurkb	H		418	40.1667	101.667	258.35	88.6333	85.7	nucleotide binding
1424278_a_at	Birc5	H	G	768.417	81.1667	209.6	842.983	184.167	178.733	endopeptidase inhibitor activity
1424321_at	Rfc4	H	G	225.533	33.7667	62.6333	232.9	39.7667	40.2333	nucleotide binding
1424471_at	Rapgef3	H		222.45	15.5	53.0333	87.8167	24.7667	14.7333	nucleotide binding
1424511_at	Aurka	H	G	400.667	57.3667	155.8	282.567	108.967	91.4667	nucleotide binding
1424568_at	Tspan2	H		86.1833	23.2333	44.6	66.5167	47.5	36.0333	Not specified
1424629_at	Brca1	H	G	201.083	23.0333	59.3333	179.683	54.2	57.4333	Not specified
1424766_at	Ercc6l	H	G	290.783	36.3667	77.1333	413.483	110.7	74.5	nucleotide binding
1424882_a_at	Nt5dc2	H		234.35	30.8667	70.9667	155.683	40.6	52.6	5'-nucleotidase activity
1424970_at	Purg	H		245.167	115.367	160.1	332.883	238.667	169.9	Not specified
1424971_at	Ccdc99	H	G	131.1	28.5	75.4333	161	71.4	53.5333	Not specified
1424991_s_at	Tyms	H	G	704.2	69.7333	151.1	785.817	157.6	147.233	thymidylate synthase activity
1425271_at	Psmc3ip	H	G	112.1	34.8	60.3667	113.8	47.8667	58.7667	Not specified
1425335_at	Cd8a	H	G	2449.58	282.8	454.567	3007.52	392.6	357.033	protein binding
1425753_a_at	Ung	H	G	512.233	138.933	206.7	407.7	292.367	227.767	Not specified
1425787_a_at	Sytl3	H	G	117.45	42.7	69.8	88.3667	55.2333	54.0667	protein binding
1425815_a_at	Hmmr	H	G	322.517	31.7333	124.1	559.7	133.367	88.3333	receptor activity
1426323_x_at	Siva	H	G	926.467	204.9	308.2	1132.33	384.267	298	CD27 receptor binding
1426349_s_at	Tmpo	H	G	281.133	53.7	111.5	189.5	69.9	76.8333	DNA binding
1426580_at	Plk4	H	G	194.617	45.9333	95.2333	206.75	68.8667	61.9667	nucleotide binding
1426817_at	Mki67	H	G	1311.45	97.2333	729.767	1156.35	503.467	343.967	Not specified
1427061_at	Rbbp8	H	G	331.067	99.8667	231.133	406.85	144.767	165.4	Not specified
1427094_at	Pole2	H	G	337.383	104.933	157.167	400.6	153.967	147.567	DNA binding
1427105_at	2610510J17Rik	H	G	402.167	35.0333	115.4	408.417	94.6667	105.367	Not specified
1427534_at	4930535I16Rik	H		38.5	15.6667	29.4333	37.1833	40.2	29	Not specified
1427707_a_at	---	H	G	217.867	19.3333	52.7	235.883	73	61.2333	Not specified
1427921_s_at	2310061C15Rik	H	G	186.217	86.8667	111.7	147.5	77.5	79.0667	Not specified
1428069_at	Cdca7	H	G	864.133	104.2	245.067	681.167	189.833	259.867	copper ion binding
1428104_at	Tpx2	H	G	508.1	54.3667	161.2	248.217	111.5	105.833	protein kinase binding
1428105_at	Tpx2	H	G	157.05	9.53333	40.4667	73.8667	18.0333	26.7	protein kinase binding
1428667_at	Maoa	H	G	154.533	49.0333	98.9667	184.25	106.467	89	transporter activity
1429171_a_at	5730507H05Rik	H	G	179.95	9.5	57.3333	228.167	47	31.9333	Not specified
1429227_x_at	Nap1l1	H	G	780.517	277.033	501.467	710.283	278.667	306.7	protein binding
1429270_a_at	Syce2	H	G	626.5	68.0667	141.167	699	151.867	102.5	protein binding
1429294_at	Trip13	H	G	143.067	12.1667	43.9	91.7167	34.9	34.3333	nucleotide binding
1429295_s_at	Trip13	H	G	750.8	64.3667	209.567	441.617	165.633	136.633	nucleotide binding
1430811_a_at	Cdca1	H		254.917	28.8667	127.933	160.35	65.3667	73.5667	Not specified
1431020_a_at	Fgfr1op2	H	G	189.483	127	166.133	149.967	108.3	110.667	Not specified
1431875_a_at	E2f1	H	G	185.867	53.5333	77.4667	180.033	86.7333	68.2667	DNA binding
1433408_a_at	Mcm10	H	G	463.183	64.9	114.067	566.517	161.133	126.333	catalytic activity
1433543_at	Anln	H	G	295.783	28.4667	87.3	289.05	73.6333	62.8	actin binding
1433718_a_at	Cbx1	H		300.033	157.5	213.1	478.133	296.8	222.133	chromatin binding
1433892_at	Spag5	H		91.1167	4.36667	27.1667	68.9667	13.9	10.7	microtubule binding
1433893_s_at	Spag5	H	G	231.567	17.5667	62	184.183	53.3	52.9	microtubule binding
1434427_a_at	Rnf157	H		260.367	30.5667	55.8	222.767	276.733	233.5	zinc ion binding
1434437_x_at	Rrm2	H	J	1875.4	187.567	394.133	2400.03	993.8	597.467	ribonucleoside-diphosphate reductase activity
1434695_at	Dtl	H	G	258.8	15.8667	76.3	233.533	79.7667	74.8333	Not specified
1434748_at	Ckap2	H	G	194.867	35.6667	104.2	167.967	80.2	80.3333	Not specified
1434767_at	C79407	H		162.167	37.2	92.1	207.033	113.533	59.3333	DNA binding
1435306_a_at	Kif11	H		165	36.7333	74.7	146.783	62.0333	76.3333	nucleotide binding
1435800_a_at	Csda	H		949.933	297.633	556.233	1004.27	862.133	580.867	nucleic acid binding
1436000_a_at	Skp2	H	G	149.633	19.9333	34.5333	119.267	43.1333	44.7	kinase activity
1436186_at	E2f8	H	G	1046.23	45.6	105.667	888.633	335.367	188.333	DNA binding
1436266_x_at	Cbx1	H	G	428	207.533	324	640.983	283.9	319.767	chromatin binding
1436707_x_at	Brrn1	H	J	1121.72	194.233	422.533	1092.33	596.4	347	Not specified
1437033_a_at	Skp2	H	G	182.383	41.6667	66.9667	125.167	64.6667	54.2667	kinase activity
1437313_x_at	Hmgb2	H	G	998.067	259.567	723.5	984.217	444.067	366.9	DNA binding
1437611_x_at	Kif2c	H	J	1240.23	60.0667	451.6	1167.55	356.267	235.433	nucleotide binding
1437945_x_at	Nap1l1	H	G	1920.75	609.567	1090.73	1779.05	615.3	667.033	protein binding
1437946_x_at	Rapgef3	H		171.533	59.8333	104.2	119.7	112.267	63.8667	nucleotide binding
1438009_at	MGC73635	H	G	2672.12	196.967	749.333	2519.2	358.333	481.167	DNA binding
1438161_s_at	Rfc4	H	G	600.8	102.5	154.367	1168.87	249.3	135.267	nucleotide binding
1438571_at	Bub1	H	G	50.5	14.8	30.6	32.9	19.0667	15.6	nucleotide binding
1438847_at	Mxd3	H	J	217.983	37.4667	80.9	262.95	95.8	45.4667	transcription factor activity
1439377_x_at	Cdc20	H	G	1592.75	267.367	745	1602.93	662.6	555.733	protein binding
1448187_at	Pold1	H		500.317	129.4	212.7	309.817	163.667	196.367	nucleotide binding
1448191_at	Plk1	H	G	736.767	63.8667	215.2	388.2	127.333	159.033	nucleotide binding
1448205_at	Ccnb1-rs1	H	G	1048.03	110.333	421.4	1335.92	384.967	311.533	cyclin-dependent protein kinase regulator activity
1448314_at	Cdc2a	H	G	1042.03	73.7	313.567	805.767	219.033	180.7	nucleotide binding
1448318_at	Adfp	H	J	306.067	207.967	261.367	500.5	280.2	190.333	protein binding
1448369_at	Pola2	H		172.55	63.9	108.033	117	76.3333	86.2	DNA binding
1448390_a_at	Dhrs3	H	G	100.05	12.7	30.4667	126.2	45.9	55.7667	oxidoreductase activity
1448441_at	Cks1b	H	G	828.733	207	364.433	827.35	263.667	222.367	kinase activity
1448466_at	Cdca5	H	G	386.917	50.5	121.233	300.333	96.5667	83.2	protein binding
1448585_at	Gtf2h4	H	G	1263.43	180.3	388.4	1110.75	226.6	302.367	transcription factor activity
1448627_s_at	Pbk	H	G	1032.92	104.867	345.833	1319.77	381.833	262.9	nucleotide binding
1448650_a_at	Pole	H		258.667	18.5	47.6	149.3	52.8667	45.6333	nucleotide binding
1448651_at	Nudt5	H	G	367.65	117.033	231	432.717	162.4	162.033	magnesium ion binding
1448710_at	Cxcr4	H		221.633	26.4	52.8333	244.5	155.267	150.467	Not specified
1448743_at	Ssx2ip	H		51.8833	3.1	14.2667	52.2833	31.9333	26.4333	protein binding
1448878_at	Mxd3	H	G	387.683	25.5667	96.4667	357.25	65.3	48.3667	transcription factor activity
1448899_s_at	Rad51ap1	H	G	282.55	32	84.6333	316.55	85.9333	75.2	DNA binding
1448953_at	Blm	H	G	337.9	121.467	185.2	358.217	182.533	183.667	Not specified
1448987_at	Acadl	H	G	320.25	190.033	250.767	234.717	95.2333	103.367	acyl-CoA dehydrogenase activity
1449061_a_at	Prim1	H	G	455.117	55.9667	139.633	564.733	183.8	132.3	DNA primase activity
1449171_at	Ttk	H	G	78.8667	18.7667	42.5667	82.35	31.9	29.8	nucleotide binding
1449207_a_at	Kif20a	H	G	228.85	18.2	71.7667	185.933	41.7	35.7333	nucleotide binding
1449345_at	2810027O19Rik	H	G	206.65	37.4333	79.6333	227.15	65.4333	50.2333	Not specified
1449708_s_at	Chek1	H	G	211.067	24.5333	86.5333	237.317	139.867	78.8333	nucleotide binding
1449937_at	Pp11r	H	G	1679.83	97.7	186.7	783.583	139.867	120.533	growth factor activity
1450156_a_at	Hmmr	H		108.667	15.8667	61.1667	54.1333	26.2667	23.7	receptor activity
1450194_a_at	Myb	H	G	398.333	86.4333	173.4	476.967	175.7	198.033	DNA binding
1450276_a_at	Scin	H		43.3167	8.76667	27.5333	13.6333	21.6667	21.6	actin binding
1450416_at	Cbx5	H	J	210.183	77.1333	123.933	239.367	135.1	87.4	chromatin binding
1450496_a_at	2810433K01Rik	H	G	72.6	1.66667	21.8	77.25	6.03333	11.3333	Not specified
1450677_at	Chek1	H	G	59.05	17.6333	35.9333	40.3	23.2667	23	nucleotide binding
1450692_at	Kif4	H	G	205.45	56.8333	102.9	182.75	112.7	94.7333	nucleotide binding
1450842_a_at	Cenpa	H	G	786.983	154.067	325.967	729.35	187.167	187.033	DNA binding
1450855_at	Arvcf	H		65.1	23.5667	36.2	64.8833	40.4667	44.5333	structural molecule activity
1450862_at	Rad54l	H	G	279.267	32.1333	75.5	172.9	75.6333	75	nucleotide binding
1450920_at	Ccnb2	H	G	775.15	83.0333	282.2	579.133	174.967	167.967	cyclin-dependent protein kinase regulator activity
1451053_a_at	Mdm1	H	G	66.2	15.4667	24.3333	55.4167	18.6333	23.7	Not specified
1451122_at	Idi1	H	G	260.683	63	160.3	280.7	119.133	128.9	magnesium ion binding
1451128_s_at	Kif22	H	G	300.8	20.5667	88.3333	268.283	41.5	47.5333	nucleotide binding
1451141_at	Mettl8	H	G	197.317	93.0333	143.4	201.117	133.433	160.733	methyltransferase activity
1451181_at	Tmem121	H		118.283	9.66667	52.9333	63.3333	20.6333	24.9333	Not specified
1451246_s_at	Aurkb	H	G	185.383	17.0667	41.2	136.217	43.2667	33.3667	nucleotide binding
1451356_at	---	H		1196.57	366.3	542.433	1198.77	627.567	535.9	Not specified
1451358_a_at	Racgap1	H	G	283.933	66.0667	158.933	250.367	100.033	97.3333	GTPase activator activity
1451928_a_at	Rad18	H	G	33.0167	15.6	25.5667	37.95	20.8667	22.6333	DNA binding
1452040_a_at	Cdca3	H	G	632.05	68.7667	175.3	394.383	104.133	101.6	Not specified
1452210_at	Dna2l	H	J	277.45	47.4667	73.8	233.817	126.867	88.1333	hydrolase activity
1452242_at	Cep55	H	G	411.567	30.1333	160.067	588.083	156.8	126.967	Not specified
1452305_s_at	2610510J17Rik	H	G	217.217	33.5333	79.5	206.783	73.1333	73.2333	Not specified
1452314_at	Kif11	H	G	217.7	33.6667	87.7	230.6	85.6667	74.6667	nucleotide binding
1452367_at	Coro2a	H		40.05	14.3	26.5333	19.8667	23.2	17.3667	actin binding
1452439_s_at	Sfrs2	H	G	100.25	52.1667	72.7333	115.833	62.0333	55.9333	nucleotide binding
1452458_s_at	Ppil5	H	G	295.3	17.9	53.9	323.683	52.1	41.0333	Not specified
1452534_a_at	Hmgb2	H	G	808.333	79.9333	284.733	612.617	134.433	137.967	DNA binding
1452598_at	Gins4	H	G	283.817	30.1667	100.1	306.8	75.8333	86.9333	Not specified
1452621_at	Pcbd2	H	G	518.1	323.933	420.967	704.483	439.167	366.2	phenylalanine 4-monooxygenase activity
1452877_at	2700029M09Rik	H	G	1057.25	435.7	643.7	1155.35	478.967	499.667	Not specified
1452917_at	Rfc5	H	G	497.15	126.433	183.6	480.183	160.533	166.867	nucleotide binding
1452954_at	Ube2c	H	G	1111.2	59.7667	324.033	853.75	207.733	202.867	ubiquitin-protein ligase activity
1453572_a_at	Plp2	H	G	802.133	393.633	597.1	638.033	437.767	465.1	chemokine binding
1454694_a_at	Top2a	H	G	1834.27	214.8	663.067	1683.32	609.467	606.067	nucleotide binding
1454946_at	Mybl2	H		32.1	9.93333	15.7	22.85	14.9333	19.8667	DNA binding
1455730_at	Dlg7	H	G	198.283	33.0667	73.1667	123.283	43.3667	57.8333	Not specified
1455820_x_at	Scarb1	H	G	111.067	24.5	39.5	80.7	59.6333	46.7333	receptor activity
1455834_x_at	Tacc3	H		163.083	53.8333	93.9	131.7	95.1333	94.6667	protein binding
1455978_a_at	Matn2	H		16.7167	4.36667	7.73333	7.38333	4.76667	4.66667	Not specified
1456055_x_at	Pold1	H		572.617	118.6	170.2	397.783	218.5	201.7	nucleotide binding
1459903_at	Sema7a	H		138.15	34.5667	70.5667	133.183	102.933	67.2333	receptor activity
1460168_at	Slbp	H	G	1198.45	214.4	434.3	1140.95	368.467	288	RNA binding
1460247_a_at	Skp2	H	G	281.8	31	71.3667	269.767	73.1	92.6	kinase activity
1460278_a_at	D15Wsu75e	H	G	502.217	126.167	164.833	485.85	168.7	165.7	Not specified
1415695_at	Psma1	I	G	908.95	646.7	881.933	937.55	485.067	674.233	endopeptidase activity
1415852_at	Impdh2	I		1215.3	662.1	938.733	987.633	450.767	636.367	catalytic activity
1416000_a_at	Prdx1	I	G	1777.93	1146.33	1686.8	1895.7	859.733	975.4	peroxidase activity
1416022_at	Fabp5	I	G	382.9	87.4667	217.8	285.2	96.6667	103.467	binding
1416135_at	Apex1	I		516.867	375.5	550.7	411.2	313.733	379.5	magnesium ion binding
1416176_at	Hmgb1	I	G	911.283	442.133	649.8	1194.78	694.933	576.633	DNA binding
1416177_at	Rbmxrt	I	G	706.117	451.333	604.3	716.8	369.267	487	nucleotide binding
1416212_at	Magoh	I	G	1028.68	518.633	782	1081.23	474.667	538.967	RNA binding
1416235_at	Lrrc59	I		188.167	103.9	157.1	128.667	113.367	105.633	Not specified
1416319_at	Adk	I		115.517	56.4333	103.267	86.6167	52	52.7	magnesium ion binding
1416630_at	Id3	I	G	647.8	475.667	718.067	620.733	470.833	483.5	protein binding
1416687_at	Plod2	I		64.8167	35.8333	57.6667	72.25	67.5	59.7	Not specified
1416714_at	Irf8	I		187.733	57.5333	233.233	247.8	208.7	158.733	DNA binding
1416773_at	Wee1	I		213.933	51.1333	165.467	167.833	184.6	157.267	nucleotide binding
1416939_at	Ppa1	I		463.367	304.5	455.467	473.4	302.733	330.133	magnesium ion binding
1416971_at	Cox7a2	I	G	1674.7	1086.63	1488.47	2327.72	1026.6	1021.93	cytochrome-c oxidase activity
1417057_a_at	Ppid	I		366	184.767	339.667	288.017	206.8	283.833	peptidyl-prolyl cis-trans isomerase activity
1417094_at	Acot7	I		719.733	343.1	964.733	503.967	294.2	367.867	catalytic activity
1417124_at	Dstn	I		79.3667	55.9	91.3333	69.4667	50.2333	46	actin binding
1417311_at	Crip2	I	G	53.4333	28.8333	50.3667	57.9	35.9333	33.6	zinc ion binding
1417340_at	Txnl2	I	G	135.167	87.1333	155.233	144.067	58.5667	83.2	electron carrier activity
1417352_s_at	Snrpa1	I	G	600.3	310.533	494.633	613.633	238.3	346.833	RNA binding
1417573_at	2010311D03Rik	I	G	524.9	439.667	558.767	586.833	387.433	456.533	Not specified
1417777_at	Ltb4dh	I	G	270.35	149.133	261.167	404.633	196.9	217.433	Not specified
1418079_at	Psme3	I	G	175.867	95.3667	167	190.417	114.633	120.833	peptidase activity
1418119_at	Rbm8a	I	G	1332.1	1030.23	1311.07	1117.62	677.667	875.3	nucleotide binding
1418152_at	Nsbp1	I		206.867	61.7	170.833	199.167	143.667	74	DNA binding
1418166_at	Il12rb1	I		117.733	70.3	105.467	86.7667	63.9333	74.1667	receptor activity
1418248_at	Gla	I		45.3333	25.2	46.0667	47.6833	43.3667	35.4667	Not specified
1418473_at	Cutc	I		69.85	49.1667	73.2667	37.3667	33.0667	31.1333	copper ion binding
1418483_a_at	Ggta1	I		197.317	153.9	258.733	197.817	148.833	162.333	Not specified
1418527_a_at	Fusip1	I	H	120.633	66.7	138.933	115.45	39.3	69.4333	Not specified
1418778_at	9030408N13Rik	I	G	202.733	118.533	176.4	135.7	66.7	69.0667	Not specified
1418899_at	Ufm1	I	G	160.733	92.6333	164.033	211.883	134.667	96.5667	Not specified
1419091_a_at	Anxa2	I	G	857.767	400.8	914.033	1630.35	507.433	612.667	phospholipase inhibitor activity
1419290_at	Mettl6	I		175.467	98.5333	220.367	167.15	113.2	142.967	methyltransferase activity
1419351_a_at	0610007P06Rik	I	G	136.217	64.7333	105.5	149.783	73.7333	76.5	Not specified
1419367_at	Decr1	I	G	175.85	97.9	177.767	236.817	127.167	136.733	Not specified
1419573_a_at	Lgals1	I	G	2531.77	1049.7	2451.73	3593.98	708.867	1015.47	sugar binding
1419606_a_at	Tnnt1	I	G	156.3	86.4333	159.1	114.233	51.6	60.6	structural constituent of cytoskeleton
1420024_s_at	Etf1	I	G	225.117	153.867	227.5	278.4	211.267	183.633	Not specified
1420472_at	Mtpn	I	K	126.5	69.1	113.4	147.6	116.8	67.0333	protein binding
1420478_at	Nap1l1	I	G	965.7	419.233	743.533	916.383	484.2	551.833	protein binding
1420488_at	Mrps14	I		127.867	109.3	134.833	203.883	139.2	131.933	structural constituent of ribosome
1420499_at	Gch1	I	G	66.1167	42.6667	88.9333	68.6	43.4333	38.5667	catalytic activity
1420692_at	Il2ra	I		110.283	23.8333	109.233	33.7167	27.5333	55.4667	receptor activity
1420981_a_at	Lmo4	I	G	148.667	103	147.067	193.017	161.6	134.067	protein binding
1421945_a_at	Bxdc1	I		92.3167	49.2667	88.6333	79.5667	38.7	54.8667	Not specified
1422188_s_at	Tcrg	I		310.767	79.7333	289.167	213.25	147.967	131	protein binding
1422189_x_at	Tcrg	I		234.533	81.3333	208.967	154.933	123.033	99.7667	protein binding
1422293_a_at	Kctd1	I		29.4167	19.9667	37	29.7167	23.4	25.7	ion channel activity
1422459_a_at	Psmd13	I	H	527.667	293.767	538.4	440.617	154.233	281.433	endopeptidase activity
1422483_a_at	Cycs	I	G	841.85	446.267	710.6	847.967	511.533	504.7	iron ion binding
1422509_at	U2af1	I	I	770.717	428.167	659	593.133	281.367	524.667	nucleotide binding
1422628_at	4632417K18Rik	I	G	364.95	95.4	260.4	392.167	133.967	166.233	serine-type endopeptidase activity
1422844_a_at	Wdr77	I		306.6	126.033	240.533	182.967	170.4	204.367	Not specified
1423134_at	BC003324	I		574.017	306.333	620.667	487.55	310.433	439.667	Not specified
1423266_at	2810405K02Rik	I		49.6167	33.3333	51.1	52.75	60.1	64.8	Not specified
1423440_at	1110001A07Rik	I	G	369.167	156.6	295.8	450.483	198.733	184.533	Not specified
1423686_a_at	Prr13	I		238.45	177.9	281.567	264.067	218.133	189.3	Not specified
1424001_at	Mki67ip	I		308.033	223	294.1	357.117	247.6	294.367	nucleotide binding
1424107_at	Kif18a	I	G	63.6	14.8333	47.5333	87	28.4	30.0667	nucleotide binding
1424292_at	Depdc1a	I	G	75.2	4.16667	40.1333	86.5667	33.4667	15.7333	catalytic activity
1424760_a_at	Smyd2	I		246.483	97.0667	197.133	201.717	141.833	155.9	zinc ion binding
1425080_at	Zfp286	I	G	27.4	15.6	31.9	54.8167	28.7333	33.5	zinc ion binding
1425177_at	Shmt1	I		161.917	66.5	161.167	53.7833	94.4667	70.4	glycine hydroxymethyltransferase activity
1425921_a_at	1810055G02Rik	I		46.45	24.5333	51.9	45.0833	34.9333	48.5333	Not specified
1426256_at	Timm17a	I	G	586.417	338.067	525.667	439.433	199.367	295.2	protein transporter activity
1426931_s_at	D19Bwg1357e	I		220.733	162.467	274.7	167.617	110.9	176.4	RNA binding
1427003_at	Ppp2r5c	I	G	441.9	252.233	365.1	482.383	228.5	260.967	protein phosphatase type 2A regulator activity
1427161_at	Cenpf	I	G	463.2	57.3333	299.933	609.517	229.8	79.0667	chromatin binding
1427364_a_at	Odc1	I		175.933	126.167	192.267	185.433	153.767	183.833	catalytic activity
1427467_a_at	Rpgr	I		23.9167	11.2333	22.6333	40.65	25.3	24.5	guanyl-nucleotide exchange factor activity
1427541_x_at	Hmmr	I	G	50.15	28.9667	47.8	94.1	45.1333	45.4	receptor activity
1427608_a_at	Tcrg-C	I		379.817	129.1	528.767	160.167	208.933	183.167	Not specified
1428074_at	2310037P21Rik	I		32.7667	21.1667	44.6	49.2167	75.7333	44.1	protein binding
1428129_at	Lman1	I	G	64.0333	44	61.2	69.6167	55.7333	42.7667	sugar binding
1429568_x_at	Ube2f	I		217.6	166.367	240.167	231.083	166.167	191.833	ubiquitin conjugating enzyme activity
1429692_s_at	Gch1	I		35.9333	25.6333	48.7667	41.15	47	41.3	catalytic activity
1430536_a_at	Erh	I		621.933	313.167	519.767	561.9	251.667	264.2	Not specified
1432016_a_at	Idh3a	I	G	502.383	219.7	401.033	560.633	218.467	228.133	isocitrate dehydrogenase (NAD+) activity
1434057_at	Ndufb6	I	G	727.967	508	671.167	935.833	473.833	503.067	NADH dehydrogenase activity
1434278_at	Mtm1	I		248.5	84.1333	195.533	351.733	324.6	350.1	inositol or phosphatidylinositol phosphatase activity
1434280_at	Wiz	I		118.083	43.6667	96.9	108.45	82.9667	94.5333	nucleic acid binding
1435086_s_at	Klhdc2	I		163.1	59.0667	130.367	321.55	306.8	154.133	protein binding
1436213_a_at	1110028C15Rik	I		19.3667	6.9	23.3667	46.15	33.9	16.5667	catalytic activity
1437220_x_at	Dnaja1	I	G	292.833	195.233	303.167	274.467	155.767	163.433	zinc ion binding
1437226_x_at	Marcksl1	I	K	1048.6	570.167	944.567	1058.82	926.933	670.133	calmodulin binding
1437502_x_at	Cd24a	I		469.6	245.633	647.067	710.5	534.2	413.5	Not specified
1438385_s_at	Gpt2	I		15.7833	7.53333	26.6333	20.4	15.2333	13.5667	Not specified
1438761_a_at	Odc1	I		1056.97	624.867	1111.87	1105.07	700.967	921.5	catalytic activity
1438902_a_at	Hsp90aa1	I		1621.67	866.167	1657.47	1993.88	1531.6	1163.57	nucleotide binding
1448081_at	Colq	I		112.117	41.2333	104.767	115.65	96.8667	96.5	Not specified
1448122_at	Tcp1	I	G	2073.17	1303.7	1701.17	1798.1	1022.6	1166.8	nucleotide binding
1448153_at	Cox5a	I	G	2157.97	1308.53	1897.53	2175.77	1357.73	1312.37	cytochrome-c oxidase activity
1448182_a_at	Cd24a	I	G	1567.75	759.733	1522.77	2329.78	1206.23	1061.03	Not specified
1448274_at	C1qbp	I		742.467	381.4	614.267	501.217	289.567	375.167	protein binding
1448371_at	Mylpf	I	G	120.517	69.8667	103.8	135.7	59.0333	63.8333	motor activity
[truncated: 143 more rows]

## Sheet: NOD
		Pattern		B10			NOD
	Gene Symbol	B10	NOD	PreS	S+	S-	PreS	S+	S-	Molecular Function
1415709_s_at	Gbf1		A	142.6	166.9	163.833	113.75	179.833	168.1	protein binding
1415818_at	Anxa6	B	A	457.5	1897.87	928.867	304.617	1163.73	1675.9	calcium ion binding
1415822_at	Scd2		A	1738.97	2045.67	1979.87	1564.23	2148.6	2160.77	Not specified
1415850_at	Rasa3	B	A	281.633	1173.27	741.467	175.783	652.467	791.6	GTPase activator activity
1415853_at	Def8		A	93.15	106.833	113.8	79.3	134.4	166.567	nucleic acid binding
1415886_at	Sh2d3c	C	A	74.4333	142.8	92.0667	57.4333	121.633	125.2	transmembrane receptor protein tyrosine kinase adaptor protein activity
1415899_at	Junb	A	A	65.65	169.733	158.467	60.3333	122.5	177.967	DNA binding
1415961_at	Itm2c	B	A	601.017	1361.87	1072.93	658.6	1172.3	1149.4	ATP binding
1415981_at	Herpud2		A	138.1	195.333	150.367	124.2	221.9	199.933	Not specified
1415983_at	Lcp1	A	A	939.25	1510	1263.2	694.733	1047.9	1252.93	actin binding
1416016_at	Tap1	B	A	240.733	536.3	436.033	185.233	367.333	494.467	Not specified
1416122_at	Ccnd2	A	A	185.017	2396.17	1815.3	51.4	1443.53	1891.43	protein binding
1416124_at	Ccnd2	A	A	5.73333	27.4333	29.3667	3.08333	22.7667	22.4	protein binding
1416156_at	Vcl		A	67.3	44.9667	63.0333	123.35	224.467	240	actin binding
1416225_at	Adh1		A	23.6833	72.6667	37.7667	21.75	103.4	126.7	alcohol dehydrogenase activity
1416248_at	Nadk		A	372.95	496.433	409.133	342.733	461.767	512.733	NAD+ kinase activity
1416257_at	Capn2	B	A	102.767	306.367	211.833	130.55	284.767	315.833	cysteine-type endopeptidase activity
1416275_at	Slc26a6	B	A	50.6833	102.5	73.9667	46.6333	105.2	102.8	chloride transporter activity
1416296_at	Il2rg	A	A	1332.42	2571.23	2191.87	1061.27	2693.8	2699	receptor activity
1416329_at	Cyfip1	B	A	63.75	156.333	119.533	35	153.567	149.033	profilin binding
1416340_a_at	Man2b1		A	791.183	1148.77	895.533	599.4	1198.6	1327	Not specified
1416351_at	Map2k1		A	277.133	503.4	348.533	228.95	421.767	485.6	nucleotide binding
1416359_at	Snag1		A	114.2	172	257.033	109.783	190.7	230.533	protein binding
1416387_at	Pip5k2c		A	192.867	240.433	204.9	170.25	273.433	283.433	kinase activity
1416401_at	Cd82	A	A	339.067	1061.97	1503.73	191.617	521.467	929	Not specified
1416406_at	Pea15	A	A	60.5167	154.9	134.033	56.6833	129.767	130.333	protein kinase C binding
1416407_at	Pea15	B	A	53.95	179.767	132.233	73.3	198.067	162.433	protein kinase C binding
1416498_at	Ppic		A	41.7333	73.8333	75.7667	47.4833	116.567	113.467	peptidyl-prolyl cis-trans isomerase activity
1416505_at	Nr4a1	D	A	173.383	842.667	1763.9	94.4667	657.767	1256.43	DNA binding
1416514_a_at	Fscn1		A	8.06667	13.7667	24.6333	9.16667	526.267	46.3333	Not specified
1416517_at	Nte		A	126.3	169.9	148.333	105.417	153.833	141.9	catalytic activity
1416551_at	Atp2a2		A	146.917	184.067	139.633	120.05	292.233	251.733	Not specified
1416556_at	Tspan31	A	A	178.483	456.067	376.1	105	260.6	221.433	Not specified
1416611_at	Scamp2	A	A	224.883	448.833	360.633	169.717	330.633	439.833	Not specified
1416619_at	4632428N05Rik	C	A	142.733	603	199.167	127.567	505.8	479.6	receptor activity
1416638_at	Sall2		A	85.4167	193.667	130.967	44.5833	135.567	152.067	nucleic acid binding
1416690_at	Gtpbp2	C	A	294.967	598.333	382.533	237.8	470.267	542	translation elongation factor activity
1416708_a_at	Gramd1a	A	A	282.25	781.867	576.933	144.433	448.433	575.933	catalytic activity
1416791_a_at	Nxf1		A	492.783	615.733	446.333	443.2	769.7	730.6	nucleotide binding
1416811_s_at	Ctla2a	A	A	50.6833	277.933	365.633	31.1167	84.7333	126.433	cysteine protease inhibitor activity
1416844_at	Prmt2	A	A	135.917	335.9	332.033	191.583	351.967	360.2	methyltransferase activity
1416891_at	Numb	C	A	234.45	448.033	221.467	251.617	542.5	429.433	protein binding
1416896_at	Rps6ka1	A	A	597.883	1330.37	1196.4	431.383	864.933	1258.73	nucleotide binding
1416981_at	Foxo1	B	A	144.633	439	259.4	99.15	408.8	503.667	DNA binding
1416982_at	Foxo1	B	A	143.95	360.467	249.233	135.7	351.333	410.3	DNA binding
1416983_s_at	Foxo1	B	A	290.4	998.633	548.333	227.1	959.067	1087.33	DNA binding
1417065_at	Egr1		A	1344.62	2359.2	2014.13	1103.52	2493.1	2258.23	nucleic acid binding
1417111_at	Man1a	A	A	407.183	773.5	678.367	424.167	721.433	732.633	Not specified
1417171_at	Itk	A	A	537.9	1172	901.733	627.667	1241.27	1413.1	nucleotide binding
1417185_at	Ly6a	B	A	317.383	945.9	618.733	227.367	809.7	938.4	Not specified
1417216_at	Pim2	B	A	77.3667	245.867	175.167	69.15	190.2	293.833	nucleotide binding
1417226_at	Fbxw4	B	A	127.367	253.667	193.233	114.983	233.167	242.967	Not specified
1417234_at	Mmp11		A	17.6833	65.5333	28.6333	14.4333	50.2	53.9	metalloendopeptidase activity
1417235_at	Ehd3		A	214.683	384.6	266.467	564.083	788.6	830.467	nucleotide binding
1417297_at	Itpr3		A	235.067	321.9	255.033	136.733	299.067	311.3	Not specified
1417306_at	Tyk2	A	A	183.417	366.7	392.5	178.4	338.3	380.367	nucleotide binding
1417315_at	Gripap1		A	203.567	304.733	224.633	218	306.867	332.533	ubiquinol-cytochrome-c reductase activity
1417371_at	Peli1	B	A	150.917	302.433	216.167	183.717	350.2	338.167	Not specified
1417374_at	Tuba4	C	A	743.033	1602.4	905.167	509.183	1113.7	1229.63	nucleotide binding
1417433_at	Lypla2	A	A	622.45	824.433	804.467	576.933	851.767	869	catalytic activity
1417483_at	Nfkbiz	A	A	59.0667	148.8	215.033	58.4167	232.867	257	DNA binding
1417490_at	Ctsb	B	A	643.517	1049.03	796.833	626.067	854.467	946.467	cysteine-type endopeptidase activity
1417517_at	Plagl2		A	110.2	158.8	116.967	82.0167	168.733	212.767	DNA binding
1417519_at	Plagl2		A	76.7833	67.8	43.0333	55.7167	136.867	165.133	DNA binding
1417542_at	Rps6ka2		A	86.9333	91.1667	80.7333	90.5333	150.9	148.267	nucleotide binding
1417551_at	Cln3	A	A	106.233	277.2	222.233	81.5	223.8	295.9	Not specified
1417558_at	Fyn	B	A	573.767	1651.2	1016.93	381.217	1061.9	1199.07	nucleotide binding
1417597_at	Cd28		A	447.65	664.033	671.9	410.467	761.5	783.367	protein binding
1417612_at	Ier5	A	A	228.55	743	706.867	206.117	529.167	727.767	Not specified
1417621_at	Nfatc1		A	150.55	159.333	214.4	125.933	191.133	235.5	DNA binding
1417622_at	Slc12a2		A	69.9333	72.6333	99.9667	50.0833	90.1	93.6333	transporter activity
1417624_at	Nab1	A	A	422.317	982.1	804.167	318.167	971.033	795.3	transcriptional repressor activity
1417707_at	B230342M21Rik		A	42.2167	97.1	62.4	38.3833	92.1667	77.7	Not specified
1417723_at	Ube2j1		A	355.05	592.833	491.267	279.333	435.167	487.8	ubiquitin conjugating enzyme activity
1417751_at	Stk10	C	A	468.1	1008.47	451.233	306.1	1100.53	1116.3	nucleotide binding
1417758_at	Itga2b		A	42.25	72.2333	73.3667	47.0667	78.4667	69.1333	carboxypeptidase A activity
1417782_at	Lass4		A	2.9	10.5	9	4	21.8333	16.4667	DNA binding
1417786_a_at	Rgs19	B	A	305.2	595	416.8	243.1	408.633	487.667	signal transducer activity
1417865_at	Tnfaip1	C	A	32.7167	90.6333	26.7667	13.0833	101.433	76.6333	voltage-gated potassium channel activity
1417884_at	Slc16a6		A	68.55	166.967	109.6	23.4333	82	165.4	transporter activity
1417893_at	Sfxn3	A	A	90.7	175.767	169.167	94.6833	215.467	186.8	iron ion binding
1417894_at	Gpr97	B	A	67.1667	276.533	109.667	51.7167	305.467	297.933	signal transducer activity
1417930_at	Nab2	A	A	175.617	523.6	378.3	147.267	484.933	513.667	transcriptional repressor activity
1417934_at	Dnajc4	A	A	67.2667	132.867	131.633	66.2167	111.633	103.8	heat shock protein binding
1417951_at	Eno3	D	A	73.8333	136.233	432.967	78.1	153.033	204.667	magnesium ion binding
1417965_at	Plekha1	B	A	62.05	178.733	120.233	42.5333	115	158.467	lipid binding
1418007_at	1810007M14Rik		A	124.55	205.667	226.067	127.967	279.5	250.4	DNA binding
1418008_at	1810007M14Rik	A	A	43.3	81.7	108.933	43.8	118.8	118.533	DNA binding
1418045_at	Inpp1	A	A	107.383	250.367	228	100.017	179.067	253.967	Not specified
1418057_at	Tiam1		A	192.95	168.567	130.1	127.933	307.933	318.6	receptor signaling protein activity
1418097_a_at	Tpte2	A	A	253.35	459.967	411.333	188.117	473.667	421.7	receptor activity
1418131_at	Samhd1	A	A	42.0167	398.6	371.867	34.95	279.5	399.733	Not specified
1418154_at	BC004022		A	126.467	146.7	124.2	80.85	137.933	163.133	Not specified
1418159_at	Tcfcp2		A	35.2667	49.0333	41.2333	42.15	68.5667	68	DNA binding
1418183_a_at	Pscd1		A	381.917	716.433	530.9	305.383	692.4	596.033	guanyl-nucleotide exchange factor activity
1418192_at	Mnt		A	169.717	242.467	141.967	140.033	271.833	283	DNA binding
1418195_at	Galnt10	C	A	179.433	372.267	246.733	90.6833	160.133	191.967	Not specified
1418201_at	Plekhg2		A	394.183	654.9	503.333	342.4	736	712.567	guanyl-nucleotide exchange factor activity
1418255_s_at	Srf		A	192.533	287.367	308.533	201.583	372.633	418.633	DNA binding
1418257_at	Slc12a7	C	A	239.383	424.833	254.3	135.367	321.633	369.433	transporter activity
1418288_at	Lpin1	C	A	77.5167	180.167	112.2	64.9833	136.8	171.833	Not specified
1418295_s_at	Dgat1	A	A	183.417	313.167	269.8	168.35	285.733	318.567	2-acylglycerol O-acyltransferase activity
1418296_at	Fxyd5	B	A	542	1258.2	733.4	725.917	1317.3	1148.97	ion channel activity
1418301_at	Irf6	A	A	23.75	71	57.3333	13.5167	56.3	68.2333	DNA binding
1418321_at	Dci	A	A	70.5333	120.6	108.667	57.5833	96.2	102.267	catalytic activity
1418375_at	Mbd6		A	66.3333	75.5	62.3	52.1667	99.5333	114	DNA binding
1418391_at	Phf21a	B	A	51.75	182.633	102.567	60.5167	148.533	161.5	DNA binding
1418398_a_at	Tspan32	A	A	55.1833	340.333	191.2	70.4667	278.467	322.833	Not specified
1418419_at	4632423N09Rik	B	A	171.667	334.033	235.733	179.15	373.6	353.833	Not specified
1418553_at	Arhgef18	C	A	316.583	669.1	333.8	238.55	555.033	622.967	guanyl-nucleotide exchange factor activity
1418578_at	Dgka	C	A	1019.13	1936.2	1005.77	996.167	1715.43	1719.8	diacylglycerol kinase activity
1418580_at	Rtp4	A	A	414.25	821.267	871.467	206.917	445.3	706.267	Not specified
1418587_at	Traf3	A	A	248.15	722.833	587.633	152.833	705.2	797.633	receptor activity
1418612_at	Slfn1	C	A	33.5833	583.767	87.9333	24.55	338.967	497.067	Not specified
1418634_at	Notch1		A	869.267	487.8	321.167	271.85	474.467	706.067	DNA binding
1418637_at	---		A	221.817	395.167	248.267	227.967	475.967	469.167	Not specified
1418647_at	Gna-rs1	B	A	41.7	85.5	59.8	30.9167	84.5667	82.2	nucleotide binding
1418686_at	Oas1c	A	A	37.9833	102.1	81.4667	27.15	71.2667	93.7667	2'-5'-oligoadenylate synthetase activity
1418741_at	Itgb7	B	A	352.067	1322.3	955.767	244.05	834.733	1028.93	receptor activity
1418743_a_at	Tesc	A	A	4.08333	181.267	113.5	8.8	115.133	153.3	calcium ion binding
1418744_s_at	Tesc	B	A	149.517	2409.97	1187.67	222.967	3477.77	2579.67	calcium ion binding
1418793_at	Idua		A	106.85	181.267	163.8	60.8	119.267	129.6	Not specified
1418825_at	Irgm	A	A	108.317	200.433	190.067	82.5833	158.167	233.5	Not specified
1418851_at	Trim39		A	121.05	174.733	130.567	103.2	218.867	198.667	protein binding
1418893_at	Pbx2		A	174.283	247.1	199.867	172.8	313.433	273.033	DNA binding
1418894_s_at	Pbx2		A	164.55	298.5	204.433	137.283	249.333	280.133	DNA binding
1418946_at	St3gal1	A	A	53.5167	212.333	166.9	44.1167	143.033	190.967	Not specified
1418989_at	Ctse	C	A	111.483	273.4	111.167	129.667	371.367	355.7	aspartic-type endopeptidase activity
1419004_s_at	Bcl2a1a	D	A	76.8833	216.833	634.667	63.3167	226.567	260.633	protein binding
1419043_a_at	Iigp1	A	A	91.3333	395.767	302.8	59.8333	233.633	263.967	nucleotide binding
1419047_at	Pcnx		A	80.3167	112.833	86.0667	79.65	147.6	133.7	Not specified
1419083_at	Tnfsf11	A	A	19.5333	176.833	145.5	12.65	181.6	184.967	receptor activity
1419180_at	Bcl9l		A	140.983	189	148.333	111.6	229.067	201.833	structural constituent of ribosome
1419255_at	Spnb2		A	114.15	293.867	170.4	130.833	354.933	395.633	actin binding
1419259_at	Rsu1	B	A	238.917	589.833	379.133	260.617	524.8	582.867	Not specified
1419272_at	Myd88	A	A	206.583	390.667	361.1	190.55	399.567	395.267	transmembrane receptor activity
1419296_at	Arhgap4	C	A	592.783	1130.5	669.367	648.533	1089.47	1116.33	translation initiation factor activity
1419384_at	Pick1		A	48.4167	82.4667	71.7333	42.6833	77.9667	92.7	protein kinase C binding
1419550_a_at	Stk39		A	16.0333	68.9333	31.8333	14.5833	41.5	57.1667	nucleotide binding
1419564_at	Zfp467		A	6.4	72.1333	25.5667	4.21667	71.7667	77.5333	DNA binding
1419583_at	Cbx4	C	A	547.833	942.1	630.033	564.45	1265.97	995.8	chromatin binding
1419584_at	AI428795		A	69.4167	109.267	109.033	79.8	253.2	289.6	binding
1419599_s_at	Ms4a11		A	12.8167	21.5	24.1333	11.45	69.6667	28.3	receptor activity
1419696_at	Cd4	C	A	276.967	994.7	320.1	475.483	1067.47	834.933	MHC class II protein binding
1419714_at	Cd274	A	A	59.7833	173.533	258.667	52.2667	156.133	196.467	receptor activity
1419722_at	Klk8	A	A	154.933	1001.03	625.1	87.8667	328.2	384.8	serine-type endopeptidase activity
1419743_s_at	Prmt4		A	255.867	384.033	383.8	215.767	535.833	604.6	transcription coactivator activity
1419753_at	Nfx1		A	61.1833	78.2667	51.3	46.3667	76.8333	82.4667	protein binding
1419767_at	Padi3	B	A	61.8333	95.5667	83.8	33.6667	61.7667	59.3333	protein-arginine deiminase activity
1419810_x_at	Arhgap9	B	A	246.967	532.933	401.667	169.517	375.333	424.267	GTPase activator activity
1419815_at	D14Ertd209e	A	A	99.2167	150.167	146.7	83.3	165.667	189.8	Not specified
1419835_s_at	Plec1		A	499.283	785.433	586.633	379.417	1009.97	966.1	actin binding
1419867_a_at	Ankhd1		A	192.817	266.533	184.167	156.867	306.5	330.567	DNA binding
1419879_s_at	Trim25		A	1216	1632.03	1660.57	1050.28	1632.93	1946.33	nucleic acid binding
1420131_s_at	Pttg1ip		A	231.9	362.533	308.9	229.5	325.4	330.267	Not specified
1420150_at	Spsb1	C	A	166.15	601.433	213	266.783	790.8	611.6	Not specified
1420197_at	Gadd45b		A	27.3333	34.9667	52.4667	19.0833	40.0667	38.7	protein binding
1420342_at	Gdap10	A	A	60.3333	161.033	122.667	48.5333	163.533	235.6	Not specified
1420353_at	Lta	A	A	29.3667	149.567	133.633	20.0667	122.233	165.1	cytokine activity
1420515_a_at	Pglyrp2	C	A	112.117	371.933	183.567	81.0667	230.2	247.333	protein binding
1420635_a_at	Tcirg1		A	97.8	142	128.033	77.6333	141.933	147.533	Not specified
1420643_at	Lfng	B	A	48.3667	198.1	102.967	35.2833	193.833	190.3	Not specified
1420663_at	Zbtb7b	B	A	34.6833	157.3	84.7667	30.9333	133.867	103.867	nucleic acid binding
1420671_x_at	Ms4a4c	D	A	58.9	152.533	257.167	41.0667	208.933	235.5	receptor activity
1420700_s_at	Folr4	A	A	89.05	574.567	477.167	73.95	538.067	428.133	receptor activity
1420760_s_at	Ndrl		A	270.833	455.5	428.967	137.85	276.433	335.467	catalytic activity
1420912_at	Aff4	A	A	58.7	100	101.933	58.85	109.933	134.567	Not specified
1420915_at	Stat1	A	A	138.633	480.567	401.3	102.317	336.933	460	DNA binding
1420928_at	St6gal1		A	2040.38	3337.67	2665.07	2130.15	4456.5	3157.77	Not specified
1420952_at	Son		A	892.45	1203.03	823.567	844.083	1619.23	1436.6	nucleic acid binding
1420965_a_at	Enc1	B	A	200.8	1484.23	529.3	158.333	1550.83	1123.77	actin binding
1420974_at	Setdb1		A	42.15	69.2667	58.4667	42.45	112.8	83.2	nucleotide binding
1421066_at	Jak2	A	A	275.817	650.167	1030.57	372.133	921.733	949	nucleotide binding
1421140_a_at	Foxp1	C	A	231.1	530.933	234.167	154.117	534.8	702.933	nucleic acid binding
1421142_s_at	Foxp1	C	A	59.3667	110.933	64.4667	67.85	161.233	168.033	nucleic acid binding
1421164_a_at	Arhgef1	C	A	617.15	1171.7	652.267	481.883	1074.47	1380.57	guanyl-nucleotide exchange factor activity
1421173_at	Irf4	A	A	12.15	314.667	276.6	4.75	255.167	394.667	DNA binding
1421268_at	Ugcg	A	A	42.1	120.133	113.333	34.3833	113.6	94.9667	Not specified
1421322_a_at	Isgf3g	A	A	153.05	418.367	299.233	91.7	309.633	391.967	DNA binding
1421358_at	H2-M3	A	A	267.65	706.333	567.367	264.783	471.6	558.8	MHC class I receptor activity
1421392_a_at	Birc3	A	A	220.883	832.6	699.833	244.867	809.7	817.067	protein binding
1421594_a_at	Sytl2	A	A	70.65	404.033	278.767	65.0333	238.7	230.033	protein binding
1421598_at	---	A	A	35.7167	110.767	115.1	36.6333	168.533	177.567	ubiquitin thiolesterase activity
1421653_a_at	Igh-VJ558		A	58.85	41.1333	36.8333	103.383	911.267	735.433	antigen binding
1421812_at	Tapbp	A	A	399.217	1940.63	1653.2	252.267	1059.13	1439.57	antigen binding
1421910_at	Tcf20		A	335.8	648.567	448.5	263.567	401.5	444.6	DNA binding
1421923_at	Sh3bp5	A	A	69.4167	155.133	127.767	39.65	97.8667	115.533	protein kinase inhibitor activity
1421926_at	Mapk11	A	A	70.3	319.9	223.7	41.4833	166.267	235.667	nucleotide binding
1421930_at	Icos	A	A	92.5167	409.7	257	77.85	283.033	319.267	MHC protein binding
1422018_at	Hivep2		A	92.8667	146.433	149.833	85.8333	149	174.8	nucleic acid binding
1422064_a_at	Zbtb20		A	12.8	45.3	36.7333	15.05	61.9	84.7333	DNA binding
1422140_at	Sp100-rs		A	20.25	29.3667	20	26.0333	52	58.2	rhodopsin-like receptor activity
1422186_s_at	Cyb5r3		A	295.417	274.433	201.533	196.283	336.533	323.167	cytochrome-b5 reductase activity
1422231_a_at	Tnfrsf25	A	A	49.7	297.6	385.167	43.2833	289.567	413.967	receptor activity
1422438_at	Ephx1	A	A	119.333	423.6	394.767	124.117	367.533	432.167	catalytic activity
1422443_at	Xpnpep1	A	A	370.733	466.133	446.367	371.4	447.5	464.633	aminopeptidase activity
1422456_at	Nsf		A	306.533	389.333	306.8	249.1	378.967	416.9	Not specified
1422474_at	Pde4b	C	A	127.15	231.067	108.3	103.717	205.5	197.767	Not specified
1422528_a_at	Zfp36l1		A	23.5	42.1	33.8667	30.8333	61.5667	67.4333	nucleic acid binding
1422631_at	Ahr	E	A	47.7167	52.5667	211.233	29.2167	100.4	110.167	two-component sensor activity
1422632_at	Ctsw	A	A	64.1833	592.067	938.6	52.75	374.933	520.167	cysteine-type endopeptidase activity
1422638_s_at	Rassf5	A	A	889.317	1679.43	1333.4	895.267	1971.53	1535.53	protein binding
1422697_s_at	---		A	517.667	820.8	571	601.867	1208.4	1028.77	Not specified
1422705_at	Tmepai		A	55.5833	89.4667	80.2333	38.35	81.8667	103.833	protein binding
1422706_at	LOC637870		A	49.2333	66.9667	76.5667	36.1333	91.4333	135.033	protein binding
1422742_at	Hivep1	A	A	37.0833	83.0667	81.0333	41.9833	101.533	106.8	nucleic acid binding
1422808_s_at	Dock2	A	A	454.033	800.667	665.533	362.833	607.667	591.1	guanyl-nucleotide exchange factor activity
1422850_at	Pabpn1		A	220.8	406.667	265.3	162.8	431.433	523.1	nucleotide binding
1422938_at	Bcl2		A	78.8833	116.967	127.667	79.4333	138.633	129.367	protein binding
1423063_at	Dnmt3a		A	184.75	365.5	311.2	134.65	352.867	335.667	DNA binding
1423071_x_at	LOC270335		A	51.0167	96.4	119.867	62.25	153.667	128.867	Not specified
1423083_at	Rab33b		A	203.133	313.733	261.2	213.817	347.967	331.267	nucleotide binding
1423150_at	Scg5		A	4.86667	12.3333	6.73333	6.21667	52.3667	53.5	unfolded protein binding
1423156_at	Gnpnat1	A	A	36.7667	105.9	181.1	38.3333	87.3333	123.9	glucosamine 6-phosphate N-acetyltransferase activity
1423245_at	Cops7a		A	151.933	158.2	135.233	124.783	204.667	185.067	Not specified
1423282_at	Pitpna	C	A	258.4	372.767	296.6	223.667	313.5	407.967	phospholipid binding
1423284_at	Mansc1		A	19.9	42.8	27.9	23.8	85.7667	50.7667	Not specified
1423298_at	Add3	B	A	226.067	568.633	369.6	166.017	405.233	543.6	structural molecule activity
1423309_at	Tgoln1		A	524.45	795.9	750.767	563.767	873.467	1227.47	Not specified
1423389_at	Smad7	A	A	53.8167	239.967	137.333	25.1833	220.133	241.067	Not specified
1423415_at	Gpr83	A	A	6.1	255.733	124.933	2.63333	249.333	162	rhodopsin-like receptor activity
1423431_a_at	Mybbp1a		A	483.4	437.633	451.267	329.517	575.633	497.967	DNA binding
1423460_at	Perq1		A	122.917	190.5	136.4	82.7667	174.633	134.567	protein binding
1423466_at	Ccr7	B	A	31	847.8	402.067	20.1667	535.8	623.667	rhodopsin-like receptor activity
1423467_at	Ms4a4b	B	A	294.7	1812.27	934.067	225.25	844.533	1181.1	receptor activity
1423472_at	37500		A	210.517	208.1	255.467	204.233	296.4	279.233	nucleotide binding
1423482_at	Uros		A	165.45	241.8	230.067	177.25	268.2	266.467	uroporphyrinogen-III synthase activity
1423508_at	Myst4		A	89.25	143.233	129.1	76.55	147.033	153.767	DNA binding
1423570_at	Abcg1		A	348.583	706.267	427.433	343.717	731.867	1125	Not specified
1423571_at	Edg1	A	A	45.8	198.8	137.7	33.6	162.033	242.033	rhodopsin-like receptor activity
1423574_s_at	Srd5a2l		A	68.0667	119.133	86.9667	53.6333	94.9333	119.167	Not specified
1423613_at	---		A	60.7333	83.7667	56.3333	49.3	83.7667	87.2667	Not specified
1423645_a_at	Ddx5		A	699.817	1038.47	1289.2	648.417	1158.27	1208.57	nucleotide binding
1423678_at	BC017643		A	299.717	518.167	379.5	266.317	389.867	439.9	Not specified
1423687_a_at	Man2c1		A	312.317	487.233	260.833	298.733	740.6	567.733	Not specified
1423745_at	1110031B06Rik	A	A	82.3	186.1	155.333	93.6167	154.333	182.133	Not specified
1423756_s_at	Igfbp4		A	257.383	224.267	328.367	85.35	344.633	282.333	insulin-like growth factor binding
1423760_at	Cd44	A	A	103.617	260.967	262.8	76.7667	248.7	320.433	receptor activity
1423812_s_at	AW146242	B	A	49.2667	138.567	96.3667	51.3833	185.5	164.033	Not specified
1423901_at	Trip12		A	99.2667	157.1	139.9	118.15	194.5	196.4	ubiquitin-protein ligase activity
1423902_s_at	Arhgef12		A	10.7	33.1333	30	18.25	76.1	97.3667	guanyl-nucleotide exchange factor activity
1423924_s_at	Tspan14	C	A	170.667	417.133	174.133	135.317	390.667	358.333	Not specified
1423938_at	Llgl2		A	47.8333	77.5333	59	42.5	84.5	75.8667	Not specified
1423973_a_at	Arf3	A	A	509.1	861.867	702.4	373.333	675	807.9	nucleotide binding
1423986_a_at	Scotin	A	A	1492.95	4265.9	3366.6	1154.4	2927.57	3388.63	Not specified
1423989_at	2210010N04Rik	C	A	464.617	1488.27	630.833	354.583	1674.6	1277.63	Not specified
1424008_a_at	Rbpms2		A	35.1833	49.7333	45.8333	32.75	81.5	59.9667	nucleic acid binding
1424071_s_at	BC018507		A	293.367	486.067	353	287.883	545.767	554.5	Not specified
1424112_at	Igf2r		A	159.4	300.7	394.133	111.317	210.667	336.7	receptor activity
1424163_at	Rmnd5b		A	344.383	591.233	407.433	181.517	462.167	406.067	Not specified
1424175_at	Tef	A	A	116.067	168.433	173.167	114.2	205.433	196.333	DNA binding
1424208_at	Ptger4		A	415.917	651.7	1097.13	483.45	809.133	1183.6	rhodopsin-like receptor activity
1424246_a_at	Tes	A	A	592.517	1163.17	964.3	515.933	872.3	955.767	zinc ion binding
1424252_at	Hnrpdl		A	298.6	539.6	497.633	325.95	609.4	786.4	nucleic acid binding
1424374_at	Gimap4	B	A	336.633	2342.93	986.467	207.3	904.767	1233.3	nucleotide binding
1424375_s_at	Gimap4	A	A	665.617	3816.87	2487.47	422.6	3092.6	2506.43	nucleotide binding
1424385_at	---		A	153.567	254.467	154.567	126.217	217.2	253.433	DNA binding
1424422_s_at	Lenep		A	46.55	101.367	79.9333	40.3833	141.067	109.7	transferase activity
1424444_a_at	1600014C10Rik	B	A	318.75	676.4	441.5	347.55	744	715.3	structural constituent of ribosome
1424457_at	Apbb3	A	A	104.483	208.7	159.367	105.467	258.833	268.967	Not specified
1424460_s_at	Aytl2		A	417.467	598.967	575.833	323.417	607.533	567.533	calcium ion binding
1424463_at	2210010L05Rik		A	262.833	566.1	229.733	218.667	546.933	441.6	Not specified
1424571_at	Ddx46		A	61.6167	94.3667	53.7667	66.8	102.967	92.6667	nucleotide binding
1424578_at	Arrdc1		A	300.267	437.833	352.167	299.65	419.433	423.533	Not specified
1424584_a_at	Ranbp10		A	225.167	360.633	297.2	229.383	414.1	393.833	Not specified
1424585_at	Ranbp10		A	151.25	178.6	167.733	121.433	198.267	209.2	Not specified
1424607_a_at	LOC432823		A	541.267	1052.2	1284.7	304.05	1211.17	888	RNA binding
1424609_a_at	LOC432823		A	547.933	1062.83	1176.03	313.283	1356.5	811.367	RNA binding
1424615_at	Frag1	C	A	112.567	193.633	147.1	29.7	91.8667	92.9333	receptor activity
1424645_at	Tnrc6c		A	245.017	296.6	157.267	313.433	596.733	637.6	nucleic acid binding
1424646_at	Uckl1	A	A	206.183	331.4	317.367	194.717	279.067	318.667	nucleotide binding
1424663_at	BC017647		A	123.583	230.833	133.7	103.617	226.833	279.167	Not specified
1424683_at	1810015C04Rik	A	A	400.25	1083.73	866.6	423.967	1039.33	894.367	Not specified
1424745_at	2900006B13Rik		A	38.3667	60.9	51.2667	36.0833	68.8667	70.3	transaminase activity
1424788_at	BC021438		A	133.367	242.467	201.467	98.2833	221.867	235.533	transcription factor activity
1424820_a_at	Ndfip1	A	A	289.4	897.4	887.433	456.333	1549.2	1384.03	protein binding
1424821_at	Ndfip1	A	A	468.733	1077.7	1043.2	530.9	1158.87	1126.3	protein binding
1424829_at	A830007P12Rik	C	A	327.783	539	389.767	307.167	528.767	475.367	nucleotide binding
1424857_a_at	Trim34	A	A	155.433	516.933	395.7	135.383	355.333	426.167	protein binding
1424905_a_at	Slc39a11	A	A	107.8	199.067	180.133	96.7667	163.167	192.4	metal ion transporter activity
1424920_at	Slc37a3		A	71.25	118.333	75.0333	70.0167	119	136.267	transporter activity
1424929_a_at	Trim26	C	A	105.983	310.933	151.167	80.65	163.6	221.267	nucleic acid binding
1424953_at	BC021614	B	A	85.45	278.233	176.367	76.2333	181.4	235.567	glutathione transferase activity
1424954_a_at	---	K	A	392.133	599	216.6	405.867	963.133	753.367	catalytic activity
1424979_at	Aph1a		A	110.167	147.467	99.0667	85.5667	138.033	140.867	endopeptidase activity
1424989_at	Tmem142a	A	A	77.4667	258.133	231.167	64.6667	300.7	237.467	Not specified
1424990_at	Tmem142a	A	A	160.733	545.467	622.233	110.9	381.833	483.133	Not specified
1424996_at	Cflar		A	177.6	309.667	214.4	179.4	317.833	355.367	protein binding
1425065_at	Oas2	B	A	40.0833	164.167	74.8667	15.6	116.133	158.2	2'-5'-oligoadenylate synthetase activity
1425084_at	Gimap7	B	A	204.633	833.6	327.9	145	365.6	306.033	GTP binding
1425113_x_at	---	A	A	213.967	387.933	328.6	425.667	866.233	720.4	Not specified
1425242_at	1810006K21Rik	A	A	128.95	202.367	190.067	116.65	224.833	202	Not specified
1425296_a_at	Rgs3	A	A	144.917	260.333	248.567	94.2333	210.167	326.467	signal transducer activity
1425330_a_at	Ppm1b		A	91.2	205.733	203.733	73.5167	143.233	196.6	magnesium ion binding
1425336_x_at	H2-K1	A	A	214.3	1023.27	888	185.4	410.433	796.867	MHC class I receptor activity
1425456_a_at	Map2k3		A	61.6833	78.1667	62.9667	48.2833	75.0333	68.9	nucleotide binding
1425518_at	Rapgef4	A	A	12.6	70.5333	40.4	30.05	60.4	56.6333	nucleotide binding
1425548_a_at	Lst1		A	49.5333	126.967	68.6333	41.2167	261.4	166.4	Not specified
1425570_at	Slamf1	A	A	176.3	290.1	272.5	86.3	232.033	251.9	receptor activity
1425572_a_at	Ddef1	A	A	94.2833	144.067	149.267	83.3667	139.1	163.967	DNA binding
1425603_at	0610011I04Rik		A	45.7333	58	37.3667	33.6833	94.2	69.6333	Not specified
1425678_a_at	Snrk	C	A	119.85	244.4	138.533	95.95	289.567	267.567	nucleotide binding
1425736_at	Cd37		A	170.65	522.4	361	209.333	378.3	478.5	Not specified
1425745_a_at	Tacc2	A	A	116.85	424.033	365.367	107.383	344.433	384.4	protein binding
1425760_a_at	Pitpnm1		A	108.033	201.333	160.233	51.2833	214.133	288.033	calcium ion binding
1425763_x_at	Igh-VJ558		A	98.9167	86.7333	85.7667	170.45	1253.03	862.867	antigen binding
1425801_x_at	Cotl1	A	A	440.7	937.133	1032.87	340.15	595.633	731.4	actin binding
1425822_a_at	Dtx1	K	A	682.6	1081.03	355.8	174.1	540.6	539.967	protein binding
1425858_at	Ube2m	A	A	59.8	86.1667	77.1	52.3333	92.5333	83	ubiquitin-protein ligase activity
1425869_a_at	Psen2	A	A	67.4667	141.8	107.067	49.4	127.2	101.233	protein binding
1426065_a_at	Trib3		A	15.7167	30.5333	23.3	43.35	80.9333	74.2333	nucleotide binding
1426083_a_at	Btg1	A	A	964.433	1840.5	1452.07	1135.48	2152.7	1681.33	transcription cofactor activity
1426210_x_at	Parp3	A	A	57.3	256.433	181.833	33.9333	187.467	127.067	transferase activity
1426212_s_at	BC021367		A	286.15	386.533	381.4	224.217	375.133	374.5	Not specified
1426239_s_at	Arrb2	C	A	531.783	972	569.5	432.05	964.8	973.4	Not specified
1426258_at	Sorl1	A	A	56.5333	219.867	182.9	103.483	322.667	411.233	receptor activity
1426276_at	Ifih1	A	A	133.483	459.2	374.5	58.8333	342.233	434.167	nucleotide binding
1426278_at	Ifi27	A	A	236.583	1339.27	1262.17	370.917	920.133	1187.7	Not specified
1426353_at	Stat6	C	A	383.6	593.5	425.7	297.55	535.667	493.667	DNA binding
1426377_at	Zfp281	A	A	149.7	445.6	460.4	161.317	679.2	468.533	zinc ion binding
1426382_at	Ppm1b	A	A	481.533	941.267	906.033	509.05	1378.37	1127.33	magnesium ion binding
1426387_x_at	4933439C20Rik		A	161.617	299.7	226.567	163.317	371.9	384.567	phosphatidylserine decarboxylase activity
1426397_at	Tgfbr2	B	A	613.717	1707.3	1134.77	483.883	1120.73	1471.6	nucleotide binding
1426489_s_at	Bfar		A	295.833	403.4	302.467	354.183	501.267	516.867	protein binding
1426516_a_at	Lpin1	B	A	86.2667	201.2	140.467	50.4	108.167	144.967	Not specified
1426597_s_at	C79267		A	48.1333	100.167	55.9333	37.4	109.433	139.8	Not specified
1426602_at	Araf		A	127.483	160.233	156.433	82.9167	136.667	182.067	nucleotide binding
1426624_a_at	Ypel3	B	A	305.1	967.7	498.3	311.167	773.067	756.033	Not specified
1426640_s_at	Trib2	C	A	408	938.933	479.5	433	815.8	837.9	protein kinase activity
1426686_s_at	Map3k3		A	161.4	441.767	189.133	159.817	388.8	450.933	nucleotide binding
1426697_a_at	Lrpap1		A	100.883	144.867	117.2	109.85	166.567	157.433	receptor activity
1426701_at	4632419K20Rik	C	A	37.15	82.5667	46.1	25.55	58.2667	62.4333	Not specified
1426739_at	Donson		A	161.067	160.933	147.233	130.633	210.567	202.7	Not specified
1426743_at	Dip3b	C	A	36.4167	108.567	52.4333	38.3833	123.4	93.5333	Rab GTPase binding
1426787_at	Sfi1		A	25.6333	48.8333	41.7	32.35	111.9	113	catalytic activity
1426799_at	Rab8b	A	A	755.3	1484.1	1608.23	925.15	1654.13	1758.03	nucleotide binding
1426806_at	5830411E10Rik		A	129.6	190.267	260.133	91.1	201.333	183.667	DNA-directed DNA polymerase activity
1426815_s_at	AU024582		A	442.217	740.4	492	363.667	1015.8	834.2	inositol-polyphosphate 5-phosphatase activity
1426819_at	Hipk3	A	A	145.917	346.133	278.367	162.8	339.8	424.067	nucleotide binding
1426828_at	1300018I17Rik		A	97.9833	143.933	120.033	72.2667	143.4	155.733	catalytic activity
1426871_at	Fbxo33		A	137.3	286.767	155.267	139.55	338.3	350.6	Not specified
1426883_at	AW491445	A	A	238.467	449.8	392.633	210.483	462.167	430.633	transporter activity
1426893_at	C230093N12Rik	B	A	33.55	275.8	121.467	27.1167	167.367	234.367	Not specified
1426894_s_at	C230093N12Rik	B	A	227.433	1382.97	589.667	236.8	1618.63	1394.8	Not specified
1426901_s_at	Camta2		A	173.083	292.233	224.5	137.85	353.867	387.4	Not specified
1426903_at	Fndc3a		A	101.417	151.5	210.433	105.817	223.5	236.3	Not specified
1426970_a_at	Ube1l	B	A	153.183	461.733	338.233	120.567	318.067	478	nucleotide binding
1426971_at	Ube1l	B	A	74.7333	236.5	162.7	56.4167	154.867	234.967	nucleotide binding
1426979_at	Mlxip		A	117.067	207.9	169.333	86.0333	221.2	257.3	protein binding
1426983_at	Fnbp1		A	159.233	248.033	285.933	139	283.433	354.933	protein binding
1427014_at	Dennd4b		A	123.033	172.6	176.033	108.95	208.1	214.5	catalytic activity
1427109_at	ORF61		A	364.133	609.633	619.333	295.617	493.067	521.4	Not specified
1427162_a_at	Elk4		A	1077.87	1740.67	1263.33	817.117	1471.77	1680.67	DNA binding
1427178_at	Tmc4		A	42.0333	79.3	54.1333	41.6167	98.1333	74.7333	Not specified
1427195_at	---		A	76.2167	135.833	94.8333	71.3167	154.033	146.1	Not specified
1427283_at	Mll1		A	377.433	620.8	364.3	228.783	590.333	741.267	DNA binding
1427313_at	Ptgir	A	A	24.9167	148.767	111.667	17.1167	143.4	134.033	rhodopsin-like receptor activity
1427348_at	Zc3h12a		A	17.2333	44.6333	76.2333	12.0167	60.0333	89.5	Not specified
1427413_a_at	Cugbp1		A	782.5	943.867	746.633	626.6	1121.73	1142.9	Not specified
1427416_x_at	LOC674944		A	50.95	94.9333	61.8667	38.4667	113.767	105.3	phosphoprotein phosphatase activity
1427417_at	Scml4	C	A	54.3167	148.1	76.2333	56.05	119.367	108.9	Not specified
1427434_at	---		A	47.2	67.5	57.3	46.8167	90.6333	73.6667	Not specified
1427455_x_at	Igk-V28		A	367.783	115.967	400.467	279.183	1031	654.8	antigen binding
1427511_at	B2m	A	A	141.867	539.267	488.567	57.3167	165.833	200	protein binding
1427515_at	A530088I07Rik	D	A	19.0667	42.9	96.2667	20.6167	62.5333	82.8333	cysteine-type endopeptidase activity
1427683_at	Egr2	A	A	180.5	515.3	485.9	137.75	804.733	723.933	nucleic acid binding
1427685_a_at	Synj2	A	A	42.2833	91.5667	74.6333	38.1333	83.3667	76.2333	Not specified
1427689_a_at	Tnip1	B	A	316.25	1007.2	641.267	324.917	916.9	1016.13	Not specified
1427889_at	Spna2	A	A	382.017	691.9	667.3	288.3	566.2	551.967	actin binding
1427899_at	Rnf6		A	345.683	614.5	458.433	308	634.833	686.333	DNA binding
1427902_at	Srrm2		A	87.9833	113.567	107.333	87.5333	147.467	146.633	Not specified
1427929_a_at	Pdxk		A	247.617	290.233	228.967	177.333	336.233	292.1	nucleotide binding
1427981_a_at	Csad		A	57.4167	109.367	96	40.9167	107.667	131.633	nucleic acid binding
1428010_at	Timm9		A	7.36667	14.3667	10.9333	5.3	18.8667	22.8	Not specified
1428070_at	Syvn1		A	174.017	194.567	177.667	123	268.533	249.3	ubiquitin-protein ligase activity
1428122_s_at	2610528K11Rik		A	262.05	234.533	176.4	145.15	230.233	203.833	Not specified
1428191_s_at	D14Ertd209e		A	186.9	282.967	274.567	165.333	337.1	292.1	Not specified
1428197_at	Tspan9	A	A	98.6833	223.067	182.167	76.2667	153.233	137.7	Not specified
1428244_at	Larp1		A	540.15	386.967	412.933	289.2	489.333	515.3	Not specified
1428286_at	---		A	1322.13	1436.93	1212.3	1093.5	1545.63	1636.3	Not specified
1428301_at	LOC544988	D	A	21.2333	54.2333	332.1	13.3	71	104.1	Not specified
1428333_at	2900062L11Rik		A	17.5833	58.1667	34.5333	19.4333	53.4	67.3	signal peptidase activity
1428357_at	2610019F03Rik	C	A	91.0167	270.133	91.7	215.633	381.3	341.533	Not specified
1428510_at	Lphn1		A	223.967	274.333	197.667	183	396.567	363	signal transducer activity
1428657_at	Rreb1		A	117.95	215.1	138.667	102.733	243.333	201.4	DNA binding
1428786_at	Nckap1l		A	383.05	529.567	489.1	441.867	621.4	627.167	Not specified
1428789_at	Ralgps2		A	228.9	487.533	328.133	228.117	574.433	439.133	guanyl-nucleotide exchange factor activity
1428848_a_at	Macf1		A	120.05	224.267	191.5	97.3333	210	195	actin binding
1428871_at	4121402D02Rik		A	510.133	826.733	603.2	400.183	856.367	916.467	Not specified
1428917_at	Stx17	A	A	67.6167	130.3	112.033	71.8333	133.8	145.7	protein transporter activity
1429005_at	Mfhas1		A	549.117	1005.53	614.2	233.217	591.3	727.367	GTP binding
1429061_at	1810063B05Rik		A	76.4	84.9667	86.3333	55.8333	135.367	132	cytochrome-c oxidase activity
1429128_x_at	Nfkb2		A	30.4333	58.4667	60.9333	28.8	62.4667	72.6667	DNA binding
1429159_at	4631408O11Rik	A	A	51.95	134.533	136.933	48.7667	156.867	163.033	Not specified
1429247_at	Anxa6	A	A	63.8	250.5	166.733	54.7	294.9	421.067	calcium ion binding
1429321_at	Rnf149	D	A	168.783	295.233	556	142.65	264.467	447.367	zinc ion binding
1429381_x_at	Igh-VJ558		A	119.667	118.333	146.067	178.75	975.6	801.9	antigen binding
1429650_at	Stk40		A	138.95	189.833	142.033	144.067	233.067	291.5	nucleotide binding
1429782_at	Grcc10	B	A	71.7833	264.167	122.2	55.85	156	153.633	Not specified
1429800_at	9130221H12Rik	C	A	337.433	472.8	273.167	290.833	451.8	483.833	nucleic acid binding
1429850_x_at	Alkbh4	C	A	102.583	212.4	117.233	119.4	213.833	176.1	Not specified
1430029_a_at	Tspan31	A	A	130.983	265.767	230.933	101.933	208.267	166.233	Not specified
1430045_at	Tsnax		A	31.0167	68.1	46.7	29.75	84.5	87.3	DNA binding
1430127_a_at	Ccnd2	A	A	65.7167	971.5	682.3	26.4833	518.4	847.033	protein binding
1430526_a_at	Smarca2	C	A	96.3667	214.3	118.4	72.45	170.2	193.8	nucleic acid binding
1431299_a_at	2310014H01Rik	C	A	598.017	1186.73	651.2	580.733	1331.03	1102	Not specified
1431697_at	Synj2	A	A	34.7	72.3	68.6	32.7667	69.0667	68.2	Not specified
1431822_a_at	Azi2		A	222.133	370.733	361.867	217.933	322.633	314.7	Not specified
1431890_a_at	Mllt3	A	A	65.7	156.167	151	49.2833	105.367	114.333	Not specified
1432007_s_at	Ap2a2		A	54.6	151.367	69.9	44.0833	164.2	179.867	structural molecule activity
1432195_s_at	Ccnl2	A	A	378.433	653.467	557.533	529.4	902.8	1071.23	Not specified
1433467_at	Slc7a6		A	207.483	235.567	222.2	174.433	249.433	242.533	amino acid-polyamine transporter activity
1433488_x_at	Gns	A	A	135.1	413.333	256.3	100.617	453.6	398.133	N-acetylglucosamine-6-sulfatase activity
1433514_at	Etnk1		A	1003.33	1258.37	1123.2	949.317	1421.33	1578.87	ethanolamine kinase activity
1433530_at	2210411K19Rik		A	70.4167	130.433	104.967	52.1333	105.567	141.267	Not specified
1433538_at	Marveld1		A	55.35	90.6	73.9	54.15	94.7667	119.933	Not specified
1433546_at	Gns	A	A	72.5667	132	121.067	55.6833	100.667	124.033	N-acetylglucosamine-6-sulfatase activity
1433645_at	2210409B22Rik		A	151.667	269.233	177.667	106.817	241.3	205.667	Not specified
1433658_x_at	Pcbp4	C	A	58.8833	110.633	70.7333	32.2	71.2667	75.4	nucleic acid binding
1433662_s_at	Timp2	C	A	304.733	616.367	253.867	237.083	505.567	722.333	enzyme inhibitor activity
1433669_at	Akap8		A	282.717	403.6	282	288.983	433.933	450.8	DNA binding
1433676_at	Wnk1		A	1007.65	1568.27	1249.13	918.15	1757.97	1643.13	nucleotide binding
1433720_s_at	Ndg2	A	A	86.5833	196.967	235.9	90.6833	198.167	232.633	Not specified
1433725_at	Acvr1b	C	A	205.267	334.767	202.7	179.233	388.333	347.7	nucleotide binding
1433745_at	Trio	A	A	89.4333	316.2	215.767	64.25	296.3	302.8	nucleotide binding
1433910_at	Zcchc6		A	366.8	617.3	485.167	386.183	578.067	619	nucleic acid binding
1434005_at	Rbms1	A	A	185.233	341.433	360.167	159.433	299.9	357.167	nucleotide binding
1434017_at	Znrf2		A	197.533	234.067	161.267	161.367	276.7	331.4	zinc ion binding
1434027_at	Dscr1l2	B	A	28.8	63.2333	46.1667	42.7833	114.767	175.033	nucleotide binding
1434036_at	Mtss1	C	A	114.95	182.933	117.733	90.2833	262.433	248.967	actin binding
1434080_at	Aebp2		A	687.133	989.267	892.367	560.417	1145.77	1023.27	DNA binding
1434087_at	Mthfr		A	59.2167	90.8667	78.5	61.4667	117.833	148.2	catalytic activity
1434175_s_at	2210010N04Rik		A	248.733	486.4	312.433	180.25	401.4	490.033	Not specified
1434309_at	Fntb	K	A	93.1167	116.2	69.7333	67.4167	108.3	115.333	catalytic activity
1434312_at	AI788669		A	247.6	227.933	236.9	121.817	179.267	232.133	Not specified
1434335_at	AI317237		A	267.65	407.667	344.267	236.75	506.233	463.867	ligase activity
1434353_at	Sfmbt2	A	A	70.3	249.867	148.467	68.15	340.067	314.7	catalytic activity
1434400_at	Tgif2	B	A	100.25	225.033	148.867	88.6667	160.9	206.533	DNA binding
1434417_at	---		A	92	112.5	70.8667	75.5	135.4	143.9	Not specified
1434432_at	Rffl		A	42.4	70.9333	42.3	43.0833	116.3	86.7333	DNA binding
1434469_at	Otud4		A	28.0333	37.7667	40.3667	25.5667	49.2333	44.8667	Not specified
1434487_at	Mef2d		A	402.35	579.5	360.4	316.733	632.567	745.767	DNA binding
1434561_at	Asxl1		A	669.55	733.633	533	530.467	944.4	967.567	protein binding
1434611_at	Rnf123		A	141.867	245.467	126.833	125.117	357.833	341.633	zinc ion binding
1434653_at	Ptk2b	C	A	221.283	473.767	272.3	245.15	504.833	535.233	protein kinase activity
1434698_at	9130229H14Rik		A	108.533	184.4	157.967	90.25	148.867	178.7	Not specified
1434703_at	Extl3		A	337.4	571.433	429.867	246.433	384.467	478.933	Not specified
1434745_at	Ccnd2	A	A	164.117	1812.23	1134.53	47.3	2130.17	1834	protein binding
1434768_at	Tpp1		A	71.0333	119.767	79	52	138.133	143.6	serine-type endopeptidase activity
1434787_at	Arf3		A	129.783	199.1	124.833	101.733	194.133	231.733	nucleotide binding
1434840_at	Hrb		A	78.7333	100.8	125.9	63.9833	119.567	121.7	DNA binding
1434853_x_at	Mkrn1		A	613.9	961.033	737.267	639.65	865.933	979.467	nucleic acid binding
1434856_at	Ankrd44		A	507.333	867.333	657.7	448.25	709.367	849.6	DNA binding
1434898_at	Tnrc6a		A	219.25	368.367	277.767	202.967	362.133	545.9	nucleic acid binding
1434899_s_at	Tnrc6a		A	122.883	221.133	157.933	130.967	251.733	288.867	nucleic acid binding
1434935_at	LOC637741		A	1959.95	3125.43	2160.5	1533.38	3259.33	2500.27	Not specified
1434937_at	Phr1	A	A	338.267	819.067	699.2	285.867	906.8	873	protein binding
1434975_x_at	4933439C20Rik		A	450.35	882.333	544.833	453.217	1354.63	1097.27	phosphatidylserine decarboxylase activity
1434999_at	Suv420h1		A	149.6	257.533	238.233	175.3	299.6	322.467	histone lysine N-methyltransferase activity (H4-K20 specific)
1435003_at	Pik4ca	C	A	679.683	960.067	556.033	546.083	820	888.4	Not specified
1435041_at	Myl6	A	A	60.6167	118.667	99.7667	58.3667	120.333	149	motor activity
1435066_at	Pitpnc1		A	169.317	370.333	223.6	115.083	292.667	313.167	phosphatidylinositol binding
1435077_at	Asxl1		A	262.283	393.433	278.567	225.467	386.667	478.533	protein binding
1435087_at	BC039093		A	396.317	489.667	302.067	285.967	586.833	537.633	Not specified
1435133_at	Ugcg		A	105.2	296.667	187.6	67.4667	171.867	173.867	Not specified
1435137_s_at	1200015M12Rik	C	A	273.5	1425.43	263.2	361.333	1953.13	1873.17	Not specified
1435143_at	Pctk2	A	A	103.817	209.067	181.867	111.133	205.433	283	nucleotide binding
1435170_at	2310007F12Rik		A	30.2167	42.5667	34.8333	33.2833	59.5333	56.3333	Not specified
1435172_at	Eomes		A	27.4167	22.9667	40.9	30.4167	56.2	77.2	DNA binding
1435176_a_at	Id2	B	A	45.55	366.5	262.667	74.1167	615.967	417.5	protein binding
1435221_at	---	B	A	220.783	552.367	294.333	237.25	697.233	711.833	Not specified
1435222_at	Foxp1	C	A	219.833	499.1	185.133	274.15	676.233	636.4	nucleic acid binding
1435271_at	Irf3		A	48.95	108.9	83.6333	41.2333	94.4333	92.2333	DNA binding
1435304_at	Sod1		A	78.95	102.9	109.467	81.7	145.733	150.5	Not specified
1435323_a_at	Oact1	C	A	99.1833	181.033	118.467	64.95	135.967	145.567	acyltransferase activity
1435331_at	AI447904	A	A	82.2	237.367	401.933	30.3167	193.533	176.4	Not specified
1435357_at	---		A	93.9	216.767	136.233	93.6833	281.833	262.767	Not specified
1435358_at	Cuedc1		A	59.8	70.4333	77.3333	57.7	104.567	102.633	Not specified
1435375_at	BC052328	A	A	267.583	501.967	449.667	242.917	424.133	413.133	Not specified
1435448_at	Bcl2l11/Bim	A	A	398.7	1239.7	2138.8	387.383	1036.5	1793.77	protein binding
1435454_a_at	BC006779		A	280.417	796.833	619.167	221.9	999.1	943.567	receptor activity
1435526_at	Tor1aip2		A	102.967	194.067	162.667	86.0833	201.167	170.9	Not specified
1435626_a_at	Herpud1		A	114.233	162.633	125.933	87.7	132.167	122.967	Not specified
1435655_at	Snora65	A	A	165.917	280.667	275.867	123.367	338.567	318.033	protein binding
1435762_at	Pacs1		A	158.917	251.733	159.2	150.2	322.1	350.633	Not specified
1435798_a_at	Sfrs14		A	271.733	421.233	388.667	242.35	617.2	525.133	nucleic acid binding
1435970_at	Nlk	C	A	197.633	375.933	245.4	213.15	417.233	362.667	nucleotide binding
1436014_a_at	Rusc1		A	89.2333	116	111.233	51.1833	125.667	121.367	Not specified
1436058_at	Rsad2		A	171.317	393.1	301.167	110.983	291.867	459.733	catalytic activity
1436172_at	9530028C05	A	A	221.833	718.2	607	287.217	578.767	664.767	Not specified
1436222_at	Gas5		A	71.6833	133.4	148.333	37.4	147.633	220.967	Not specified
1436236_x_at	Cotl1	A	A	552.9	1178.47	1514.73	436.75	1002.67	797.133	actin binding
1436262_x_at	Pim2		A	29.7833	42.0333	39.7	26.35	59.6	47.9667	nucleotide binding
1436297_a_at	Grina		A	220.917	406.4	307.133	216.467	549.667	440.633	receptor activity
1436300_at	Ripk5		A	26.95	54.8	50.8333	33.3	68.5667	55.1	nucleotide binding
1436315_at	Myst3		A	464.867	598.833	444.233	422.583	702.5	686.967	DNA binding
1436316_at	9430029L20Rik		A	640.667	979.633	461.7	773.7	1378.03	1204.6	Not specified
1436357_at	---		A	203.9	386.6	296.433	170.55	354.833	333.933	Not specified
1436363_a_at	Nfix		A	89.0833	185.767	66.3	28.6833	197.067	138.467	DNA binding
1436388_a_at	3830406C13Rik	A	A	49.9833	86.9	99.4667	60.1167	112.267	137.033	Not specified
1436420_a_at	Ipo4		A	146.5	237.667	311.567	74.1667	330.4	314.7	binding
1436512_at	Arl4c	C	A	257.333	931.133	250.2	331.217	905.3	886.233	nucleotide binding
1436549_a_at	Hnrpa1	A	A	529.55	870.033	848.467	448.317	1068.83	831.7	nucleotide binding
1436570_at	---		A	744.1	939.533	649.8	492.35	889.9	925.3	Not specified
1436616_at	R74740	A	A	59.4167	159.467	124.367	50.2333	118.367	132.767	Not specified
1436715_s_at	Cdipt	C	A	625.133	1265.5	777.633	645.15	1369.83	1087.03	CDP-diacylglycerol-inositol 3-phosphatidyltransferase activity
1436838_x_at	Cotl1	A	A	1184.92	2286.17	2121.23	882.017	2393.8	1826.27	actin binding
1436845_at	Axin2	C	A	181.3	283.333	158.067	162.95	272.433	246.667	signal transducer activity
1436899_at	2700019D07Rik	A	A	107.8	221.433	287.4	119.767	210.933	258.467	zinc ion binding
1436928_s_at	Adcy3		A	73.6167	97.9	93.2333	59.3667	92.5	102.633	magnesium ion binding
1436944_x_at	4933439C20Rik		A	277.15	565.133	359.6	231.933	779.8	688.833	phosphatidylserine decarboxylase activity
1436959_x_at	Nelf	A	A	105.483	230.7	213.7	85.7333	289.633	316.567	Not specified
1436990_s_at	Ndg2	A	A	42.3833	258.033	238.567	47.5833	390.333	331.933	Not specified
1437052_s_at	Slc2a3		A	376.533	645.2	300.567	373.4	908	719.867	transporter activity
1437055_x_at	Mfsd1	A	A	55.1167	83.0667	89.9333	68.8167	103.433	103.767	transporter activity
1437078_at	LOC631721		A	59.2	91.9333	69.1667	57.3667	104.967	90.4333	Not specified
1437142_a_at	Pigo		A	383.05	506.933	495.133	348.783	835.3	763.6	Not specified
1437234_x_at	Prmt2	A	A	133.983	373.767	319.5	238.983	614.167	448.633	methyltransferase activity
1437270_a_at	Clcf1		A	6.85	27.4667	18	3.73333	45.9667	26.8333	cytokine activity
1437331_a_at	Arf3		A	498.333	938.9	666.733	455.433	1020.4	862.9	nucleotide binding
1437333_x_at	Aldh18a1		A	64.2833	65.2667	48.3333	37.2	80.0333	77.2	catalytic activity
1437343_x_at	Atad3a		A	436.017	397.6	472.633	290.883	470.567	469.767	nucleotide binding
1437381_x_at	Gpr172b	A	A	67.2667	134.133	127.333	53.5333	116.167	110.733	receptor activity
1437405_a_at	Igfbp4		A	785.567	893.933	920.2	341.8	1946.8	1068.4	insulin-like growth factor binding
1437406_x_at	Igfbp4		A	651.483	671.9	663.133	204.567	1995.03	820.633	insulin-like growth factor binding
1437589_x_at	Lime1	A	A	105.683	183.567	198.133	97.55	189.2	212.8	nucleic acid binding
1437667_a_at	Bach2	A	A	20.3333	575	370.767	12.4667	380.567	641	DNA binding
1437724_x_at	Pitpnm1		A	409.667	1091.7	603.767	219.867	1667.73	1201.5	calcium ion binding
1437844_x_at	Cog1		A	333.917	442.533	405.1	312.067	563.933	460.2	protein transporter activity
1437974_a_at	Hk1		A	454.2	585.367	393.467	417.217	688.133	653.667	nucleotide binding
1437994_x_at	Mier2		A	142.183	174.667	132.533	117.15	244.733	217.467	DNA binding
1438155_x_at	Pigo		A	264.933	317.2	290.933	251.783	548.367	515.167	Not specified
1438234_at	Wdr26		A	17.5	41.3	46.1667	11.8333	37.5333	39.1667	Not specified
1438274_at	Zfpn1a4	A	A	27	138.633	154.7	21.8333	115.633	170.6	nucleic acid binding
1438370_x_at	Dos	A	A	39.1333	163.3	177.267	32.6833	266	234.067	Not specified
1438478_a_at	Ppp3ca		A	99.25	195.167	139.133	61.3	150	126.667	protein phosphatase type 2A activity
1438501_at	Rps17		A	143.083	156.333	209.3	101.25	200.1	215.167	structural constituent of ribosome
1438502_x_at	Rps17		A	154.967	161.567	219.233	99.85	220.5	234.767	structural constituent of ribosome
1438712_at	Dennd2d	C	A	38.6333	117.467	52.4667	37.5667	117.933	112.133	Not specified
1438802_at	Foxp1		A	47.35	139.3	83	78.8833	254.567	318.8	nucleic acid binding
1438934_x_at	Sema4a	A	A	151.4	485.367	400.767	85.4667	596.067	463.067	receptor activity
1438974_x_at	Pitpnm1		A	132.45	289.067	164.733	85.8	389.133	319.233	calcium ion binding
1438999_a_at	Nfat5	A	A	40.5167	83.4667	122.2	54.7333	124.833	118.4	DNA binding
1439069_a_at	4933439C20Rik		A	351.4	566.467	461.333	389.383	647.2	711.267	phosphatidylserine decarboxylase activity
1439070_x_at	4933439C20Rik		A	55.5667	82.6333	65.2	47.3	120.233	109.3	phosphatidylserine decarboxylase activity
1439102_at	Falz		A	232.933	370.433	304.3	194.2	435.4	428.633	transcription factor binding
1439246_x_at	Tnrc6a		A	121.717	158.233	141.233	123.583	210.267	185.6	nucleic acid binding
1439283_at	Osbpl9		A	21.7167	60.7	43.9667	27.1833	66.6667	78.9333	Not specified
1439381_x_at	Marveld1		A	51.8	288.433	146.3	157.917	1129.93	671.467	Not specified
1439422_a_at	C1qdc2	D	A	125.767	512.4	903.833	59.1167	176.167	185.9	Not specified
1443949_at	Ppp2r5e		A	78.4833	131.567	142.833	118.933	293.667	255.667	protein phosphatase type 2A regulator activity
1448010_at	A430104N18Rik	A	A	76.75	176.833	177.033	67.5	155.667	199.7	Not specified
1448018_at	---		A	67.4	131.533	106.7	76.3	150.3	151.3	Not specified
1448021_at	---	C	A	96.1833	180.5	71.9333	119.867	407.8	306.6	Not specified
1448026_at	Chd7		A	27.2	97.9333	57.3333	27.6667	112.767	116.1	Not specified
1448110_at	Sema4a	A	A	86.2333	387.5	254.267	43.1833	291.833	458.667	receptor activity
1448160_at	Lcp1	A	A	271.117	463.867	382.7	210.783	383.7	336.3	actin binding
1448163_at	Gnpda1		A	103.033	191.6	171.667	97.7833	191.833	179.233	glucosamine-6-phosphate deaminase activity
1448229_s_at	Ccnd2	A	A	115.533	1136.4	953.467	23.1167	346.9	551.133	protein binding
1448233_at	Prnp	D	A	84.25	171.367	269.067	85.6333	183.2	231.967	copper ion binding
1448261_at	Cdh1		A	18.0333	14.2333	13.4333	9.01667	28.2	16.6333	calcium ion binding
1448313_at	Tpp1		A	335.867	546.267	300.533	267	505.3	527.033	serine-type endopeptidase activity
1448355_at	Prss16		A	40.5333	61.4667	54.6667	43.65	74.8667	61.4	catalytic activity
1448407_at	4632428N05Rik	B	A	140.483	407.8	274.033	126	278.5	343.333	receptor activity
1448411_at	Wfs1		A	68.1833	99.9667	66.2667	51.6167	123.933	110.4	protein prenyltransferase activity
1448436_a_at	Irf1	A	A	432.75	1042.37	932.667	292.783	614.067	790.067	DNA binding
1448471_a_at	Ctla2a	A	A	57	269.567	335.067	25.2167	150.833	138.6	Not specified
1448487_at	Lrrfip1		A	49.9333	106.7	78	41.0333	123.9	89.9	catalytic activity
1448500_a_at	Lime1	A	A	142.85	529.633	498.7	124.133	328.4	481.167	nucleic acid binding
1448508_at	Traf3ip2	C	A	98.9333	183.267	124.567	81.9	161.633	167.333	protein binding
1448548_at	Tulp4		A	142.067	309.1	216.233	135.35	360.3	416.8	Not specified
1448568_a_at	Slc20a1		A	510.983	706.3	451.133	422.033	676.133	716.133	receptor activity
1448569_at	Cd8b1		A	443.2	624.4	378.267	260.683	458.567	541.733	protein binding
1448575_at	Il7r	A	A	103.2	504.467	385.967	59.1667	821.667	538.933	receptor activity
1448576_at	Il7r	A	A	13.4	54.8667	55.7333	7.81667	44.3	56.8	receptor activity
1448591_at	Ctss	A	A	321.333	1359.77	917.667	245.217	1155.67	802.733	cysteine-type endopeptidase activity
1448600_s_at	Vav3	C	A	32.9667	92.9333	37.8667	23.1667	143.267	84.2667	guanyl-nucleotide exchange factor activity
1448623_at	Tmem123	A	A	214.067	372.1	372.367	254.45	403.333	352.033	receptor activity
1448629_at	Hps4		A	148.717	193.033	156.3	130.783	230.567	202.867	protein homodimerization activity
1448657_a_at	Dnajb10	A	A	99.6167	153.333	191.233	57.25	105.233	98.2333	heat shock protein binding
1448708_at	Pparbp		A	268.7	311.1	291.3	295.483	470.533	458.7	DNA binding
1448724_at	Cish	D	A	101.883	257.1	591.467	95.8833	367	388.467	protein binding
1448765_at	Fyn	A	A	194.6	452.2	325.6	172.25	473.467	429.967	nucleotide binding
1448773_at	Rpl11		A	60.5167	82.9333	84.4667	50.7	98.7	99.7333	RNA binding
1448797_at	Elk3	A	A	92.4	216.433	210.033	108.767	267.833	254.933	DNA binding
1448830_at	Dusp1	A	A	167.733	352.133	470.033	162.133	345.767	428.533	phosphoprotein phosphatase activity
1448848_at	Tor1b		A	303.7	389.033	299.933	282.4	513.733	514.2	nucleotide binding
1448863_a_at	Tnfaip1		A	102.017	174.2	158.833	95.7833	240.7	202.533	voltage-gated potassium channel activity
1448864_at	Snrk		A	331.083	546.633	419.167	288.75	524.933	681	nucleotide binding
1448890_at	Klf2	A	A	116.967	618.267	429.133	73.8333	433.433	445.833	nucleic acid binding
1448937_at	Slc35b3	B	A	155.033	371.633	258.3	192.667	365.433	385.5	sugar porter activity
1448939_at	Usp25		A	126.233	206.833	169.3	111.817	236.8	248.867	cysteine-type endopeptidase activity
1448940_at	Trim21	A	A	523.167	940.3	735.567	367.55	635.133	685.867	DNA binding
1448948_at	Rag1ap1	A	A	219.917	457.1	376.5	176.267	363.133	368.733	Not specified
1448985_at	Dusp22	C	A	63.35	182.067	103.3	70.3333	172.2	133.5	protein tyrosine phosphatase activity
1448986_x_at	Dnase2a		A	54.4833	117.633	107.933	45.0167	197.2	111.7	nuclease activity
1449000_at	D10Jhu81e		A	367.033	379.733	336.767	281.783	395.567	365.6	Not specified
1449001_at	Ivd	C	A	130.333	214.867	131.767	62.9333	109.167	94.0333	acyl-CoA dehydrogenase activity
1449009_at	Tgtp	A	A	226.317	756.167	910.7	224.717	688.567	917.933	GTP binding
1449011_at	Slc12a7		A	42.8167	61.2667	41.7667	32	77.1333	57.9667	transporter activity
1449023_a_at	Ezh1	C	A	142.317	371.233	188.333	140.15	390.2	369.167	DNA binding
1449024_a_at	Hexa	A	A	457.3	770.233	634.667	399.783	669.833	682.4	Not specified
1449049_at	Tlr1	A	A	18.3	61.0333	83.2667	21.2667	251.833	237.067	receptor activity
1449056_at	E330009J07Rik		A	270.633	559.167	255.667	277.117	607.3	480.067	Not specified
1449066_a_at	Arhgef7		A	121.35	164.533	146.567	98.7833	172.9	197.833	guanyl-nucleotide exchange factor activity
1449078_at	St3gal6	C	A	46.0833	115.467	71.5667	32.7167	61.2333	62.8333	Not specified
1449117_at	Jund1		A	509.067	995.3	523.367	553.35	1316.47	1062.03	DNA binding
1449164_at	Cd68		A	25.4167	22.5667	42.8667	28.4833	49.6333	44.9333	Not specified
1449175_at	Gpr65	D	A	76.3333	208.3	322.367	76.4	263	224.067	Not specified
1449220_at	Gimap3	B	A	131.783	839.933	387.2	85.7833	219.833	232.6	nucleotide binding
1449303_at	Sesn3	A	A	150.05	630.333	548.533	169.117	520.933	728.8	Not specified
1449353_at	Wig1		A	35.8833	97.2333	60.5667	55.4	155.8	162.5	zinc ion binding
1449362_a_at	Mink1	C	A	146.833	312.933	185	156.2	422.267	295.8	nucleotide binding
1449380_at	Pacsin1	B	A	75.1	437.1	231.367	50.1333	408.567	333.467	protein binding
1449381_a_at	Pacsin1	A	A	46.05	294.767	186.967	21.1	157.067	185.8	protein binding
1449405_at	Tns1	A	A	40.65	74.2333	64.4	43.3333	85.2	93.3667	actin binding
1449435_at	B4galt3	A	A	118.217	166.7	173.033	103.633	150.5	186.233	Not specified
1449459_s_at	Asb13		A	29.7667	99.6667	55.1	27.4167	140.133	120.3	Not specified
1449471_at	Kcnmb4	B	A	104.583	247.933	184.967	123.767	202.267	191.467	ion channel activity
1449510_at	Zfp467	B	A	17.2333	69.3333	33.9333	10.8667	39.9667	50.1	DNA binding
1449516_a_at	Rgs3	B	A	80.1333	177	152.867	81.8	192.933	157.533	signal transducer activity
1449520_at	AI428795		A	19.5333	41.3667	36.6667	18.4833	122.333	84.5667	binding
1449544_a_at	Kcnh2		A	86.9833	109.067	81.8	70.65	176.767	129.3	two-component sensor activity
1449619_s_at	Arhgap9		A	416.817	943.967	652.9	258.75	508.433	690.467	GTPase activator activity
1449714_at	5730472N09Rik		A	156.117	191.267	216.1	131.95	243.733	210.667	Not specified
1449731_s_at	Nfkbia		A	482.4	947.8	868.467	753.567	1155.83	1254.93	protein binding
1449868_at	Tbx6		A	27.9333	58.3333	39.4667	32.1833	83.3	72.5333	DNA binding
1450027_at	Sdc3	A	A	74.4	138.433	144.033	70.55	125.4	129.6	cytoskeletal protein binding
1450031_at	Aff4		A	167.85	307.867	308.133	181.45	321.367	388.8	Not specified
1450033_a_at	Stat1	A	A	197.75	991.533	713.4	95.9	428.433	764.433	DNA binding
1450034_at	Stat1	A	A	474.817	1410.9	1346	301.4	854.5	1063.37	DNA binding
1450061_at	Enc1	B	A	123.533	516.133	293.1	92.1667	385.9	438.133	actin binding
1450066_at	Ubr1		A	251.367	378.667	357.6	234.2	393.567	388.4	structural constituent of ribosome
1450072_at	Ash1l		A	81.25	168.9	127.633	98.3	216.633	217.1	DNA binding
1450165_at	Slfn2		A	479.433	1748.43	1169.17	331.133	618.3	827.033	Not specified
1450170_x_at	H2-K1	B	A	428.533	1544.9	1151.63	228.35	737.233	1162.63	MHC class I receptor activity
1450191_a_at	Sox13		A	108.533	105.533	91.6667	58.4167	169.033	154.767	DNA binding
1450291_s_at	Ms4a4c	D	A	25.1667	66.1333	138.9	15.55	148.933	133.4	receptor activity
1450435_at	L1cam	C	A	68.1833	185.7	90.5667	62.9667	339.6	226.267	protein binding
1450484_a_at	Tyki		A	33.1167	63.7	50.4	16.5167	34.2333	45.6333	thymidylate kinase activity
1450505_a_at	1810015C04Rik	A	A	88.6167	246.133	166.2	50.1667	146.433	170.4	Not specified
1450541_at	Pvt1		A	28.5	48.2333	36.0333	24.65	57.6667	68.5667	Not specified
1450644_at	Zfp36l1	A	A	290.067	1065.83	843.8	216.1	1146.6	1203	nucleic acid binding
1450647_at	Hps3		A	101.567	155.033	128.2	101.283	177.933	172.833	catalytic activity
1450662_at	Tesk1	A	A	64.4	134.5	137.767	43.2333	110.967	138.8	nucleotide binding
1450678_at	Itgb2	B	A	1364.13	2969.97	2313.13	1071.35	2636.3	2752.5	receptor activity
1450688_at	Rgl2		A	388.533	726.067	503.267	261.533	694.2	767.4	guanyl-nucleotide exchange factor activity
1450698_at	Dusp2		A	240.983	459	942.2	150.1	315.833	505.133	phosphoprotein phosphatase activity
1450756_s_at	Cul3		A	41.9333	59.9	66.1333	39.4333	67.9667	63.8667	Not specified
1450783_at	Ifit1	A	A	57.55	450.3	197.5	47.6167	317.3	372.033	binding
1450814_a_at	Ipo4		A	156.9	191.433	243.733	95	169.6	247.967	binding
1450881_s_at	Gpr137b		A	50.6333	62.8	53.7333	40.9833	102.6	88.6667	Not specified
1450910_at	Cap2	A	A	27.8	53.2333	57.8	39.25	104.9	89.2	Not specified
1450932_s_at	Dock9		A	21.2667	30.7667	27.6667	14.1833	123.833	129.2	guanyl-nucleotide exchange factor activity
1450981_at	Cnn2	A	A	2067.17	3914.77	3356.77	1600.12	3137.43	3172.2	actin binding
1451037_at	Ptpn9		A	94.3833	140.4	95.8	83.9833	155.6	168.3	phosphoprotein phosphatase activity
1451070_at	Gdi1		A	478.833	715.4	495.933	430.067	804.4	737.1	Rab GDP-dissociation inhibitor activity
1451075_s_at	Ctdsp2	C	A	762.05	1119.43	632.933	657.883	1123.47	1073.33	phosphoprotein phosphatase activity
1451097_at	Vasp		A	217.033	704.667	460.1	157.517	395.333	556.233	actin binding
1451114_at	Cmtm6		A	409.417	640.7	461.033	323.983	561.367	615.5	cytokine activity
1451115_at	Pias3		A	39.8167	51.2333	49.9667	36.05	58.4667	67.6667	DNA binding
1451127_at	AW146242	A	A	45.5333	106.167	86.2667	37.8667	89.5333	115.5	Not specified
1451132_at	Pbxip1	A	A	180.933	394	314.567	138.55	292.833	370.2	Not specified
1451138_x_at	Mier2		A	108.517	126.433	98.8	87.6	140.667	128.6	DNA binding
1451188_at	Wdr26		A	564.7	889.067	753.833	363.033	657.567	920.133	Not specified
1451210_at	Ppap2c		A	48.1833	55.6	55.4	37.4333	74.8333	57.7667	phosphatidate phosphatase activity
1451264_at	Frmd6		A	134.583	202.067	152.633	115.8	201	238.5	binding
1451336_at	Lgals4		A	49.3333	100.433	75.1	44.4833	96.9333	86.9	protein binding
1451363_a_at	Dennd2d	B	A	139.85	392.2	221.5	114.433	367.033	441.833	Not specified
1451447_at	Cuedc1		A	17	17.2333	17.7333	28.6667	78.9333	91.3	Not specified
1451474_a_at	Parp8	A	A	14.15	63.7	72.0333	9.81667	30.2	40.2333	NAD+ ADP-ribosyltransferase activity
1451493_at	Ndfip1	A	A	190.733	484.833	581.533	269.483	393.667	432.667	protein binding
1451574_at	Bcl9	C	A	66.4667	159.033	80.7333	60.4667	129.367	141.933	Not specified
1451604_a_at	Acvrl1	B	A	30.7167	291.033	93.8333	31.0833	219.567	207.933	nucleotide binding
1451645_at	Fbs1		A	128.833	220.633	154.3	99.2833	201.2	232.467	cytokine activity
1451655_at	Slfn8	A	A	130	479.733	353.133	97.5167	351.533	403.967	Not specified
1451669_at	Ppm1b	A	A	795.717	1295.53	1317.8	868.417	2088.37	1721.2	magnesium ion binding
1451703_s_at	---		A	685	916.4	806.733	567.733	1077.77	871.833	Not specified
1451728_at	Wdr13		A	68.25	122.8	84.2667	65.0333	181.2	157.567	Not specified
1451752_at	Foxk1		A	39.8667	46.8333	56.2667	32	60.9333	57.2	DNA binding
1451860_a_at	Trim30	A	A	89.6167	223.6	247.333	76.6333	195.733	230.4	DNA binding
1451905_a_at	Mx1	A	A	17.25	60.5	66.6333	13.4167	48.9333	77.7	nucleotide binding
1451989_a_at	Mapre2		A	176.417	258.133	346.9	116.75	371.4	298.767	protein binding
1452045_at	Zfp281	A	A	113.733	414.6	361.633	107	358.533	538.167	zinc ion binding
1452050_at	Camk1d		A	315.85	552.5	452.033	262.867	494.5	549.3	nucleotide binding
1452064_at	Crsp3		A	140.783	155.7	144.467	115.267	163.9	167.6	transcription regulator activity
1452092_at	4631426J05Rik		A	185.9	237.367	190	120.217	298.033	315.033	sulfotransferase activity
1452096_s_at	D230025D16Rik		A	224.883	303.8	213.233	245.383	330.033	344.167	receptor binding
1452143_at	Spnb2		A	1003.03	1765.37	1303.67	768.383	1654.3	1494.2	actin binding
1452150_at	AU040320		A	165.65	232.667	146.567	249.05	343.867	402.167	calcium ion binding
1452151_at	BC021523	A	A	200.95	363.733	356.2	106.367	195.5	281.567	ribulose-bisphosphate carboxylase activity
1452156_a_at	Nisch		A	1303.6	1425.53	1430.7	847.9	2081.57	1707.03	receptor activity
1452176_at	Nup153		A	443.067	541.167	490.367	345.817	583.767	557.833	protein binding
1452198_at	Fbxl10	E	A	284.167	296.9	695.267	192.883	349.667	532	Not specified
1452214_at	Skil	A	A	140.217	464.7	582.833	171.617	640.967	530.733	Not specified
1452222_at	Utrn	A	A	360.4	786.733	837.933	285.2	599.7	714.667	actin binding
1452233_at	Abcc1	A	A	55.7	185.967	180.633	32.7	214.6	215.667	Not specified
1452237_at	Hrb		A	91.25	122	115.433	64.3333	134.567	115.433	DNA binding
1452302_at	Arhgef10	C	A	40.25	79.4333	57.1667	61.6833	144.3	128.1	cysteine-type endopeptidase activity
1452303_at	Arhgef10		A	28.7333	63.7667	50.8333	48.5333	101.267	99.9	cysteine-type endopeptidase activity
1452323_at	Spryd3		A	91.25	131.533	112.4	98.9667	155	151.1	receptor activity
1452327_at	Iqsec1		A	100.933	133.367	115	79.55	158.033	157.333	ARF guanyl-nucleotide exchange factor activity
1452344_at	Synj2	C	A	51.45	84.6333	62.7	38.05	72.8667	73.4667	Not specified
1452373_at	1700081L11Rik		A	181.2	261.133	134.433	147.267	267.233	323.3	Not specified
1452404_at	Phactr2		A	19.0333	27.1667	44.7667	18	30.6	28.5333	Not specified
1452416_at	Il6ra	C	A	8.2	77.1	17.0333	16.4333	91.5667	102.233	receptor activity
1452417_x_at	Igk-V28		A	429.333	163.733	540.167	378.75	859.4	785.333	antigen binding
1452428_a_at	B2m	A	A	1898.02	3439.03	3445.37	1590.43	2416.7	2614.73	protein binding
1452463_x_at	---		A	80.6833	38.1333	107.1	69.7	186.967	146.433	antigen binding
1452519_a_at	Zfp36	C	A	334.217	550.6	336.367	313.017	580.167	565.3	nucleic acid binding
1452653_at	Slc25a22		A	115.533	165.867	138.4	68.5833	201.867	243.8	transporter activity
1452703_at	4631427C17Rik	A	A	241.017	433.467	627.2	196.833	510.833	520.567	adenosylhomocysteinase activity
1452718_at	Edd1		A	332.617	421.533	325.733	320.233	546.867	483.267	ubiquitin-protein ligase activity
1452731_x_at	LOC544988	E	A	20.3833	32.6333	238.933	11.2833	51.4667	70.5667	Not specified
1452812_at	Lphn1		A	176.633	182.367	123.2	125.567	289.867	275.567	signal transducer activity
1452907_at	Galc		A	30.6	54.4333	48.3	29.6333	61.1667	59.9	Not specified
1453196_a_at	Oasl2	B	A	31.9333	148.2	61.0333	24.5667	73.4667	129.933	2'-5'-oligoadenylate synthetase activity
1453238_s_at	3930401B19Rik	A	A	1461.25	3413.9	2465	859.033	4519.8	2989.9	Not specified
1453251_at	Dhx30		A	23.1833	43.5667	33.7667	28.0833	56.0667	56.9667	nucleotide binding
1454149_a_at	Ccnl2	A	A	178.117	365.1	308.667	270.317	761.033	609.567	Not specified
1454606_at	4933426M11Rik	A	A	145.983	269.9	218	109.95	242.567	250.167	Not specified
1454639_x_at	Rpl41		A	252.15	471.567	387.5	236.467	474.7	484.633	structural constituent of ribosome
1454670_at	Rere		A	255.117	421.3	240.4	221.4	583.6	629.867	DNA binding
1454677_at	Timp2		A	271.117	448.1	220.033	283.233	599.7	690.1	enzyme inhibitor activity
1454678_s_at	A130022J15Rik	A	A	50.1	91.2333	82.4667	32.65	83.5	73.0333	Not specified
1454698_at	Ptplad1		A	280.05	545.533	393.3	286.583	457.3	443.367	protein binding
1454703_x_at	Snord22		A	75.9667	138.267	147.633	57.2333	156.933	146.233	protein binding
1454708_at	Ablim1	A	A	1705.62	2783.43	2679.83	1427.17	2164.2	2359.5	actin binding
1454711_at	Trio	A	A	45.2333	128.067	88.6333	40.35	128.233	135.267	nucleotide binding
1454833_at	Rpl35		A	26.4	45.3667	36.3667	29.2667	54.0333	47.2333	structural constituent of ribosome
1454870_x_at	Gpr172b		A	60.9333	101.067	93.3333	45.0167	99.3	77.3333	receptor activity
1454893_at	1110013L07Rik	C	A	272.517	396.033	231.3	212.733	350.133	342.933	Not specified
1454967_at	---	A	A	80.7833	198.633	143.433	103.067	203.467	197.3	Not specified
1455042_at	Tbl1x		A	372.95	588.6	407.067	363.633	644.133	619.1	chromatin binding
1455058_at	Mtmr9		A	107.167	141.467	126.233	104.05	149.567	149.9	inositol or phosphatidylinositol phosphatase activity
1455060_at	RP23-336J1.4		A	34.15	45.4667	39.9667	32.2667	70.2	76.1	nucleotide binding
1455065_x_at	Gnpda1	B	A	115.867	427.2	221.833	151.917	821.633	430.333	glucosamine-6-phosphate deaminase activity
1455066_s_at	9130229H14Rik		A	203.85	318.967	234.333	166.5	329.5	335.567	Not specified
1455071_at	Zbtb7b		A	31.4833	226.067	174.467	24.25	308.533	209	nucleic acid binding
1455143_at	Nlgn2		A	86.3	89.2	71.5333	64.9667	116.833	120.533	catalytic activity
1455204_at	Pitpnc1	C	A	236.917	491.6	213.8	169.383	503.467	439.333	phosphatidylinositol binding
1455252_at	Tsc1		A	124.517	188.133	134.067	112.583	231.633	247.867	Not specified
1455264_at	C1qdc2	A	A	41.3	64.8	78.8333	48.0833	87.6333	81.3333	Not specified
1455291_s_at	Znrf2		A	148.883	199.767	141.1	145.533	304.433	289.767	zinc ion binding
1455310_at	Rbm16		A	96.6167	123.367	86.8667	96.5167	186.567	151.067	nucleic acid binding
1455350_at	Tmem62		A	74	88.7	75.6667	72.7667	103.367	102.533	hydrolase activity
1455408_at	Pla2g4f	E	A	5.43333	11.0667	65.3333	6.03333	25.6667	54.8667	phospholipase A2 activity
1455458_x_at	Gmppa		A	181.733	244.867	200.6	162.467	254.1	227.7	nucleotidyltransferase activity
1455556_at	Notch2		A	134.667	181.067	168	102.533	226.933	205.6	DNA binding
1455581_x_at	9530028C05	A	A	246.183	745.967	677.467	350.833	679.467	698.5	Not specified
1455831_at	Fus		A	223.5	461.6	315.567	192.25	420.367	708.167	Not specified
1455898_x_at	Slc2a3	C	A	191.7	402.6	133.067	213.3	778.467	491.6	transporter activity
1455904_at	Gas5		A	89.8	158.433	211.467	84.6167	221.933	261.633	Not specified
1455956_x_at	Ccnd2	A	A	75.4667	1238.3	804.433	21.5167	992.133	900.567	protein binding
1456005_a_at	Bcl2l11/Bim	A	A	781.617	1959.6	2780.03	836.4	1995.8	2526.77	protein binding
1456117_at	2600005C20Rik		A	173.133	174.8	183.6	101.683	169.867	195.233	superoxide dismutase activity
1456133_x_at	Itgb5		A	140.8	498.6	205.267	170.6	1112.6	625.7	receptor activity
1456174_x_at	Ndrg1		A	189.083	334.2	320.8	70.9333	281.067	227	catalytic activity
1456302_at	Pex6		A	31.0833	50.3333	22.3333	21.8167	70.0667	65.6333	nucleotide binding
1456307_s_at	Adcy7		A	449.817	942.533	651.867	409.667	1608.73	992.3	magnesium ion binding
1456309_x_at	Lasp1		A	304.817	810.5	461.267	365.783	974.3	731.533	actin binding
1456341_a_at	Klf9		A	29.75	36.9	58.7333	15.2	72.7667	68.3333	nucleic acid binding
1456615_a_at	Falz		A	959.133	1335.43	985.667	885.8	1579.63	1492.07	transcription factor binding
1456691_s_at	Srd5a2l		A	102.35	166.233	137.567	90.5167	190.3	157	Not specified
1456737_x_at	Acaa1a		A	178	242.1	259.3	171.833	294.833	254.767	acetyl-CoA C-acetyltransferase activity
1457094_at	She	A	A	34.4833	60.8	55.7333	27.8333	61.9333	53	Not specified
1457272_at	---		A	93.8667	151.867	114.833	76.25	181.9	131.2	Not specified
1459900_at	C79468		A	127.283	206.167	156.533	116.65	286.3	297.133	Not specified
1459920_at	4933415E08Rik		A	42.0333	74.6	43.8333	41.8333	92.7333	105.233	Not specified
1459922_at	AI646383		A	52.9167	113.367	58.6	54.4	178.633	151.7	Not specified
1460176_at	Crk		A	20.8167	32.4333	21.3	24.35	42.3667	47.7	protein binding
1460210_at	Pkd1		A	49.9833	66.8	53.9667	37.4167	89.7667	105.133	cation channel activity
1460218_at	Cd52	A	A	1358.4	4793.13	3886.6	2251.08	4282.83	3882.63	Not specified
1460222_at	Sh3bp1		A	118.3	232.8	128.733	80.95	308.567	223.5	GTPase activator activity
1460324_at	Dnmt3a	A	A	213.533	441.367	428.867	170.767	417.6	409.9	DNA binding
1460344_at	2310033F14Rik	A	A	85.3667	186.533	180.1	91.2833	174.9	262.6	Not specified
1460346_at	Arsa		A	130.533	181.767	155.567	116.35	245.667	219.2	magnesium ion binding
1460359_at	Armcx3	A	A	40.3	94.9	87.6	55.8667	105.533	127.033	binding
1460363_at	Tnrc6c		A	140.15	202.233	95.5	136.633	285.767	249.933	nucleic acid binding
1460378_a_at	Tes	A	A	664.75	1606.67	1485.2	510.917	784.2	966.933	zinc ion binding
1460555_at	6330500D04Rik	B	A	534.883	1617.37	784.733	268.65	907.6	784.3	binding
1460571_at	Dicer1	A	A	91.5167	153.433	143.667	84.5833	183.4	150.233	nucleotide binding
1460579_at	Dnpep		A	45.0833	69.2333	74	39.7167	81.2667	68.8333	aminopeptidase activity
1460594_a_at	Gmppa		A	102.7	132.167	108.833	111.417	164.167	163.967	nucleotidyltransferase activity
1460610_at	9430057O19Rik		A	126.083	126.267	108.267	109.967	137.233	148.1	carboxypeptidase A activity
1460707_at	Ptp4a2		A	779.383	981.567	943.633	809.517	1190.5	1176.63	phosphoprotein phosphatase activity
1460735_at	Svil		A	223.75	294.133	237.933	157.683	261.4	295.367	actin binding
1417813_at	Ikbke	B	B	156.45	647.267	420.167	118.8	502.233	609.867	nucleotide binding
1418004_a_at	1810009M01Rik		B	232.85	268.8	261.033	151.617	290.667	237.133	Not specified
1418518_at	Furin		B	88.1	98.7667	121.1	74.1333	159.633	113.167	serine-type endopeptidase activity
1424580_at	Slc35a3		B	18.5667	21.3667	18.6333	15.8667	45.8667	29	nucleotide-sugar transporter activity
1424720_at	Mgat4b		B	73.45	71.6333	77.5333	49.5333	101.7	77.6	Not specified
1424790_at	2900084M01Rik		B	33.6667	45.2	39.2333	41.3167	86.4333	62.5333	binding
1427660_x_at	Igk-V28		B	614.35	299.933	765.133	571.833	1692.4	1019.43	antigen binding
1444028_s_at	Dock9		B	33.3	49.7	49.0667	30.2	324.233	177.167	guanyl-nucleotide exchange factor activity
1448904_at	D6Wsu176e		B	94.6667	170.4	88.2667	52.8333	119.567	92.9667	cytokine activity
1449484_at	Stc2		B	16	16.7667	20.9667	24.4	74.9333	52.5	hormone activity
1450816_at	Polg2		B	165.433	259.767	204.933	174.4	254.667	237.533	DNA binding
1417810_a_at	Kcnb1		C	207.95	191	150.1	198.1	258.467	195.367	ion channel activity
1418126_at	Ccl5		C	43.15	20.6667	49.5667	36.2333	187.3	37.3333	cytokine activity
1418938_at	Dio2		C	31.0167	42.7	36.4	30.15	55.6333	38	thyroxine 5'-deiodinase activity
1419872_at	Csf1r		C	115.217	116.933	172.333	71.3167	425.467	129.5	nucleotide binding
1420699_at	Clec7a		C	58.1833	65.5	104.9	55.2	125.767	71.8667	opsonin binding
1422117_s_at	Khdrbs2		C	29.95	41.6	46.6	30.3667	46.7	30.3667	RNA binding
1422301_at	Ftl2		C	60.7833	94.7333	82.7333	67.0833	102.167	72.5333	binding
1422476_at	Ifi30		C	136.067	148.3	134.4	126.1	339.667	162.367	disulfide oxidoreductase activity
1424871_s_at	1500031H01Rik		C	103.467	165.067	127.7	107.333	180.767	137.167	Not specified
1425372_at	Dnajc19		C	19.95	27.1	22.7333	19.7167	47.4	24.4333	heat shock protein binding
1426808_at	Lgals3		C	34.5667	29.1667	68.1333	34.6333	148.967	59.9	protein binding
1427041_at	BC013712		C	44.05	40.8667	48.1333	36.55	90.5	51.5667	Not specified
1428018_a_at	Cd300d		C	52.65	54.5333	69.9333	49.4	90.5	60.1	receptor activity
1433573_x_at	Prss2	C	C	48.75	112.8	50.8	78.6167	192.333	112.033	serine-type endopeptidase activity
1433806_x_at	Calr		C	923.367	1276.87	959.4	1064.33	1724.03	1288.2	calcium ion binding
1434366_x_at	C1qb		C	55.3833	56.5	154.233	31.25	284.733	48.5	tumor necrosis factor receptor binding
1434597_at	Larp5		C	932.733	879.833	661.667	1011.75	1405.43	1050.17	Not specified
1435477_s_at	Fcgr2b		C	23.75	18.4333	34.1333	15	53.4	21.8	receptor activity
1436784_x_at	Sf3b4		C	249.733	277.267	233.533	220.133	320.733	229.567	nucleic acid binding
1437984_x_at	Bat1a		C	1865.03	2202.27	1980.4	1890.58	2487.9	1975.63	nucleotide binding
1437999_x_at	Pigq		C	935.383	940.667	895.3	857.983	1367.77	972.4	Not specified
1438559_x_at	Slc44a2		C	2817.68	4101.07	2793.67	2329.42	5278.33	3298.63	cysteine-type endopeptidase activity
1439255_s_at	Gpr137b		C	35.7667	58.2	34.4333	34.55	77.5	40.2	Not specified
1448374_at	Med28		C	53.4	68.8	46.7333	47.7833	78.8333	46.6333	actin binding
1448946_at	Kif3c		C	233.25	350.5	278.567	232.05	382.833	300.667	nucleotide binding
1451161_a_at	Emr1		C	45.8167	48.5333	48.2667	36.1833	90.9667	51.0333	signal transducer activity
1451247_at	Mfsd1	A	C	186.417	369.5	321.833	255.883	439.067	321.567	transporter activity
1451584_at	Havcr2		C	12.3333	18.6667	11.0667	16.2167	29.6667	17.1	protein kinase activity
1452502_at	Serf1		C	17.45	28.4	24.9333	15.9	35.5	22.6667	Not specified
1452617_at	Ssbp1		C	19.3333	16.8333	33.1333	19.9	49.8667	20.6333	nucleic acid binding
1452929_at	Rsn	C	C	160.217	312.167	200.033	131.133	385.433	309.5	protein binding
1455158_at	Itga3		C	31.7833	37.5667	43.4	38.9333	75.7333	42.4333	receptor activity
1455994_x_at	Elovl1		C	348.45	381.433	337	322.25	422.1	353.667	Not specified
1456011_x_at	Acaa1a		C	78.4333	99.1	66.7667	81.3167	128.3	79.9333	acetyl-CoA C-acetyltransferase activity
1456312_x_at	Gsn	C	C	1831.35	2958.93	1732.73	2068.97	2741.07	1815.63	actin binding
1456530_x_at	Elovl1		C	406.767	473.133	427.3	369.383	599.433	416.367	Not specified
1460330_at	Anxa3		C	28	28.0333	35.4667	24.3833	42.2	27.1333	phospholipase inhibitor activity
1417393_a_at	C1qdc2	D	D	100.083	470.067	1101	78.6	156.533	298.433	Not specified
1417689_a_at	Pdzk1ip1	D	D	22.4833	41.7	355.567	21.4833	46.4	116.333	Not specified
1417793_at	Iigp2		D	144.717	240.467	208.433	82.9	151.067	276.033	GTPase activity
1417856_at	Relb	D	D	29.5	227.533	381.767	21.1	126.1	243.933	DNA binding
1418099_at	Tnfrsf1b	D	D	125.967	301.467	658.9	62.4167	170.267	343.667	receptor activity
1418133_at	Bcl3	A	D	4.71667	124.9	146.4	1.56667	119.833	226	DNA binding
1418240_at	Gbp2	B	D	131.95	539.467	413.9	116.883	226.167	418.5	nucleotide binding
1418390_at	Phf21a	C	D	64.9333	120.033	53.4	63.3	111.6	151.133	DNA binding
1418758_a_at	Pscd3	D	D	70.5333	165	317.9	118.167	231.567	389.2	Not specified
1421654_a_at	Lmna	D	D	11.7667	71.7	207.1	15.4833	96.6	279.433	structural molecule activity
1421840_at	Abca1	A	D	66.3833	143.9	123.967	77.3833	203.967	288.567	nucleotide binding
1421861_at	Clstn1	A	D	32.5	65.1333	69.6333	39.9	72.0667	93.1	calcium ion binding
1422303_a_at	Tnfrsf18	D	D	160.967	768.3	1575.73	209.95	634.333	1103.8	receptor activity
1423021_s_at	Insl3	A	D	109.6	316	247.7	105.067	229.533	337.967	hormone activity
1424034_at	Rora	D	D	39.7833	150	449.633	25.5167	118.5	191.7	DNA binding
1424067_at	Icam1	D	D	113.083	265.067	501.7	86.4833	272.267	462.067	protein binding
1424268_at	Smox	D	D	124.017	228.833	561.033	81.1833	117.7	191.867	oxidoreductase activity
1426208_x_at	Plagl1	E	D	1.31667	1.86667	62.1333	1.85	18.5	82.1	DNA binding
1426568_at	Slc2a9		D	46.6333	113.9	79.5	40.3833	116.9	137.033	sugar porter activity
1426604_at	Rnasel		D	81.3667	152.467	112.633	68.25	124.533	208.767	Not specified
1427705_a_at	Nfkb1	D	D	270.667	603.8	965.833	203.25	505.4	679.567	DNA binding
1427746_x_at	H2-K1	A	D	153.283	818.933	669.133	96.1833	255.233	856.233	MHC class I receptor activity
1427932_s_at	1200003I10Rik	B	D	335.083	2575.8	548.1	195.983	1054.37	2731.87	Not specified
1438676_at	Mpa2l	A	D	89.2833	228.967	305.133	63.8333	121.633	259.967	GTPase activity
1448613_at	Ecm1	A	D	54.6167	175.333	230.167	52.9333	149.933	207.667	carrier activity
1449014_at	Lactb	D	D	114.05	191.333	471.633	174.8	182.467	355.4	hydrolase activity
1449037_at	Crem	D	D	39.7167	109.3	262.5	38.6167	70.2	101.367	DNA binding
1449235_at	Fasl	A	D	18.0167	50.5667	80.3333	18.4167	36.4667	78.5667	cytokine activity
1449773_s_at	Gadd45b	D	D	25.7833	200.933	1329.87	18.2667	259.367	604.033	protein binding
1450971_at	Gadd45b	D	D	12.7167	125.933	1032.83	4.28333	178.7	642.9	protein binding
1451564_at	Parp14	A	D	189.3	768.533	733.767	113.5	434.667	735.767	nucleotide binding
1452306_at	Zfyve26		D	122	172.767	150.833	82.4167	131.2	197.267	zinc ion binding
1452514_a_at	Kit	E	D	30.8167	29.7333	184.5	25.45	66.1333	172.467	nucleotide binding
1453851_a_at	Gadd45g	D	D	18.8833	74.2333	161.467	14.3333	55.6	104.133	protein binding
1455242_at	Foxp1		D	125.3	357.967	193.833	125.467	246.833	406.133	nucleic acid binding
1455477_s_at	Pdzk1ip1	E	D	37.65	55.1333	326.9	17.7	75.6333	154.167	Not specified
1455992_at	Vgll4		D	176.783	301.5	308.233	129.717	194.233	290.433	Not specified
1460469_at	Tnfrsf9	D	D	35.15	282.033	1056.9	39.25	242.133	675.067	receptor activity
1416957_at	Pou2af1		E	64.8167	44.2	72.1667	58.3167	73.3333	109.667	DNA binding
1417209_at	Sertad2		E	122.567	182.7	153.567	103.967	139.933	205.667	transcription coactivator activity
1418842_at	Hcls1	D	E	329.067	624.667	782.7	291.65	336.933	620.833	protein binding
1419334_at	Ctla4	A	E	40.2	66.4	90.4333	24.7333	37.4667	89.6	Not specified
1422455_s_at	Nsf		E	83.35	120.767	77.3667	70.4667	93.9333	194.733	Not specified
1423158_at	Gnpnat1	A	E	31.8833	93.6333	158.3	32.7667	49.4333	96.4667	glucosamine 6-phosphate N-acetyltransferase activity
1424743_at	2610003J06Rik		E	85.85	115.767	95.0333	63.8167	81.6	105.8	Not specified
1426450_at	Plcl2		E	319.583	412	311.033	272.783	267.3	390.333	phosphoinositide phospholipase C activity
1426870_at	Fbxo33		E	136.383	186.167	173.7	122.65	164.933	220.633	Not specified
1426942_at	Aim1	A	E	64.55	227.5	289	76.2167	143.667	272.833	Not specified
1427522_at	Arhgap20		E	10.3167	38.8667	90.5333	20.1	60.4667	232.233	GTPase activator activity
1433605_at	Inpp5a		E	48.8667	65.5667	62.5333	43.4333	55.0667	81.4667	inositol-polyphosphate 5-phosphatase activity
1434116_at	Cbx2		E	180.65	199.367	174.6	168.667	193.6	227	DNA binding
1434453_at	Polr3a		E	81.2833	100.233	93.2667	68.6	76.0333	99.2	DNA-directed RNA polymerase activity
1434697_at	1110001P04Rik		E	619.3	708.267	695.733	579.45	566.933	839.8	Not specified
1435449_at	Bcl2l11/Bim	D	E	52.4167	135.3	290.1	45.3333	79	273.5	protein binding
1435789_x_at	---		E	94.6167	114	121.8	100.05	101.5	161.033	Not specified
1437205_at	Tcf25		E	158.95	228.433	143.6	130.033	189.933	327.233	binding
1448335_s_at	Ccni		E	117.417	124.8	140.267	94.5	76.3667	176.133	cyclin-dependent protein kinase regulator activity
1450400_at	Ncoa6ip		E	54.15	62.7	69.9333	44.7667	45.7	89.7	receptor activity
1451003_at	Map3k7ip2		E	132	164.7	117.6	75.5833	98.2667	217.6	zinc ion binding
1451339_at	Suox	A	E	81.1	212.5	248.867	78.15	121.467	175.5	iron ion binding
1451520_at	---		E	105.75	143.6	123.7	91.6833	112.067	158.333	Not specified
1452360_a_at	Jarid1a		E	68.8167	97.8	62.8	83.8167	74.4333	202.533	DNA binding
1456006_at	Bcl2l11/Bim	D	E	61.0333	147.667	395.833	46.1	75.6333	170.433	protein binding
1456066_a_at	Rpo1-4		E	32.4167	64.5667	52.2667	18.65	20.9667	46.1333	DNA binding
1459908_at	Cd47		E	45.4333	35.3333	59.9333	27.25	22.6333	115.733	protein binding
1460409_at	Cpt1a		E	114.033	102.933	131.267	81.5667	87.7667	119.767	carnitine O-palmitoyltransferase activity
1415673_at	Psph		G	190.4	151.9	176.967	159.533	114.767	113.3	magnesium ion binding
1415695_at	Psma1	I	G	908.95	646.7	881.933	937.55	485.067	674.233	endopeptidase activity
1415714_a_at	2610209M04Rik		G	809.25	444.833	559.967	1104.42	603	449	Not specified
1415759_a_at	Hbxip		G	637.45	458.233	650.7	700.75	358.067	504	Not specified
1415760_s_at	Atox1		G	581.633	478.333	694.867	688.35	461.5	482.533	copper ion transporter activity
1415783_at	Vps35		G	448.583	435.733	462.733	623.85	396.6	413.967	Not specified
1415802_at	Slc16a1	G	G	581.667	209	213.467	688.367	219.667	295.367	transporter activity
1415810_at	Uhrf1		G	822.517	93.7	172.2	895.65	229.533	267.5	DNA binding
1415816_at	Cct7	G	G	2032.88	1170.1	1366.47	1905.38	946.467	1125.57	nucleotide binding
1415829_at	Lbr	G	G	1450.73	730.8	693.467	1392.15	756.167	806.8	nucleic acid binding
1415860_at	Kpna2	H	G	1589.42	416.7	860.567	1773.68	800.067	662.5	binding
1415865_s_at	Bpgm		G	327.167	303.467	313.8	399.233	191.767	270.8	Not specified
1415867_at	Cct4		G	1473.63	1050.13	1158.87	1641.92	962.1	993.867	nucleotide binding
1415878_at	Rrm1	H	G	1841.15	274.733	612.3	1269.85	312.033	395.567	nucleotide binding
1415888_at	Hdgf	G	G	700.867	313.8	277.533	749.717	379.6	485.033	growth factor activity
1415910_s_at	Ciapin1		G	352.933	259.933	310.167	349.467	279.3	262.633	methyltransferase activity
1415914_at	Hnrpab		G	2854.37	1924.67	2289.53	2662.02	2087.4	2060.57	nucleotide binding
1415918_a_at	Tpi1	G	G	761.033	279.833	363.3	741.633	242.233	318.467	triose-phosphate isomerase activity
1415925_a_at	Nup62	G	G	1885.87	797.133	825.533	1816.38	924.267	786.733	nucleocytoplasmic transporter activity
1415950_a_at	Pebp1		G	1444.83	1193.8	1405.1	1393.57	1051.97	1116.87	nucleotide binding
1415962_at	Eif3s3		G	2575.98	2421.47	2576.37	2989.47	1281.1	1720.9	translation initiation factor activity
1415987_at	Hdlbp	G	G	400.317	276.3	273.433	346.167	275.033	262.733	nucleic acid binding
1415993_at	Sqle	G	G	264	78.7333	115.967	181.45	90.4333	85.2667	squalene monooxygenase activity
1415995_at	Casp6		G	268.417	282.6	309.933	324.883	203.5	251.367	peptidase activity
1416000_a_at	Prdx1	I	G	1777.93	1146.33	1686.8	1895.7	859.733	975.4	peroxidase activity
1416004_at	Ywhah		G	1238.8	1029	1045.23	1238.55	977.1	918.333	monooxygenase activity
1416022_at	Fabp5	I	G	382.9	87.4667	217.8	285.2	96.6667	103.467	binding
1416028_a_at	Hn1		G	616.9	412.333	547.633	722.183	305.7	350.4	Not specified
1416034_at	Cd24a	L	G	364.533	133.233	603.3	700.917	145.9	171.667	Not specified
1416042_s_at	Nasp	H	G	548.517	178.6	274.8	581.417	184.167	212.6	protein binding
1416058_s_at	Atp5c1		G	2949.35	2405.9	2536.17	3545.78	1746.03	2138.3	Not specified
1416073_a_at	Nup85	G	G	511.35	283.7	230.467	413.383	293.933	296.367	porin activity
1416076_at	Ccnb1-rs1	H	G	417.2	23.5333	122.767	388.333	51.5	71.8	cyclin-dependent protein kinase regulator activity
1416118_at	LOC630539	G	G	546.667	317.933	377.833	353.65	220.3	258.167	protein binding
1416120_at	Rrm2	H	G	745.783	46.7	162.4	565.833	110.433	136.267	ribonucleoside-diphosphate reductase activity
1416138_at	Anxa7		G	202.8	191.967	236.767	148.417	100.533	116.533	calcium ion binding
1416142_at	---		G	236.083	160.633	203.433	706.767	298.3	304.867	Not specified
1416150_a_at	Sfrs3		G	1239.38	679.467	978.667	1453.47	856.4	745.733	nucleotide binding
1416152_a_at	Sfrs3		G	134.783	71.0667	122	142.117	78.7333	90.1667	nucleotide binding
1416155_at	Hmgb3	H	G	937.433	175.667	475.4	821.333	214.767	284.433	DNA binding
1416161_at	Rad21		G	671.4	357.533	506.4	587.533	377.233	449.233	RNA binding
1416163_at	Cops4		G	221.75	174.8	203.833	236.05	94.8	136.533	binding
1416166_a_at	Prdx4		G	45.7833	18.3667	29.8667	102.4	34.5	31.6333	peroxidase activity
1416167_at	Prdx4	G	G	376.967	94.3333	107.333	610.767	146.4	162	peroxidase activity
1416175_a_at	Vdac3		G	1166.72	717	940.767	1585.92	761.1	779.633	voltage-gated ion-selective channel activity
1416176_at	Hmgb1	I	G	911.283	442.133	649.8	1194.78	694.933	576.633	DNA binding
1416177_at	Rbmxrt	I	G	706.117	451.333	604.3	716.8	369.267	487	nucleotide binding
1416183_a_at	Ldhb	G	G	1697.42	857.467	902.433	1566.68	593.367	608.7	L-lactate dehydrogenase activity
1416186_at	Pnrc2		G	95.2	132.667	105.867	176.667	142.7	132.3	Not specified
1416197_at	Snrp1c		G	993.767	664.2	885	905.333	553.3	564.633	nucleic acid binding
1416212_at	Magoh	I	G	1028.68	518.633	782	1081.23	474.667	538.967	RNA binding
1416214_at	Mcm4	G	G	1268.38	448.867	513.633	1078.5	595.133	596.233	nucleotide binding
1416220_at	Spcs1		G	982.3	903.967	1100.5	1102.4	673.267	797.267	peptidase activity
1416229_at	Rfk		G	68.2333	57.6333	78.3333	112.567	79.1667	63.5	nucleotide binding
1416234_at	Lrrc59	H	G	720.967	375.267	479.9	561.283	304.133	411	Not specified
1416251_at	Mcm6	G	G	1011.18	199.233	315.6	774.5	243.833	242.733	nucleotide binding
1416253_at	Cdkn2d		G	357.433	329	407.933	384.817	222.2	254.5	DNA binding
1416256_a_at	Tubb5	G	G	4163.3	2544.73	3090.5	3984.1	2144.37	2317.1	nucleotide binding
1416258_at	Tk1	H	G	616.617	42.5667	153.9	437.667	83.3333	99.9	nucleotide binding
1416260_a_at	Snx1		G	347.55	322.133	304.2	403.867	261.967	280.7	protein binding
1416269_at	Atp5j2		G	607.15	469.4	548.3	749.133	384.6	386.867	hydrogen ion transporter activity
1416278_a_at	Atp5o		G	1228.27	814.4	1112.53	1380.48	550.167	770.633	Not specified
1416280_at	Uble1b	G	G	1151.55	865.233	840.867	1180.17	765.4	845.967	nucleotide binding
1416285_at	Ndufc1		G	525.283	324.6	494.1	647.333	358.233	324.767	NADH dehydrogenase activity
1416299_at	Shcbp1	H	G	389.883	37.2333	171.433	394.883	143.4	101.3	protein binding
1416309_at	Nusap1	H	G	598.6	46.9667	186.6	860.867	185.667	137.9	microtubule binding
1416310_at	Nusap1		G	23.0833	15.7	15.0667	32.1333	16.4	14.4667	microtubule binding
1416326_at	Crip1	H	G	3040.52	1278	2137.57	3200.48	1467.97	1226.1	zinc ion binding
1416336_s_at	Snrpd1	H	G	557.4	223.433	376.9	556.017	215.9	207.367	Not specified
1416341_at	Polr2c		G	599.767	372.333	450.533	528.183	300	320.033	DNA binding
1416344_at	Lamp2		G	111.267	119.633	146.033	204.167	130.367	146.7	aminoacyl-tRNA ligase activity
1416345_at	Timm8a1	H	G	554.4	257.533	351.733	497.267	292.733	327.833	zinc ion binding
1416362_a_at	Fkbp4	G	G	489.383	208.6	294.367	285.733	127.233	135.9	peptidyl-prolyl cis-trans isomerase activity
1416366_at	LOC675851		G	218.217	99	268.833	106.783	36.0667	58.3333	Not specified
1416367_at	1110001J03Rik		G	149.633	96.1333	110.333	150.4	100.133	83.5	Not specified
1416389_a_at	Rcbtb2	G	G	1022.18	442.3	409.4	1264.78	425.9	512.7	protein binding
1416390_at	Rcbtb2	G	G	117.433	81	67.8667	169.433	81.3333	109.7	protein binding
1416394_at	Bag1		G	624.483	450.433	532.133	596.5	316.067	375.333	protein binding
1416399_a_at	Hmox2		G	953.05	785.933	842.3	1013.78	597.533	644.9	heme oxygenase (decyclizing) activity
1416410_at	Pafah1b3		G	310.417	131.133	234.667	261.95	103.933	126.4	Not specified
1416415_a_at	H2afz	H	G	4035.63	1560.87	3004	4827.37	1785.6	2022.3	DNA binding
1416433_at	Rpa2	G	G	345.417	145.067	187.133	358.717	140.833	169.8	nucleic acid binding
1416439_at	2410015N17Rik	H	G	739.467	185.067	316.833	782	230.667	231.933	Not specified
1416452_at	Oat	G	G	420.25	282.833	256.333	406.95	250.267	251.967	ornithine-oxo-acid transaminase activity
1416457_at	Ddah2	G	G	316.717	106.033	145.7	277.333	127.733	113.933	catalytic activity
1416486_at	Scye1		G	695.317	481.267	607.467	864.233	323.2	437.5	tRNA binding
1416495_s_at	Ndufs5		G	443.267	295.8	414.067	425.167	186.4	204.033	NADH dehydrogenase activity
1416506_at	Psma6		G	1260.23	857.567	1137.5	1492.78	623.467	791.733	endopeptidase activity
1416529_at	Emp1	H	G	139.8	13.7333	41.1667	235.583	43.3	27.3667	Not specified
1416530_a_at	Pnp	H	G	684.217	434.367	545.367	454.883	254.367	293.133	Not specified
1416544_at	Ezh2	H	G	1574.33	514.9	801.367	1706.55	727	751.433	DNA binding
1416547_at	Ndufb3		G	972.367	751.933	864.767	1227.08	805.367	718.733	NADH dehydrogenase activity
1416554_at	Pdlim1		G	1564.82	1702.27	1489.63	1025.75	491.067	576.567	transcription coactivator activity
1416558_at	Melk	H	G	157.183	24.8667	65.1	256.017	71.6	75.3667	nucleotide binding
1416569_at	Actl6a	H	G	435.467	241.7	316.733	439.933	214.367	263.1	chromatin binding
1416575_at	Cdc45l	H	G	243.333	44.2333	88.5667	212.167	74.3333	75.1333	Not specified
1416582_a_at	Bad		G	209.467	163.367	144.5	351.217	170.8	148.5	protein binding
1416595_at	Mrps22		G	305.8	149.367	180.233	362.65	141.167	173.933	structural constituent of ribosome
1416630_at	Id3	I	G	647.8	475.667	718.067	620.733	470.833	483.5	protein binding
1416641_at	Lig1	H	G	1035.63	111.267	247.6	766.15	217.067	239.567	nucleotide binding
1416664_at	Cdc20	H	G	965.15	153	497.2	733.883	232	270.4	protein binding
1416665_at	Coq7	H	G	327.7	160.933	208.067	279.283	136.7	158.933	Not specified
1416678_at	Cops3	G	G	841.367	463.4	527.467	873.25	397.633	420.733	binding
1416726_s_at	Ube2s	G	G	834.517	206.033	359.267	569.217	111.133	141.6	ubiquitin-protein ligase activity
1416748_a_at	Mre11a		G	136.317	105.167	101.867	129.583	78.8333	91.8667	nuclease activity
1416757_at	Zwilch	G	G	119.567	16.7333	38.8667	110.967	33.7333	33.1667	Not specified
1416793_at	Arl6ip2	G	G	663.433	299.4	272.3	1100.43	369.9	290.367	protein binding
1416802_a_at	Cdca5	H	G	1573.88	142.367	374.6	1605.93	444.633	323.133	protein binding
1416824_at	B230118H07Rik	G	G	84.5167	31.7	46.2333	86.95	49.4333	41	Not specified
1416832_at	Slc39a8	G	G	74.9167	45.2333	35.0333	100.7	76.3333	71.1667	metal ion transporter activity
1416834_x_at	Ndufb2		G	305.983	224.467	369.433	418.767	171.3	191.9	NADH dehydrogenase activity
1416843_at	Pde6d		G	91.0167	82.9333	83.9	83.8	63.6	60.7	Not specified
1416848_at	Ubl5	G	G	248	111.833	121.2	309	122.967	119.4	Not specified
1416850_s_at	D10Ertd214e	H	G	1083.07	373.367	551.567	1338.65	629.3	531.367	Not specified
1416856_at	3230401D17Rik		G	404.6	364.967	378.9	516.5	310.567	349.433	Not specified
1416868_at	Cdkn2c	H	G	1008.58	337.9	533.9	957.75	466.567	409.4	DNA binding
1416872_at	Tspan6	H	G	114.083	60.7333	88.9	157.417	93.5333	90.4	Not specified
1416877_a_at	Mrpl51	H	G	1105.12	660.5	890.167	1256.97	644.367	642.267	structural constituent of ribosome
1416893_at	3110001A13Rik		G	82.2833	65.4333	111.3	128.483	63.3333	78.2667	Not specified
1416902_a_at	Cox5b		G	1113.15	799.2	969.2	1219.22	658.167	842.567	cytochrome-c oxidase activity
1416910_at	Dnajc15	G	G	526.7	211.133	271.033	302.05	170.1	150.267	unfolded protein binding
1416930_at	Ly6d	H	G	612.083	47.5333	130.3	255.717	52.9667	40.9	Not specified
1416938_at	Chchd1		G	642.167	461.7	541.867	903.567	389.7	370.567	Not specified
1416943_at	Ube2e1	G	G	881.517	497.533	644.367	938.75	526.233	540.567	ubiquitin conjugating enzyme activity
1416948_at	Mrpl23		G	827.45	557.633	615.3	813	428	450.633	nucleotide binding
1416950_at	Tnfaip8		G	629.117	510.567	631.8	828.7	407.133	489	Not specified
1416961_at	Bub1b	H	G	483.517	25.8	114.9	421.733	83.3667	80.7667	nucleotide binding
1416962_at	Rcc1	H	G	299.467	102.267	193.5	238.2	97.6333	133.233	DNA binding
1416971_at	Cox7a2	I	G	1674.7	1086.63	1488.47	2327.72	1026.6	1021.93	cytochrome-c oxidase activity
1416972_at	Nhp2l1	G	G	1101.03	648.267	770.633	1412.25	683.133	657.967	RNA binding
1416973_at	Nhp2l1	G	G	1493.57	727.7	867.267	2206.23	851.233	790.333	RNA binding
1416979_at	2510048O06Rik		G	764.3	515.033	857.533	616.667	299.7	370.4	Not specified
1417004_at	Tsg101		G	498.167	472.267	628.467	538.867	362.433	379.333	transcription corepressor activity
1417019_a_at	Cdc6	H	G	401.033	16.9667	53.7667	359.283	75.0667	68.2333	nucleotide binding
1417035_at	Sac3d1		G	177.867	120.2	124.967	136.333	97.3	81.3333	Not specified
1417037_at	Orc6l	H	G	340.083	85.2667	153.5	327.933	131.833	109.333	DNA binding
1417045_at	Bid	H	G	167.35	34.5	109.333	183.7	65.4667	87.6	Not specified
1417075_at	2010309E21Rik		G	227.2	203.333	247.767	239.167	143.9	153.267	Not specified
1417082_at	Anp32b		G	2723.58	1957.83	2291.47	2712.55	1795.33	1877.37	Not specified
1417093_a_at	Gtf2h4	H	G	570.65	78.2333	192.033	565.083	87.4333	129.4	transcription factor activity
1417125_at	Ahcy	G	G	840.117	333.6	452.933	840.267	372.133	397.333	adenosylhomocysteinase activity
1417157_at	Actr10		G	1042.6	913.6	895.833	1453.8	710.7	813.133	structural molecule activity
1417174_at	1810021J13Rik	G	G	65.35	49.8	57.4333	79.5	43.6333	55.5667	Not specified
1417177_at	Galk1	G	G	943.75	257.867	380.5	789.067	266.167	380.967	Not specified
1417203_at	Ethe1		G	159.8	148.233	148.267	163.533	117.733	119.2	zinc ion binding
1417241_at	X83328		G	256.267	173.433	184.467	380.367	187.9	184.333	peptidase activity
1417253_at	Frg1		G	342.417	322.9	277	636.117	410.9	434.033	transporter activity
1417299_at	Nek2	H	G	222.867	29.5333	64.3667	99.8667	49.2	58.2333	nucleotide binding
1417311_at	Crip2	I	G	53.4333	28.8333	50.3667	57.9	35.9333	33.6	zinc ion binding
1417331_a_at	Arl6	H	G	32.3167	11.4667	20.1	86.4333	43.9	31.0333	nucleotide binding
1417340_at	Txnl2	I	G	135.167	87.1333	155.233	144.067	58.5667	83.2	electron carrier activity
1417344_at	2900064A13Rik		G	710.417	638.1	651.667	759.083	458.6	490.433	Not specified
1417346_at	Pycard		G	2005.45	2011.37	1825.47	2930.73	1442.2	1666.57	transcription factor activity
1417352_s_at	Snrpa1	I	G	600.3	310.533	494.633	613.633	238.3	346.833	RNA binding
1417366_s_at	Calm1		G	230.717	242.533	297.533	238.7	131.1	164.233	calcium ion binding
1417387_at	Med31	G	G	324.417	176.467	228.833	355.117	202.6	205.733	protein binding
1417388_at	Bex2		G	23.7833	29.5	33.2667	53.5167	32.5667	29.2	Not specified
1417437_at	Xrcc6	G	G	1019.73	178.267	245.533	760.017	185.467	222.133	nucleotide binding
1417441_at	Dnajc12		G	123.417	107.867	135.967	216.483	86.4333	102.633	heat shock protein binding
1417445_at	Kntc2		G	126.933	31.9333	89.8333	148.15	36.7	52.6	protein binding
1417450_a_at	Tacc3	H	G	346.7	30.7667	77.9333	300.267	51.6333	57.3333	protein binding
1417457_at	Cks2	H	G	1735.43	144	744.067	1990.83	675.4	377.5	cyclin-dependent protein kinase activity
1417458_s_at	Cks2	H	G	1416.75	145	653.1	1342.13	406.9	370	cyclin-dependent protein kinase activity
1417478_a_at	4930511A21Rik		G	119.167	102.233	144.1	146.717	89.1667	101.6	calcium ion binding
1417506_at	Gmnn	H	G	875.133	124.5	258.533	585.95	127.6	96.6333	protein binding
1417511_at	Lyar	H	G	467.367	228.867	358.633	418.7	266.067	259.7	zinc ion binding
1417541_at	Hells	H	G	189.517	32.3333	91.5333	264.217	104.4	77.1667	nucleotide binding
1417573_at	2010311D03Rik	I	G	524.9	439.667	558.767	586.833	387.433	456.533	Not specified
1417629_at	Prodh	G	G	66.2833	40.3333	45.8	79.4667	46.4	40.1667	proline dehydrogenase activity
1417640_at	Cd79b	H	G	130.75	42.6333	84.3667	93.8833	54.6333	59.2333	transmembrane receptor activity
1417656_at	Mybl2	G	G	137.3	38.6	38.3	105.7	57.1	47.0667	DNA binding
1417659_at	Vps29		G	306.5	219.833	271.033	417.067	187.333	215.833	hydrolase activity
1417679_at	Gfi1	H	G	332.383	91.4	231.633	393.733	135.3	197.7	nucleic acid binding
1417681_at	Nudt21	G	G	1124.78	616.167	755.3	1298.72	489.967	522.467	RNA binding
1417718_at	Eif3s4		G	1710.65	1178	1317.97	1626.17	979.233	1087.57	nucleotide binding
1417719_at	Sap30	G	G	303.75	74.4	118.3	225.217	118.633	104.367	protein binding
1417720_at	Polr2j		G	688.533	403.933	535.067	744.75	354	313.5	DNA binding
1417737_at	Mrps31		G	184.533	152.667	143.467	221.1	135.867	140.267	DNA binding
1417777_at	Ltb4dh	I	G	270.35	149.133	261.167	404.633	196.9	217.433	Not specified
1417778_at	Zfp35		G	164.367	162.267	206.267	203.833	156.633	165.3	nucleic acid binding
1417822_at	D17H6S56E-5	H	G	899.667	171.667	400.333	653.2	247.667	287.167	structural molecule activity
1417825_at	Esd		G	1313.7	1112.83	1345.2	1570.98	912.767	912.7	catalytic activity
1417840_at	1500031L02Rik		G	507.617	384.5	452.233	686.767	403.6	427.633	Not specified
1417841_at	Pxmp2	H	G	104.417	50.9	81.8	75.45	58.1667	52.8667	Not specified
1417864_at	Pgk1		G	2514.52	1934.27	2511.4	2855.53	1572.3	1798.63	nucleotide binding
1417898_a_at	Gzma	H	G	2868.73	408.233	1694.23	3862.73	1032.23	1137.63	serine-type endopeptidase activity
1417910_at	Ccna2	H	G	979	117.733	271.267	553.15	211.867	184.733	protein binding
1417911_at	Ccna2	H	G	795.483	80.3667	214.3	885.933	224.333	190.967	protein binding
1417919_at	Ppp1r7	H	G	309.367	193.867	255.933	317.417	178.033	209.167	Not specified
1417921_at	2610029G23Rik		G	286.333	192	263.467	247.983	133.567	168.9	protein binding
1417926_at	Luzp5	H	G	278.6	21.1	107.3	323.567	102.467	74.6	protein binding
1417928_at	Pdlim4	G	G	76.35	15.8667	16.7	149.3	94.0667	62.1	protein binding
1417938_at	Rad51ap1	H	G	569.7	36.6667	116.367	827.167	236.6	146.567	DNA binding
1417941_at	Nanp		G	177	150.967	156.833	192.383	164.833	155.633	magnesium ion binding
1417947_at	Pcna	H	G	3541.87	1437.9	1867.5	4002.85	1673.7	1717.67	DNA binding
1417948_s_at	Ilf2		G	165.533	108.233	92.5333	162.65	106.767	114.567	DNA binding
1417966_at	Mrpl39		G	513.3	354.167	401	565.117	334.933	363.833	structural constituent of ribosome
1417976_at	Ada	G	G	823.717	308.4	371.9	848.517	222.467	278.433	adenosine deaminase activity
1417985_at	Nrarp	G	G	118.933	66.8	77	68.25	61.2	56.2333	DNA binding
1418003_at	1190002H23Rik	G	G	455.5	285.8	246.3	592.233	443.1	346.533	protein binding
1418010_a_at	Sh3glb1		G	978.167	801.4	885.333	1162.65	872.367	894.7	fatty acid binding
1418026_at	Exo1	H	G	192.567	38.8333	72.6	168.983	67.4333	64.8333	DNA binding
1418027_at	Exo1		G	25.4333	16.2333	22.9333	31.1833	19.8	19.6	DNA binding
1418036_at	Prim2	G	G	185.5	67.2667	68.6333	145.033	51.4	51.4	DNA binding
1418079_at	Psme3	I	G	175.867	95.3667	167	190.417	114.633	120.833	peptidase activity
1418083_at	0610009B22Rik		G	398.4	228.1	281.3	354.25	198.567	208.067	transcription factor binding
1418100_at	A030009H04Rik		G	30.05	12.1667	11.1667	38.6833	17.6	15	Not specified
1418119_at	Rbm8a	I	G	1332.1	1030.23	1311.07	1117.62	677.667	875.3	nucleotide binding
1418184_at	2610019I03Rik	G	G	205.333	53.1667	63.2	174.533	47.1	72.1333	Not specified
1418199_at	Hemgn	G	G	99.25	13.0667	14.6	108.4	28.1667	19.8333	Not specified
1418234_s_at	Bcas2		G	211.45	211.3	207.867	227.183	160.7	166.633	Not specified
1418242_at	Faf1	G	G	479.417	288.133	259.033	485.8	283.967	275.867	protein binding
1418244_at	Nat5		G	479.267	365.8	492.333	649.983	341.9	370.3	N-acetyltransferase activity
1418249_at	Crcp		G	310.033	229.467	238.7	308.867	235.433	240.367	Not specified
1418254_at	Apip		G	193.4	126.6	186.8	241.3	142.767	132.267	Not specified
1418261_at	Syk	G	G	142.817	39.5667	50.9	99.8667	66.0333	57.0333	nucleotide binding
1418264_at	Solt	H	G	213.5	21.6	84.4667	251.833	98.2667	61.7	protein binding
1418281_at	Rad51	H	G	345.517	34.2667	100.433	452.433	129.433	101.267	nucleotide binding
1418319_at	1810047C23Rik		G	165.25	175.1	197.9	161.25	116.067	139.9	Not specified
1418325_at	Sephs2		G	130.483	68.1	68.3667	114.167	66.8333	76.0333	Not specified
1418331_at	1110031I02Rik	J	G	182.133	133.4	100.4	195.933	138.133	113.667	Not specified
1418334_at	Dbf4	G	G	366.883	142.767	164.6	396.65	172.333	126.7	nucleic acid binding
1418342_at	Recc1	G	G	391.917	236.467	261.367	404.2	273.7	295.233	nucleotide binding
1418356_at	Mpst		G	61.8333	67.4333	63.7667	73.85	47.9333	59.4333	thiosulfate sulfurtransferase activity
1418366_at	Hist2h3c1		G	78.7	58.6667	77.1667	125.817	57.3333	60.3667	DNA binding
1418367_x_at	Hist2h3c1		G	128.267	108.233	133	206.5	81.7	84.4333	DNA binding
1418369_at	Prim1	H	G	994.65	126.167	376.633	933.583	260.6	275.867	DNA primase activity
1418377_a_at	Siva	H	G	172.767	8.56667	56.2	148.4	23.5333	38.9	CD27 receptor binding
1418439_at	D10Ertd322e		G	320.55	189.9	299.933	308.45	162.767	186.7	Not specified
1418512_at	Stk3		G	33.85	33.8333	29.4667	40.0667	24.5333	25.5333	nucleotide binding
1418541_at	2810429O05Rik	G	G	69.8167	28.5667	37.7	54.1667	29.0667	31.6333	Not specified
1418542_s_at	2810429O05Rik	H	G	414.117	167.033	234.833	401.933	207.433	207.7	Not specified
1418543_s_at	Ccdc43		G	153.167	147.033	140.567	215.75	145.933	140.267	Not specified
1418567_a_at	Srp14		G	677.6	658.8	727.867	779.433	487.333	562.8	RNA binding
1418611_at	Gpr162	G	G	147.433	64.8667	69.3	161.833	95	76.2333	rhodopsin-like receptor activity
1418649_at	Egln3	G	G	272.75	101.533	157	331.433	154.433	170.833	Not specified
1418656_at	Lsm5		G	293.883	156.5	203.9	363.35	160.7	138.867	RNA binding
1418704_at	S100a13		G	309.45	268.533	311.6	477.483	228.9	262.3	calcium ion binding
1418716_at	Mrps25		G	68.0833	41.4667	59.2333	60.2833	44.8	52.6	nucleic acid binding
1418778_at	9030408N13Rik	I	G	202.733	118.533	176.4	135.7	66.7	69.0667	Not specified
1418794_at	Cds2		G	241.95	177.467	217.967	234.617	148.133	168.8	phosphatidate cytidylyltransferase activity
1418827_at	Thex1	G	G	98.7	74.7667	57.3667	91.7333	57.8	49.3	magnesium ion binding
1418828_at	Thex1	G	G	244.833	127.8	125.9	388.317	195.167	168.867	magnesium ion binding
1418899_at	Ufm1	I	G	160.733	92.6333	164.033	211.883	134.667	96.5667	Not specified
1418919_at	Sgol1	H	G	365.2	13.7333	106.7	382.05	106.433	79.5333	Not specified
1418926_at	Zfhx1a	G	G	708.467	464.1	441.2	1059.03	667.4	684.5	nucleic acid binding
1418943_at	B230120H23Rik		G	10.1667	10.2667	9.93333	21.0833	8.53333	8.46667	Not specified
1418986_a_at	Uxt	G	G	206.883	112.933	142.4	244.3	94.8667	117.033	protein binding
1418988_at	Pex7		G	286.267	171.067	220.833	241.567	166.3	172.933	Not specified
1419028_at	Arpp21	H	G	536.267	51.9333	107.7	506.467	150.267	133.867	protein phosphatase type 1 regulator activity
1419029_at	Ero1l	H	G	127.117	75.8667	102.3	97.3333	77.7	79.4	oxidoreductase activity
1419041_at	Itfg1		G	170.35	205.833	174.667	231.533	160.467	167.8	protein binding
1419091_a_at	Anxa2	I	G	857.767	400.8	914.033	1630.35	507.433	612.667	phospholipase inhibitor activity
1419153_at	2810417H13Rik	H	G	1446.6	190.8	598.667	1635.85	504.367	480.467	Not specified
1419172_at	Dhfr	G	G	155.433	24.5333	43.9667	180.033	64.2667	58.8	dihydrofolate reductase activity
1419193_a_at	Gmfg		G	262.267	126.467	138.3	310.383	92.4333	103.2	actin binding
1419194_s_at	Gmfg		G	1512.67	1119.53	1243.13	1985.3	867.2	1022.77	actin binding
1419253_at	Mthfd2	G	G	403.367	186.267	190.733	442.883	282.767	223.367	magnesium ion binding
1419254_at	Mthfd2		G	293.933	104.5	137.433	167.433	71.2667	103.467	magnesium ion binding
1419266_at	Nfyb		G	215.033	106	157.733	208.817	120	145.7	DNA binding
1419267_at	Nfyb		G	191	141.933	231.667	226.933	142.9	145.933	DNA binding
1419270_a_at	Dut	H	G	1592.52	224.2	440.4	962.25	291.5	290.667	magnesium ion binding
1419351_a_at	0610007P06Rik	I	G	136.217	64.7333	105.5	149.783	73.7333	76.5	Not specified
1419352_at	0610007P06Rik		G	206.8	121	170.8	176.083	81.2333	100.1	Not specified
1419363_a_at	Mrpl35		G	384.3	258.667	335.833	478.733	295.4	328.867	structural constituent of ribosome
1419367_at	Decr1	I	G	175.85	97.9	177.767	236.817	127.167	136.733	Not specified
1419397_at	Pola1	H	G	211	41.5	80.1667	237.067	105.267	82.2667	nucleotide binding
1419402_at	Mns1	H	G	207.35	43.5667	78.0333	100.5	20.6333	23.7667	Not specified
1419445_s_at	Sap18		G	338.683	210.9	263.4	333.767	170.5	177	Not specified
1419452_at	Uchl5	G	G	478.667	211.1	310.067	351.367	178.767	198.733	ubiquitin thiolesterase activity
1419472_s_at	Nudc	G	G	1390.93	704.167	827.6	970.383	521.367	667.367	Not specified
1419495_at	Immp2l		G	49.5333	30.6333	39.4333	42.7667	33.1667	32.3667	Not specified
1419543_a_at	Sfrs10		G	877.667	510.833	630.167	787.633	340.833	492.7	nucleotide binding
1419544_at	Atp6v1c1		G	195.35	198.5	197.133	277.4	172.133	200.7	Not specified
1419573_a_at	Lgals1	I	G	2531.77	1049.7	2451.73	3593.98	708.867	1015.47	sugar binding
1419606_a_at	Tnnt1	I	G	156.3	86.4333	159.1	114.233	51.6	60.6	structural constituent of cytoskeleton
1419812_s_at	Ccdc56		G	586.633	489	747.767	953.783	439.333	502.267	Not specified
1419838_s_at	Plk4	H	G	519.8	82.5	215.833	663.8	271.133	179.833	nucleotide binding
1419943_s_at	Ccnb1	H	G	511.883	28.8	135.167	584.2	82.2667	77.9	protein binding
1420024_s_at	Etf1	I	G	225.117	153.867	227.5	278.4	211.267	183.633	Not specified
1420028_s_at	Mcm3	G	G	1056.28	214.533	328.067	858	369.3	386.9	nucleotide binding
1420033_s_at	Ppp2r2d	G	G	456.467	351	387.467	512.483	346.6	347.167	protein phosphatase type 2A regulator activity
1420142_s_at	Pa2g4	G	G	804.3	249.7	247.767	878.317	314	351.8	DNA binding
1420444_at	Slc22a3	H	G	131.367	17.8	59.9	113.867	57.9	54.1667	nucleotide binding
1420476_a_at	Nap1l1	H	G	935.633	315.633	565.567	879.033	332.467	382.667	protein binding
1420478_at	Nap1l1	I	G	965.7	419.233	743.533	916.383	484.2	551.833	protein binding
1420479_a_at	Nap1l1	G	G	424.067	195.4	194.967	468.083	198.3	246.933	protein binding
1420489_at	Mrps14		G	1490.72	960.7	1181.33	2218.13	920.233	931.5	structural constituent of ribosome
1420499_at	Gch1	I	G	66.1167	42.6667	88.9333	68.6	43.4333	38.5667	catalytic activity
1420592_a_at	Anp32e	H	G	1969.85	645.633	1106.4	1942.03	945.8	911.133	phosphatase inhibitor activity
1420637_at	Prps2	H	G	402.8	152.467	220.067	369.433	178.3	145.533	magnesium ion binding
1420659_at	Slamf6		G	84.2833	64.1	51.5667	195.117	84.9333	75.4333	receptor activity
1420707_a_at	Traip	G	G	62.5167	9.7	11.4333	39.9167	9.23333	10.1	receptor signaling protein activity
1420731_a_at	Csrp2		G	56.8333	15.8333	25.1	80.55	26.6333	23	zinc ion binding
1420815_at	Gdi2		G	978.667	859.133	826.2	1154.83	773.433	844.533	Rab GDP-dissociation inhibitor activity
1420862_at	Dctn4		G	133.117	133.8	127.8	218.95	177.367	183.1	protein binding
1420877_at	38961		G	219.117	183.1	146.767	223.4	142.467	136.433	nucleotide binding
1420981_a_at	Lmo4	I	G	148.667	103	147.067	193.017	161.6	134.067	protein binding
1420994_at	B3gnt5		G	75	42.8667	97.5667	119.3	75.4667	56.9	Not specified
1421019_at	1700021F05Rik		G	330.017	256.2	251.233	360.5	287.967	254.333	Not specified
1421022_x_at	Acyp1		G	340.35	227.067	318.3	441.417	258.833	243.967	acylphosphatase activity
1421082_s_at	Banf1	H	G	1612.18	717.4	961.4	1508.57	685.867	724.833	DNA binding
1421098_at	AI586015		G	221.567	197.6	246.567	276.933	178.233	208.067	SH3
1421135_a_at	Cnot8		G	218.717	130.733	163.967	304.267	130.4	190.933	transcriptional repressor activity
1421317_x_at	Myb	H	G	1547.12	394.2	725.967	1810.52	841.467	892.567	DNA binding
1421514_a_at	Scml2		G	28.3333	22.6667	29.6	45.05	34.7667	33.2	catalytic activity
1421546_a_at	Racgap1	H	G	304.033	21.9667	94.2	239.267	49.7667	51.4667	GTPase activator activity
1421731_a_at	Fen1	G	G	385.6	97.0333	101.867	250.867	63.8	88.3333	magnesium ion binding
1421760_at	Ptcra	G	G	334.783	41.3333	53.4	130.517	84.1667	66.3333	Not specified
1421771_a_at	Ipp		G	153.967	104.433	105.4	229.417	110.667	142.033	actin binding
1421828_at	Kpna3		G	37.7333	20.3333	28.7667	46.5667	31.1	25.0667	binding
1421898_a_at	Mr1		G	53.6833	27.9	28.0333	85.5833	38.3	40.9333	MHC class I receptor activity
1421899_a_at	Mr1	G	G	87.6333	36.5667	37.4667	95.4	50.6333	35.4	MHC class I receptor activity
1421908_a_at	Tcf12	G	G	296.85	150.867	180.2	365.233	178.333	185.8	DNA binding
1421934_at	Cbx5	G	G	142.017	71.9667	101.767	145.633	93.4	95.7333	chromatin binding
1421947_at	Gng12		G	116.467	98.5667	127.933	211.983	167.767	152.933	signal transducer activity
1421963_a_at	Cdc25b	H	G	452.467	113.5	222.9	416.25	177.867	165.567	phosphoprotein phosphatase activity
1422157_a_at	Itgb1bp1		G	165	163.767	200.333	179.483	106.6	132.967	integrin binding
1422430_at	Fignl1	H	G	588.367	52.2	143.9	639.183	154.433	117.7	nucleotide binding
1422432_at	Dbi		G	199.983	96.2667	194.6	106.883	73.8667	64.5667	acyl-CoA binding
1422433_s_at	Idh1	G	G	156.717	35.6	48.1667	270.683	69.5667	40.9	isocitrate dehydrogenase (NADP+) activity
1422442_at	Smu1		G	1431.9	1104.97	1148.27	1713.22	959.167	996.833	Not specified
1422451_at	Mrps21		G	370.05	378.233	416.367	409.2	271.5	313.6	structural constituent of ribosome
1422457_s_at	Sumo3		G	806.35	599.367	651.133	916.317	522.9	544.767	SUMO conjugating enzyme activity
1422460_at	Mad2l1	H	G	729.55	102.2	246.5	776.733	214.833	161.967	Not specified
1422462_at	Ube2t	H	G	153.317	40.1667	66.2667	140.683	66.7	44.2	ubiquitin conjugating enzyme activity
1422463_a_at	Mrpl3		G	176.767	118.2	140.6	188.2	74.5	101.6	structural constituent of ribosome
1422464_at	Mrpl3		G	668.517	482.7	546.733	986.55	602.2	515.6	structural constituent of ribosome
1422483_a_at	Cycs	I	G	841.85	446.267	710.6	847.967	511.533	504.7	iron ion binding
1422484_at	Cycs		G	512.183	310.633	424.3	654.983	420.367	377.1	iron ion binding
1422488_at	Nxt1	G	G	482.883	270.433	301.7	406.617	194.967	195.767	transporter activity
1422490_at	Bnip2		G	433.217	289.533	290.733	567.85	393.433	351.5	calcium ion binding
1422491_a_at	Bnip2		G	295.333	210.367	269.133	359.133	166.933	188.4	calcium ion binding
1422513_at	Ccnf	H	G	276.217	25.7	70.3333	206.55	64.1333	67.5333	cyclin-dependent protein kinase regulator activity
1422517_a_at	Znrd1		G	580.633	535.867	521.467	735.9	509.533	435.1	DNA binding
1422535_at	Ccne2	H	G	168.9	13.7	44	187.8	41.0667	39.1333	cyclin-dependent protein kinase regulator activity
1422547_at	Ranbp1	G	G	1166.97	423.133	554.733	1195.98	320.9	420.9	GTPase activator activity
1422577_at	Cs		G	403.233	315.9	431.2	355.967	224.5	258.067	Not specified
1422593_at	Ap3s1	G	G	1583.72	877.6	1023.63	2042.03	1169.33	938.8	Not specified
1422614_s_at	Bloc1s1		G	291.35	308.233	293.3	433.867	247.7	264.2	protein binding
1422627_a_at	Mkks		G	233.767	184.833	241.9	212.35	146.267	152.867	nucleotide binding
1422628_at	4632417K18Rik	I	G	364.95	95.4	260.4	392.167	133.967	166.233	serine-type endopeptidase activity
1422660_at	LOC671237		G	2131.85	1417.23	1604.53	2052.28	1010	1306.3	ribosomal large subunit binding
1422663_at	Orc1l	G	G	49.75	19.6	24.8	45.2333	22.5333	21.4333	nucleotide binding
1422675_at	Smarce1		G	652.6	518.733	704.767	382.217	169.467	242.567	DNA binding
1422693_a_at	Sub1		G	1407.08	1032.33	1731.63	1468.7	929.7	901.667	DNA binding
1422704_at	Gyk	G	G	43.8667	23.2667	28.8667	83.85	47.3333	28.6	nucleotide binding
1422718_at	Ap3s2		G	99.5833	60.9667	58.1667	103.4	57.4333	76.6667	Not specified
1422752_at	Polr3k		G	38.5167	39.6333	42.4333	44.2833	24.8	30.5333	DNA binding
1422753_a_at	Polr3k	L	G	79.8833	64.3667	107.567	98.9	69.9333	68.3333	DNA binding
1422760_at	Padi4	H	G	97.0833	11.0333	24.1	98.1833	37.8333	36.8667	protein-arginine deiminase activity
1422764_at	Mapre1		G	714.6	604.067	739.933	608.533	351.8	448.5	microtubule binding
1422767_at	Bysl	G	G	259.55	153.033	164.6	220.067	144.667	158	protein binding
1422778_at	Taf9		G	673.333	357.8	440.2	675.983	282.833	351.933	nucleotide binding
1422788_at	Slc43a3	H	G	90.0667	26.4333	42.1667	75.7	45.8667	32.6667	Not specified
1422814_at	Aspm	H	G	216.183	32.7333	110.167	264.75	111.867	106.5	binding
1422836_at	Mbnl3	H	G	198.517	49.7667	135.1	269.05	108.167	86.2333	nucleic acid binding
1422935_x_at	Cbx1		G	161.317	142.5	117.533	200.8	136.467	132.433	chromatin binding
1422948_s_at	Hist1h4h		G	1107.45	460.133	899.767	1599.5	463.567	379	DNA binding
1423034_at	Txnl5		G	129.517	106.667	138.1	140.6	74	72.1667	electron carrier activity
1423035_s_at	Txnl5		G	526.1	414.133	417.933	553.517	312.033	322.033	electron carrier activity
1423040_at	Bzw1		G	423.683	353.833	373.533	483.3	305.9	278.633	translation initiation factor activity
1423052_at	Arf4		G	653.667	526.633	499.9	651.5	530.4	551.8	nucleotide binding
1423061_at	Arvcf		G	51.4167	38	41.2667	57.2667	36	39.6	structural molecule activity
1423080_at	Tomm20		G	756.633	575.167	700.3	756.233	353.367	417.967	Not specified
1423089_at	Tmod3		G	65.1667	62.6	75.9667	52.55	43.2	42.5667	actin binding
1423094_at	Crbn		G	185.55	216.3	236.067	190.817	98.3	126.9	ATP-dependent peptidase activity
1423111_at	Atp5a1		G	2951.03	2246.23	2666.27	2613.05	1475.47	1812.4	Not specified
1423123_at	Rad54l	H	G	126.65	16.5	37.8	103.833	49.7	31.6333	nucleotide binding
1423124_x_at	Rad54l	H	G	111.867	17.9667	33.9667	90.6	55.5667	35.5	nucleotide binding
1423137_at	Rala		G	462.117	428.667	409.467	593.983	382.7	364.967	nucleotide binding
1423167_at	Prei3		G	271.5	276.4	359.333	341.133	224.867	262.233	receptor activity
1423181_s_at	Clns1a		G	1055.83	827.267	873.367	1020.88	550.7	665.1	Not specified
1423196_at	Nedd1	G	G	51.4333	38.6667	38.5	46.4167	37.5	40.0333	Not specified
1423211_at	Nola3		G	654.383	475.567	577.033	584.567	280.133	364.767	Not specified
1423215_at	Spcs2		G	1483.53	1213.47	1441.43	1736.77	943.767	1147.67	peptidase activity
1423216_a_at	2510049I19Rik		G	335.233	339.333	318.6	350.35	256.133	259.633	Not specified
1423219_a_at	Mrpl49		G	110.983	84.2333	117.033	158.9	112.333	91.8667	structural constituent of ribosome
1423220_at	Eif4e		G	224.45	127.333	167	301.167	172.133	127.233	RNA binding
1423234_at	Psmd5		G	317.183	306.467	308.467	313.6	251.733	273.467	binding
1423241_a_at	Tfdp1	G	G	610.383	302.033	391.6	593.583	323.8	352.533	DNA binding
1423242_at	Mrps36	H	G	303.117	103.067	190.767	368.167	145.3	127.3	structural constituent of ribosome
1423254_x_at	Rps27l		G	942.1	490.9	787.467	1152.8	488.8	454.9	structural constituent of ribosome
1423299_at	Txnl1		G	277.733	144.767	212.833	252.917	98.1667	125.333	electron carrier activity
1423317_at	3110001D03Rik		G	1061.6	888.133	1202.8	1041.63	569.133	512.567	Not specified
1423373_at	Rpp30		G	349.817	224.8	291.367	380.3	187.767	219.6	structural constituent of ribosome
1423392_at	Clic4		G	74.0667	54.4	69.1333	168.867	133.967	112.867	ion channel activity
1423398_at	Taf12		G	116.067	120.067	161.6	124.817	91.2667	82.0667	DNA binding
1423440_at	1110001A07Rik	I	G	369.167	156.6	295.8	450.483	198.733	184.533	Not specified
1423486_at	1200020A08Rik		G	669.033	516.433	560.4	932.483	539.167	434.233	Not specified
1423511_at	Asf1a		G	619.367	336.167	448.033	781.883	359.033	384.9	histone binding
1423517_at	Cct6a		G	1507.32	993.1	1371.53	1214.82	747.8	762.233	nucleotide binding
1423520_at	Lmnb1	G	G	205.817	59	75.9	209.65	103.167	108.9	structural molecule activity
1423521_at	Lmnb1		G	529.9	232.7	377.133	529.417	362.9	294.567	structural molecule activity
1423522_at	Npm3		G	381.5	225.767	277.6	370.883	189.133	183.967	nucleic acid binding
1423524_at	Mastl	H	G	19.6	8.93333	14.4	27.2833	10.5667	14.6	nucleotide binding
1423564_a_at	Paics	G	G	1269.33	726.533	819.333	1334.63	657.533	698.267	catalytic activity
1423565_at	Paics	G	G	1325.98	725.8	785.567	1404.87	715.3	882.333	catalytic activity
1423652_at	Hbld2		G	82.0167	63.8667	81.2	120.283	62.0333	63.9667	iron ion binding
1423674_at	Usp1	G	G	138.35	57.6333	69.0667	159.483	80.0333	64.6333	peptidase activity
1423676_at	Atp5h		G	1958.05	1608.17	1754.2	2324.83	803.267	1115.27	Not specified
1423680_at	Fads1	G	G	214.933	101.033	101.6	176.283	119	124.1	Not specified
1423698_at	D15Ertd785e	G	G	574.783	309.233	319.467	503.717	234.133	254.8	catalytic activity
1423702_at	H1f0		G	352.3	215.967	267.467	351.65	200.533	246.233	DNA binding
1423714_at	Asf1b	G	G	913.217	180.933	262.933	1017.75	298.167	248.633	histone binding
1423717_at	Ak3	G	G	261.717	137.4	181.133	275.9	159.8	173.967	Not specified
1423722_at	Tmem49		G	350.533	332	393	431.717	301.733	348.733	Not specified
1423732_at	Tram1		G	1318.63	1294.6	951.7	1695.45	1166.03	1074.03	Not specified
1423767_at	2810410M20Rik	G	G	706.083	397.2	483.967	724.883	361.767	234.433	Not specified
1423774_a_at	Prc1	H	G	159.567	15.5	51.4667	180.683	47.3333	42.8333	catalytic activity
1423775_s_at	Prc1	H	G	520.85	72.6	197.433	643.867	173.8	161.767	catalytic activity
1423779_at	Chchd6	G	G	127.683	55	65.2	131.4	62.2333	70.9667	Not specified
1423780_at	Hibadh		G	364.367	216.1	228.767	400.017	143.1	209.767	phosphogluconate dehydrogenase (decarboxylating) activity
1423799_at	Eif1		G	1010.12	851.867	988.3	1228.15	844.6	958.333	translation initiation factor activity
1423800_at	Dars		G	354.183	260.633	296.533	372.617	157.833	194.633	nucleotide binding
1423804_a_at	Idi1		G	161.183	35.7333	75.1333	196.817	103.233	66.4667	magnesium ion binding
1423809_at	Tcf19	G	G	572.15	214.6	198.933	486.317	312.4	252.4	transcription factor activity
1423813_at	Kif22	H	G	100.533	13.8667	37.6333	84.7833	12.0667	22.0333	nucleotide binding
1423820_at	Elof1		G	622.25	300.733	425	665.717	235.9	272	zinc ion binding
1423849_a_at	Clk3	K	G	571.967	470.8	341.033	642.75	448.967	449.5	nucleotide binding
1423882_at	Rfwd3	G	G	1183.05	479.033	670.2	942.1	476.667	510.467	protein binding
1423920_at	Brrn1	H	G	538.517	73.8333	138.933	374.567	110.767	115.633	Not specified
1423948_at	Bag2	H	G	85.4167	40.9667	60.1	57.5	44.2667	45.7667	protein binding
1423969_at	Nup37	H	G	535.017	156.733	265.233	627.817	215.733	220.833	porin activity
1423971_at	Thoc3	G	G	239.2	134.333	139.367	256.083	166.633	178.033	RNA binding
1423987_at	Cdc26		G	250.083	164.967	220.267	285.65	158.467	159.533	peptidyl-prolyl cis-trans isomerase activity
1424012_at	4930506L13Rik		G	25.5167	19.7333	15.6	35.6167	25.8333	19.3333	binding
1424018_at	Hint1	G	G	1081.1	436.667	595.9	1146.62	394.833	387	hydrolase activity
1424020_at	Arl6ip6		G	272.833	160.533	199.233	408.133	192.9	235.367	protein binding
1424046_at	Bub1	H	G	266.783	11.5333	93.6667	359.433	64.1667	45.0333	nucleotide binding
1424047_at	Dera		G	455.217	393.8	393.133	507.033	304.067	340.233	deoxyribose-phosphate aldolase activity
1424065_at	Edem1	G	G	1062	630.633	505	1174.22	603.5	609.833	Not specified
1424075_at	9430016H08Rik		G	144.367	117.167	132.2	165.683	115.5	108.133	Not specified
1424085_at	Ndufa4		G	1193.35	854.667	1133.93	1298.48	548.433	663.533	NADH dehydrogenase activity
1424105_a_at	Pttg1	H	G	266.367	119.9	188.167	345.1	93.2	89.9333	cysteine protease inhibitor activity
1424107_at	Kif18a	I	G	63.6	14.8333	47.5333	87	28.4	30.0667	nucleotide binding
1424108_at	Glo1		G	149.617	147.333	178.833	155.267	97.8667	102.333	lactoylglutathione lyase activity
1424109_a_at	Glo1		G	219.533	211.567	238.9	278.717	161.267	179.833	lactoylglutathione lyase activity
1424118_a_at	Spbc25	H	G	683.767	56.5667	184.767	769.083	205.7	148.7	Not specified
1424122_s_at	Commd1		G	169.533	102.333	149.233	191.417	113.633	110.867	protein binding
1424136_a_at	Ppih	G	G	479.483	196.3	281.567	607.617	168.467	194.267	peptidyl-prolyl cis-trans isomerase activity
1424143_a_at	Cdt1	G	G	1427.17	404.833	359	1168.07	710.533	550.7	DNA binding
1424149_at	1110014D18Rik	G	G	211.583	128.767	149.767	235.333	107.7	122.9	zinc ion binding
1424164_at	Mrpl50		G	131.55	96.1	105.3	126.983	80.9333	78.3333	Not specified
1424167_a_at	Pmm1	G	G	153.133	35.2333	59.7333	91.6667	30.3333	38.7667	catalytic activity
1424170_at	Phf5a	G	G	1789.92	1091.23	1257.43	949.683	536.767	546.733	DNA binding
1424192_at	1500011H22Rik		G	260.967	156.033	184.6	234.583	132.1	151.1	Not specified
1424196_at	Yipf1		G	607	532.533	635.233	577.233	343.967	438.967	Not specified
1424202_at	Seh1l	G	G	305.617	171.867	213.533	349.9	219.933	203	Not specified
1424204_at	Mrpl13		G	701.483	475.533	584.633	658.533	309.8	424.467	structural constituent of ribosome
1424235_at	Ormdl2	G	G	406.8	278.433	322	469.6	325.133	277.7	Not specified
1424248_at	Arpp21		G	40.9667	9.16667	10.4333	192.267	27.3333	9.26667	protein phosphatase type 1 regulator activity
1424265_at	Npl		G	27.9833	13.5667	17.1	68.95	35.1667	37.2667	N-acetylneuraminate lyase activity
1424278_a_at	Birc5	H	G	768.417	81.1667	209.6	842.983	184.167	178.733	endopeptidase inhibitor activity
1424292_at	Depdc1a	I	G	75.2	4.16667	40.1333	86.5667	33.4667	15.7333	catalytic activity
1424300_at	Gemin6	G	G	242.583	129.067	140.8	213.333	122.467	106.367	protein binding
1424321_at	Rfc4	H	G	225.533	33.7667	62.6333	232.9	39.7667	40.2333	nucleotide binding
1424327_at	3200002M19Rik	G	G	172.233	109.733	118.267	217.083	102.967	119.367	Not specified
1424328_s_at	3200002M19Rik	G	G	60.3833	37.9333	49.8	53.95	26.5	26.9	Not specified
1424346_at	Ppp6c		G	362.383	316.533	265.2	479.3	329.6	272.4	protein phosphatase type 2A activity
1424365_at	1810037I17Rik	G	G	875.217	579.333	679.7	1177.85	706.833	552.9	Not specified
1424372_at	Mrpl32		G	205.717	141.433	188.967	261.333	127.333	154.267	structural constituent of ribosome
1424395_at	Asrgl1	G	G	171.4	76.0667	90.3	156.033	79.4667	77.8333	asparaginase activity
1424396_a_at	Asrgl1	G	G	410.467	168.2	179.3	543.417	152.233	142.767	asparaginase activity
1424465_at	Ccdc58		G	63	44.2667	68.7667	60.75	36.0667	44.1333	Not specified
1424470_a_at	Rapgef3	G	G	927.05	80.4	129.5	669.033	210.733	124.7	nucleotide binding
1424500_at	Utp6		G	167.483	123.367	169.2	169.667	116.7	114.067	protein binding
1424511_at	Aurka	H	G	400.667	57.3667	155.8	282.567	108.967	91.4667	nucleotide binding
1424538_at	Ubl4		G	567.967	405.033	529.8	778.483	332.633	358.9	Not specified
1424575_at	Rabl5		G	73.85	39.7667	65	70	32.3333	38.9	Not specified
1424629_at	Brca1	H	G	201.083	23.0333	59.3333	179.683	54.2	57.4333	Not specified
1424705_at	Rbmx2	G	G	104.683	48.6667	52.0667	106.183	47.3	60.2333	nucleotide binding
1424751_at	Abt1		G	314.35	268.967	260.533	325.5	248.233	242.567	nucleotide binding
1424766_at	Ercc6l	H	G	290.783	36.3667	77.1333	413.483	110.7	74.5	nucleotide binding
1424787_a_at	Nrf1	G	G	89.3	57.9333	58.6667	66.7833	49.0667	47.1	DNA binding
1424828_a_at	Fh1	G	G	941.517	482.733	580.7	1083.57	563.3	558.333	catalytic activity
1424883_s_at	Sfrs7		G	1127.73	755.667	962.267	1248.52	892.867	714.9	nucleotide binding
1424895_at	Gpsm2	G	G	179.533	56.7	62.7333	209.95	85.3	77.2667	GTPase activator activity
1424971_at	Ccdc99	H	G	131.1	28.5	75.4333	161	71.4	53.5333	Not specified
1424991_s_at	Tyms	H	G	704.2	69.7333	151.1	785.817	157.6	147.233	thymidylate synthase activity
1425011_x_at	Stx18		G	311.3	266.967	325.433	360.517	226.533	238.6	protein transporter activity
1425018_at	Mcts1		G	570.75	506	529.033	561.85	361.133	469.867	RNA binding
1425022_at	Usp3	G	G	758.9	347.433	389.133	695.433	304.167	318.8	cysteine-type endopeptidase activity
1425023_at	Usp3	G	G	254.6	153.733	151.933	393.867	191.967	236.767	cysteine-type endopeptidase activity
1425027_s_at	Sft2d2		G	119.533	110.2	121.233	182.783	104.233	102.2	Not specified
1425053_at	Isoc1	G	G	179.2	77.4667	90.9667	159.133	110.333	95.5	catalytic activity
1425080_at	Zfp286	I	G	27.4	15.6	31.9	54.8167	28.7333	33.5	zinc ion binding
1425086_a_at	Slamf6		G	140.383	69.8667	99.3333	91.3	42.8667	44.9333	receptor activity
1425166_at	Rbl1	G	G	127.367	33.5667	42.4333	124.05	35.8333	50.9333	protein binding
1425179_at	Shmt1	G	G	207.167	42.7667	72.4667	138.383	64.9667	57.6333	glycine hydroxymethyltransferase activity
1425239_at	Setd4		G	144.75	105.733	88.7667	246.983	116	91.0667	Not specified
1425271_at	Psmc3ip	H	G	112.1	34.8	60.3667	113.8	47.8667	58.7667	Not specified
1425299_s_at	0610038D11Rik		G	1410.28	1277.93	1404	1518.52	1080.23	927.6	Not specified
1425335_at	Cd8a	H	G	2449.58	282.8	454.567	3007.52	392.6	357.033	protein binding
1425514_at	Pik3r1		G	70.3667	65.6	65.0333	101.8	56.0667	56.2	protein binding
1425742_a_at	Tsc22d1		G	335.183	372	533.633	367.867	210.433	193.167	transcription factor activity
1425753_a_at	Ung	H	G	512.233	138.933	206.7	407.7	292.367	227.767	Not specified
1425787_a_at	Sytl3	H	G	117.45	42.7	69.8	88.3667	55.2333	54.0667	protein binding
1425793_a_at	Rorc		G	45.65	20.4333	22.8333	51.05	35.2667	29.3333	DNA binding
1425806_a_at	Surb7		G	47.0167	42.2667	45.7667	59.3	33.3333	31.5333	RNA polymerase II transcription factor activity
1425815_a_at	Hmmr	H	G	322.517	31.7333	124.1	559.7	133.367	88.3333	receptor activity
1425830_a_at	2810452K22Rik		G	95.1167	50.0667	64.6333	119.483	52.2333	46.7333	kinase activity
1425855_a_at	Crk		G	92.6333	84.9333	99.5333	85.7167	65.6333	72.8667	protein binding
1426167_a_at	Camk4		G	111.7	89.7	97.1	113.5	63.9	70.6667	nucleotide binding
1426254_at	Tm2d1		G	71.6833	75.3	80.2333	88.35	69.4333	72.8333	beta-amyloid binding
1426256_at	Timm17a	I	G	586.417	338.067	525.667	439.433	199.367	295.2	protein transporter activity
1426307_at	Cyb5r4		G	327.433	320.533	386.133	376.717	229.033	276.1	cytochrome-b5 reductase activity
1426323_x_at	Siva	H	G	926.467	204.9	308.2	1132.33	384.267	298	CD27 receptor binding
1426344_at	---	G	G	313.9	245.367	227.533	303.133	216	228.533	Not specified
1426349_s_at	Tmpo	H	G	281.133	53.7	111.5	189.5	69.9	76.8333	DNA binding
1426411_a_at	Strbp	G	G	104	58.2333	65.6333	85.05	46.4333	53.5667	DNA binding
1426414_a_at	Rnf7		G	325.433	225.633	266.533	334.65	241.333	246.633	protein binding
1426447_at	Nup35		G	224.667	163.3	194.233	217.167	108	105.133	Not specified
1426467_s_at	0610037L13Rik		G	83.7667	63.3	89.1	78.35	37.3	44.0667	Not specified
1426469_a_at	Tbp		G	123.383	82.6	103.267	126.95	84	93.4	DNA binding
1426473_at	Dnajc9	G	G	1442.45	675.067	706.633	1593.15	681.767	697.433	heat shock protein binding
1426480_at	Sbds		G	270.817	233.7	273.2	287.367	190.9	235.133	Not specified
1426492_at	Tdp1	G	G	158.667	95.4667	114.733	126.15	77.8333	88.3	phosphoric diester hydrolase activity
1426495_at	2410042D21Rik		G	61.8833	61.1667	60.7	73.9167	57.3333	57.1333	Not specified
1426515_a_at	Tor1a		G	200.633	210.133	192.733	218.217	137.367	123.8	nucleotide binding
1426529_a_at	Tagln2		G	506.217	279.4	374.6	568.167	411.1	406.633	Not specified
1426539_at	Usp11	G	G	156.483	82.4	104.933	131.083	114.467	105.067	cysteine-type endopeptidase activity
1426580_at	Plk4	H	G	194.617	45.9333	95.2333	206.75	68.8667	61.9667	nucleotide binding
1426584_a_at	Sord	G	G	232.35	88.7667	93.9	222.367	100.9	102.767	Not specified
1426609_at	2810028N01Rik		G	313.917	176.067	269.667	232.783	181.833	201.4	RNA binding
1426612_at	Tipin	G	G	673.533	158.467	226.067	740.083	255.8	242.033	protein binding
1426626_at	Gtf2f2		G	62.6333	46.1333	65.9667	72.3667	31.7333	42.1667	nucleotide binding
1426646_at	9130011J15Rik		G	207.267	150.633	175.167	262.583	130.933	152.433	Not specified
1426721_s_at	Tiparp	K	G	168.917	149.033	96.0333	315.617	189.433	145.867	nucleic acid binding
1426742_at	Atp5f1		G	544.383	333.5	516.5	598.15	246.3	283.033	Not specified
1426751_s_at	Nup107	G	G	531.05	289.533	281.067	507.433	281.233	327.2	porin activity
1426789_s_at	Ssrp1	G	G	1155.93	773.367	772.767	1107.62	865.033	823.667	DNA binding
1426817_at	Mki67	H	G	1311.45	97.2333	729.767	1156.35	503.467	343.967	Not specified
1426838_at	Pold3	G	G	465.483	241.4	249.033	402.833	220.067	196.267	DNA-directed DNA polymerase activity
1426884_at	Rmnd5a	G	G	1072.52	639.433	633.2	1196.5	644.433	716.1	Not specified
1426885_a_at	Cdk2ap1	G	G	984.017	445.833	521.233	764.717	417.767	414.433	kinase activity
1426946_at	Ranbp5	G	G	659.767	343.333	390.133	581.233	383.833	439.767	GTPase inhibitor activity
1427003_at	Ppp2r5c	I	G	441.9	252.233	365.1	482.383	228.5	260.967	protein phosphatase type 2A regulator activity
1427061_at	Rbbp8	H	G	331.067	99.8667	231.133	406.85	144.767	165.4	Not specified
1427090_at	Zbed4	G	G	271.617	137.367	152.467	285.55	146.133	161.7	protein dimerization activity
1427094_at	Pole2	H	G	337.383	104.933	157.167	400.6	153.967	147.567	DNA binding
1427101_at	Metrn	G	G	38.9333	17.0667	25.4	45.9333	30	28.9	Not specified
1427105_at	2610510J17Rik	H	G	402.167	35.0333	115.4	408.417	94.6667	105.367	Not specified
1427158_at	Mrps30	G	G	246.5	198.2	166.467	229.317	154.767	155.033	structural constituent of ribosome
1427161_at	Cenpf	I	G	463.2	57.3333	299.933	609.517	229.8	79.0667	chromatin binding
1427173_a_at	Mrps33		G	336.017	251.133	365.1	358.35	249.4	228.567	Not specified
1427182_s_at	D18Ertd653e	G	G	42.5	11.7333	21.8	46.2833	19.3	20.9333	Not specified
1427243_at	AA536743	G	G	139.967	86.1667	93.4	153.033	124.133	101.333	Not specified
1427282_a_at	Fxn	G	G	361.533	132.4	155.733	455.3	142.933	122.167	Not specified
1427329_a_at	Igh-6	G	G	1550.55	513	618.567	1264.47	289.4	479	antigen binding
1427347_s_at	Tubb2a	G	G	644.317	214.4	206.333	754.35	397.833	342.233	nucleotide binding
1427351_s_at	Igh-6	G	G	3492.12	2032.7	1859	4498.18	2254.07	1772.2	antigen binding
1427382_a_at	Suv39h1	G	G	241.883	111.6	106.733	203.617	104.4	118.2	chromatin binding
1427432_a_at	Sfrs10		G	1101.02	789.267	880.7	1213.42	778.7	853.367	nucleotide binding
1427541_x_at	Hmmr	I	G	50.15	28.9667	47.8	94.1	45.1333	45.4	receptor activity
1427707_a_at	---	H	G	217.867	19.3333	52.7	235.883	73	61.2333	Not specified
1427726_at	LOC633417	G	G	2374.23	325.767	423.933	2336.83	889.1	580.867	MHC class I receptor activity
1427901_at	Mrps18c		G	465.933	342.567	407.067	581.933	348.933	309.767	structural constituent of ribosome
1427921_s_at	2310061C15Rik	H	G	186.217	86.8667	111.7	147.5	77.5	79.0667	Not specified
1427940_s_at	Mycbp		G	47.5	34.9667	37.3	66.6667	39.4	40.9	protein binding
1427943_at	Acyp2		G	29.6833	32.1667	31.4333	70.6333	49.8667	40.3667	acylphosphatase activity
1427953_at	BC025462	G	G	122.7	67.3	55	110.517	74.2	74	catalytic activity
1427955_a_at	Deb1		G	86.0333	71.5667	79.9	93.8667	62.4	65	Not specified
1428004_at	3300001G02Rik	G	G	501.15	205.633	260.367	493.867	224.167	227.433	Not specified
1428029_a_at	H2afv	G	G	2666.35	1645.33	1951.73	2875.58	1499.33	1492	DNA binding
1428038_at	Gm568		G	21.35	14.7667	12.6333	34.8833	22.8	21.8	Not specified
1428052_a_at	Zmym1	G	G	104.817	60.8	56.4667	139.2	102.6	96.4667	zinc ion binding
1428061_at	Hat1		G	273.167	144.967	198.133	139.733	76.1333	91.2667	histone acetyltransferase activity
1428069_at	Cdca7	H	G	864.133	104.2	245.067	681.167	189.833	259.867	copper ion binding
1428076_s_at	Ndufb4		G	265.283	187.533	217.733	370.867	182.167	155.433	NADH dehydrogenase activity
1428104_at	Tpx2	H	G	508.1	54.3667	161.2	248.217	111.5	105.833	protein kinase binding
1428105_at	Tpx2	H	G	157.05	9.53333	40.4667	73.8667	18.0333	26.7	protein kinase binding
1428117_x_at	Gpr178	G	G	243.483	166.3	180.267	237.45	145.933	156.567	protein binding
1428129_at	Lman1	I	G	64.0333	44	61.2	69.6167	55.7333	42.7667	sugar binding
1428159_s_at	Ndufab1		G	406.667	252.367	421.667	417.333	233.3	209.367	acyl carrier activity
1428179_at	Ndufv2		G	983.75	736.667	874.833	1232.35	518.567	628.767	Not specified
1428181_at	Etfb		G	655.283	383.7	544.433	650.1	331.2	380.867	electron carrier activity
1428213_at	2410003A14Rik	G	G	411.3	276.5	278.667	387.667	188.567	242.767	Not specified
1428214_at	Tomm7		G	541.233	408.367	574.8	603.633	327	380.567	protein transporter activity
1428248_at	Nfx1		G	227.35	204.567	207.433	244.283	188.633	163.967	protein binding
1428257_s_at	Dynlrb1		G	578	470.967	588.167	451.45	266.333	341.467	motor activity
1428272_at	Eif1b		G	794.35	672.567	759.633	953.5	585.867	642.2	translation initiation factor activity
1428302_at	Mrpl48		G	385.35	237.867	256.133	287.683	146.067	143.533	structural constituent of ribosome
1428322_a_at	Ndufb10		G	711.017	569.3	642.433	834.683	345.367	400.633	NADH dehydrogenase activity
1428494_a_at	Polr2i		G	507.467	392.533	485.867	616.867	362.8	325.733	DNA binding
1428507_at	Hdhd2		G	125.767	107.467	117.033	142.217	103.267	105.833	hydrolase activity
1428543_at	Ppat	G	G	54.05	27.3667	29.8667	51.9333	28.4667	39.9333	Not specified
1428554_a_at	1810035L17Rik		G	457.683	272.467	384.233	495.267	277.533	281.067	RNA binding
1428589_at	Mrpl41		G	679.317	607.4	596.267	763.567	381.2	402.6	structural constituent of ribosome
1428639_at	Lin9	G	G	61.0333	40.4333	33.6	72.5667	42.7333	39	receptor activity
1428667_at	Maoa	H	G	154.533	49.0333	98.9667	184.25	106.467	89	transporter activity
1428684_at	1500001M20Rik		G	197.417	141.333	165.967	152.333	76.5667	87.9	Not specified
1428706_at	Prr6		G	65.25	30.0667	52.5	64.7	44.6	45.9	carbon-sulfur lyase activity
1428745_a_at	2310003L22Rik		G	116.5	108.233	115.767	157.033	83.0667	101.9	Not specified
1428838_a_at	Dck	G	G	63.7	11.9	19.1667	72.55	14.2333	11.8	Not specified
1428874_at	1110019N10Rik		G	662.883	566.933	762.867	742.067	457.567	564.6	Not specified
1429054_at	Mrpl47		G	204.883	129.9	155.5	196.933	155.433	155.6	structural constituent of ribosome
1429171_a_at	5730507H05Rik	H	G	179.95	9.5	57.3333	228.167	47	31.9333	Not specified
1429227_x_at	Nap1l1	H	G	780.517	277.033	501.467	710.283	278.667	306.7	protein binding
1429239_a_at	Stard4	G	G	114.217	55.1	62.2333	121.867	63.0667	43.7	lipid binding
1429270_a_at	Syce2	H	G	626.5	68.0667	141.167	699	151.867	102.5	protein binding
1429294_at	Trip13	H	G	143.067	12.1667	43.9	91.7167	34.9	34.3333	nucleotide binding
1429295_s_at	Trip13	H	G	750.8	64.3667	209.567	441.617	165.633	136.633	nucleotide binding
1429584_at	Mynn		G	76.3333	88.3667	90.5333	102.8	94.7333	95.1333	nucleic acid binding
1430022_at	Uble1a	G	G	88.1667	66.2333	51.2333	96.6167	54.6333	58.1667	catalytic activity
1430656_a_at	Asnsd1		G	202.683	171.667	221.733	200.15	125.267	137.367	asparagine synthase (glutamine-hydrolyzing) activity
1430718_s_at	Zcsl3		G	67.5333	51.7667	68.5333	80.2833	34.4333	44.7333	zinc ion binding
1431012_a_at	Peci	G	G	502.083	355.267	366.1	629.717	343.633	354.833	acyl-CoA binding
1431020_a_at	Fgfr1op2	H	G	189.483	127	166.133	149.967	108.3	110.667	Not specified
1431085_a_at	Pcmt1		G	326.433	155.033	246.233	271.783	113.333	118.8	protein-L-isoaspartate (D-aspartate) O-methyltransferase activity
1431145_a_at	Cuedc2		G	453.783	277.833	397.967	433.683	164.967	230.833	Not specified
1431415_a_at	Tbpl1		G	211.567	128.967	158.433	276.15	158	176.533	DNA binding
1431423_a_at	Med8		G	406.05	351.8	366.633	452.133	273.667	324.433	receptor activity
1431506_s_at	Ppih		G	257.767	137.533	214.933	297.583	79.6333	120.9	peptidyl-prolyl cis-trans isomerase activity
1431875_a_at	E2f1	H	G	185.867	53.5333	77.4667	180.033	86.7333	68.2667	DNA binding
1432016_a_at	Idh3a	I	G	502.383	219.7	401.033	560.633	218.467	228.133	isocitrate dehydrogenase (NAD+) activity
1432187_at	Nup43	G	G	171.767	104.767	106.4	181.45	89.8	104.567	porin activity
1432188_s_at	Nup43	G	G	134.383	86.2333	85.9	162.717	66.9667	84.4667	porin activity
1432264_x_at	Cox7a2l		G	1358.73	1503.33	1627.43	1997.58	783.5	978.4	cytochrome-c oxidase activity
1432538_a_at	Rfc3	G	G	98.1667	29.1	42.2667	81	33.8	36.6333	nucleotide binding
1433408_a_at	Mcm10	H	G	463.183	64.9	114.067	566.517	161.133	126.333	catalytic activity
1433480_at	2900010J23Rik		G	262.2	202.067	313.2	262.833	123	163.533	Not specified
1433508_at	Klf6		G	146.217	126.333	110.333	154.283	107.9	121.667	nucleic acid binding
1433509_s_at	Reep1	G	G	47.7667	29.0333	28.5667	60.1667	42.0333	35.9667	Not specified
1433535_x_at	Cct2		G	2858.87	2169.07	2549.67	3107.57	1935.53	2259.1	nucleotide binding
1433543_at	Anln	H	G	295.783	28.4667	87.3	289.05	73.6333	62.8	actin binding
1433554_at	AU022870		G	463.483	329.6	395.833	552.55	335.233	375.633	Not specified
1433594_at	Commd2		G	189.083	179.133	228.9	218.4	104.2	149.667	Not specified
1433603_at	Ndufs6		G	1357.4	1010.1	1140.4	1295.25	734.8	673.767	NADH dehydrogenase activity
1433616_a_at	2310028O11Rik		G	1308.12	877.5	1003.53	1499.9	874.567	868.367	Not specified
1433729_x_at	Pmpcb		G	416.6	319.5	385.2	496.05	280.4	276.733	metalloendopeptidase activity
1433893_s_at	Spag5	H	G	231.567	17.5667	62	184.183	53.3	52.9	microtubule binding
1433953_at	Zfp277		G	183.267	188.667	227.833	203.167	109.667	129.833	nucleic acid binding
1434019_at	Pdap1		G	783.283	417.767	407.967	781.717	438.067	522.533	platelet-derived growth factor binding
1434034_at	Cerk	G	G	209.633	74.6	120.833	219.817	83.1333	109.733	magnesium ion binding
1434057_at	Ndufb6	I	G	727.967	508	671.167	935.833	473.833	503.067	NADH dehydrogenase activity
1434079_s_at	Mcm2		G	992.583	469.967	725.567	936.917	474.1	419.7	nucleotide binding
1434138_at	Prune		G	133.5	110.4	101.767	149.317	126.4	114.4	Not specified
1434199_at	Gm323	G	G	157.183	47.3333	67.6333	156.45	93.4	73.3333	Not specified
1434299_x_at	Rabl4	G	G	230.867	115.533	104.9	207.417	115.6	89.5	nucleotide binding
1434554_at	Trim37	G	G	59	17.1667	24.6333	46.6167	23.6	27.6	zinc ion binding
1434688_x_at	Drg1		G	1364.03	985.267	951.133	1513.2	699.633	644.7	nucleotide binding
1434695_at	Dtl	H	G	258.8	15.8667	76.3	233.533	79.7667	74.8333	Not specified
1434748_at	Ckap2	H	G	194.867	35.6667	104.2	167.967	80.2	80.3333	Not specified
1434820_s_at	Pkig	G	G	97.6667	12.9333	19.6667	131.533	33.8	17.3	protein kinase inhibitor activity
1434846_at	1700065A05Rik	G	G	149.183	71	68.0333	247.45	143.233	120.533	Not specified
1435054_at	Eme1	G	G	130.15	26.3333	48.3333	97.6833	41.9	38.2333	magnesium ion binding
1435114_at	Wdhd1	G	G	311.567	100.967	140.367	203.5	105.067	113.967	DNA binding
1435177_a_at	Anapc5		G	1605.53	1092.93	1124	1694.98	988.933	1140.17	binding
1435178_x_at	Anapc5	G	G	2729.07	1694.93	1696.4	2754.73	1684.9	1874.1	binding
1435232_x_at	---	G	G	699.233	486.433	525.467	728.267	366.367	408.667	Not specified
1435369_at	C78212	G	G	245.567	173.7	186.3	353.267	230.367	230.433	protein kinase activity
1435429_x_at	Rps27l		G	916.9	548.5	816.767	1278.87	630.533	612.433	structural constituent of ribosome
1435517_x_at	Ralb		G	96.0833	59.2667	66.0667	94.9667	62.8333	57.6667	nucleotide binding
1435659_a_at	Tpi1	G	G	427.933	165.5	184.6	513.667	202.6	194.867	triose-phosphate isomerase activity
1435737_a_at	Nde1	G	G	273.767	173.067	188.367	247.7	142.8	165.133	microtubule binding
1435866_s_at	Hist3h2a		G	154.833	154.8	122.667	143.133	110.833	86.4667	DNA binding
1436000_a_at	Skp2	H	G	149.633	19.9333	34.5333	119.267	43.1333	44.7	kinase activity
1436121_a_at	Nsmce1		G	713.817	415.6	565.2	789.533	232.1	366.567	electron carrier activity
1436186_at	E2f8	H	G	1046.23	45.6	105.667	888.633	335.367	188.333	DNA binding
1436214_at	1110028C15Rik		G	89.7833	71.1	98.5	179.233	103.433	62.5	catalytic activity
1436266_x_at	Cbx1	H	G	428	207.533	324	640.983	283.9	319.767	chromatin binding
1436349_at	2700094K13Rik	G	G	1063.2	306.133	453.633	1259.42	333.533	314.333	selenium binding
1436393_a_at	Trim37	G	G	76.2833	18.7333	22.9667	71.3333	38.6333	31.2	zinc ion binding
1436394_at	Trim37	G	G	103	44.1	34.4333	87.2833	50.8333	42.3333	zinc ion binding
1436416_x_at	Fxc1		G	217.883	227.767	272.4	200.15	145.833	150.1	zinc ion binding
1436454_x_at	Fen1	G	G	2016.03	541.233	521.833	2518.57	1042.4	707.033	magnesium ion binding
1436559_a_at	Psmd10		G	91.0167	109.3	124.867	105.233	77.4333	89.8667	DNA binding
1436567_a_at	Ndufa7		G	107.7	101.067	179.367	117.133	69.3333	86.0333	NADH dehydrogenase activity
1436747_at	1110014K08Rik		G	1684.4	1269.73	1169.8	1670.32	1146	1222.23	Not specified
1436797_a_at	Surf4		G	292.55	251.8	234.667	272.65	201.7	190.967	Not specified
1436802_at	Ilf3	G	G	165.75	91.3333	95.6333	131.75	94.1333	107.833	DNA binding
1436803_a_at	Ndufb9		G	1665.1	1408.07	1407.17	2599.68	1149.57	1199.3	NADH dehydrogenase activity
1437033_a_at	Skp2	H	G	182.383	41.6667	66.9667	125.167	64.6667	54.2667	kinase activity
1437163_x_at	Gtf2h4	G	G	1703.33	658.767	1045.27	1901.38	1047.47	917.767	transcription factor activity
1437192_x_at	Vdac1		G	1997.27	1008.3	778.267	2708.48	981.1	1295.37	voltage-gated ion-selective channel activity
1437220_x_at	Dnaja1	I	G	292.833	195.233	303.167	274.467	155.767	163.433	zinc ion binding
1437279_x_at	Sdc1		G	19.9833	5.83333	13.5333	37.7667	15.1667	14.2	cytoskeletal protein binding
1437313_x_at	Hmgb2	H	G	998.067	259.567	723.5	984.217	444.067	366.9	DNA binding
1437683_x_at	Serf2		G	635.317	650.5	758.733	720.8	561.1	579.133	Not specified
1437945_x_at	Nap1l1	H	G	1920.75	609.567	1090.73	1779.05	615.3	667.033	protein binding
1437992_x_at	Gja1		G	47.85	9.83333	18.9	73.2167	30.8	25.4	gap-junction forming channel activity
1438009_at	MGC73635	H	G	2672.12	196.967	749.333	2519.2	358.333	481.167	DNA binding
1438161_s_at	Rfc4	H	G	600.8	102.5	154.367	1168.87	249.3	135.267	nucleotide binding
1438168_x_at	Ddx39	G	G	1818.63	882.6	939.867	2206.17	1333.7	972.333	nucleotide binding
1438322_x_at	Fdft1	G	G	265.983	166.333	154.933	340.483	200	175.167	magnesium ion binding
1438571_at	Bub1	H	G	50.5	14.8	30.6	32.9	19.0667	15.6	nucleotide binding
1438606_a_at	Clic4	G	G	129.567	25.6	41.8	506.033	277.967	223.9	ion channel activity
1438659_x_at	Chchd6	G	G	177.1	37.5	66.2	241.15	96.2	68.2	Not specified
1438817_at	Dna2l	G	G	44.85	13.1333	15.0667	51.2167	36.7333	26.9667	hydrolase activity
1438852_x_at	Mcm6	G	G	825.733	198.167	296.667	939.667	488.3	358.233	nucleotide binding
1438910_a_at	Stom	G	G	125.45	92.1333	82.2333	157.817	95.5	85.0667	Not specified
1438917_x_at	Nup62	G	G	1321.02	624.8	575.2	1480.05	749.067	614.4	nucleocytoplasmic transporter activity
1438948_x_at	Bzrp		G	618.617	629	637.367	814.333	493.4	562.467	receptor activity
1439012_a_at	Dck	G	G	788.733	265.367	377.233	1069.58	598.733	432.667	Not specified
1439040_at	Cenpe	G	G	41.55	6.03333	18.8	61.2	21.7333	18.1667	nucleotide binding
1439047_s_at	Recql	G	G	167.617	109.233	105.2	61.9167	48.5	35.4667	nucleotide binding
1439214_a_at	Api5		G	30.3667	26.8333	42.9333	42	37.0667	31.9	binding
1439377_x_at	Cdc20	H	G	1592.75	267.367	745	1602.93	662.6	555.733	protein binding
1439436_x_at	Incenp	G	G	2207.15	375.4	618.5	2075.48	1151.13	755.833	Not specified
1447924_at	Nucks1	G	G	80	30.0667	41.9333	84.15	53.9333	44.4	kinase activity
1448112_at	Cox7c		G	1311.1	949.8	1135.8	1771.92	1037.37	873.4	cytochrome-c oxidase activity
1448113_at	Stmn1	G	G	194.333	48.3667	69.6333	150.45	46.7333	54.3	protein binding
1448122_at	Tcp1	I	G	2073.17	1303.7	1701.17	1798.1	1022.6	1166.8	nucleotide binding
1448153_at	Cox5a	I	G	2157.97	1308.53	1897.53	2175.77	1357.73	1312.37	cytochrome-c oxidase activity
1448166_a_at	Psmb1		G	1176.52	910	1033.2	1334.33	608.667	769.6	endopeptidase activity
1448167_at	Ifngr1	G	G	927.767	386.467	347.067	917.2	395.767	375.833	receptor activity
1448172_at	Mdh1		G	1301.55	841.1	999.633	1396.72	715.167	734.433	L-lactate dehydrogenase activity
1448182_a_at	Cd24a	I	G	1567.75	759.733	1522.77	2329.78	1206.23	1061.03	Not specified
1448191_at	Plk1	H	G	736.767	63.8667	215.2	388.2	127.333	159.033	nucleotide binding
1448203_at	Atp5l		G	345.433	276	353.9	470.15	231.433	226.067	Not specified
1448205_at	Ccnb1-rs1	H	G	1048.03	110.333	421.4	1335.92	384.967	311.533	cyclin-dependent protein kinase regulator activity
1448206_at	Psma2		G	1903.45	1586.87	1845.87	2508.62	1302.23	1411.57	endopeptidase activity
1448222_x_at	Cox8a		G	1028.82	601.067	812.233	1004.72	558.067	450.467	cytochrome-c oxidase activity
1448224_at	Tfam		G	446.35	341.6	369.5	491.933	302.4	333.967	DNA binding
1448226_at	Rrm2	G	G	522.95	27.9333	41.3	841.367	157.933	164.3	ribonucleoside-diphosphate reductase activity
1448237_x_at	Ldhb	G	G	1853.85	809	919.733	2174.97	761.233	616	L-lactate dehydrogenase activity
1448238_at	2700060E02Rik		G	1337.03	1063.83	1232.17	1251.28	761.633	832.133	Not specified
1448258_a_at	Spcs1		G	1717.95	1495.73	1563.7	2027.35	1351.1	1389.17	peptidase activity
1448272_at	Btg2		G	1199.52	1195.07	975.267	1623.43	928.133	1114.77	protein binding
1448287_at	Rpo1-3		G	913.733	638.333	850.933	1103.33	532.867	590.133	DNA binding
1448292_at	Uqcr		G	811.667	489.667	627.4	1025.78	457.467	419.167	ubiquinol-cytochrome-c reductase activity
1448295_at	D13Wsu50e		G	581.517	551.3	602.367	669.95	504.733	518.2	Not specified
1448300_at	Mgst3		G	91.9833	60.6333	80.6667	144.033	70.4333	80.1667	glutathione transferase activity
1448302_at	2410004N11Rik		G	253.517	190.767	253.967	261.033	187.233	218	ion channel activity
1448314_at	Cdc2a	H	G	1042.03	73.7	313.567	805.767	219.033	180.7	nucleotide binding
1448331_at	Ndufb7		G	611.167	388.7	524.067	645.183	300.3	356.233	NADH dehydrogenase activity
1448357_at	Snrpg	G	G	284.583	168.833	206.633	325.9	154.667	125.133	Not specified
1448371_at	Mylpf	I	G	120.517	69.8667	103.8	135.7	59.0333	63.8333	motor activity
1448373_at	Mrpl18	G	G	594.65	262.4	347.367	538.233	205.033	280.033	structural constituent of ribosome
1448382_at	Ehhadh		G	54.65	57.1	47.6333	65.2	57.0667	52.5667	catalytic activity
1448387_at	Rbx1		G	1628.9	1562.23	1558.77	2411.03	1301.6	1234.7	protein binding
1448390_a_at	Dhrs3	H	G	100.05	12.7	30.4667	126.2	45.9	55.7667	oxidoreductase activity
1448391_at	Rab9		G	261.467	214.933	216	357.133	218.367	202.933	nucleotide binding
1448420_a_at	Fbxl12	G	G	470.017	163.567	169.067	590.683	214	206.633	Not specified
1448427_at	Ndufa6		G	638.067	548.333	569.433	828.783	485.333	455.033	NADH dehydrogenase activity
1448441_at	Cks1b	H	G	828.733	207	364.433	827.35	263.667	222.367	kinase activity
1448450_at	Ak2		G	347.217	313.833	263.3	362.367	270.6	283.967	Not specified
1448466_at	Cdca5	H	G	386.917	50.5	121.233	300.333	96.5667	83.2	protein binding
1448483_a_at	Ndufb2		G	887.5	644.067	1007.1	1282.58	579.8	601.5	NADH dehydrogenase activity
1448492_a_at	Psmd12		G	559.783	335.633	443.4	486.183	296.767	354.567	Not specified
1448501_at	Tspan6		G	102.2	37.9667	67.4	148.883	57.7	72.1	Not specified
1448527_at	Pdcd10		G	554.467	556.9	682.033	801.65	504.433	555.4	Not specified
1448536_at	Lsm3		G	1299.6	925.367	1021.37	1681.72	888.733	671.167	RNA binding
1448543_at	2310042G06Rik	G	G	335.683	146	212.067	306.117	128.567	144.567	Not specified
1448585_at	Gtf2h4	H	G	1263.43	180.3	388.4	1110.75	226.6	302.367	transcription factor activity
1448586_at	Hspa14		G	667.8	423.467	500.9	719.05	302.4	472.267	cysteine-type endopeptidase activity
1448589_at	Ndufb5		G	1203.3	855.233	939.067	1257.68	512.167	693.133	NADH dehydrogenase activity
1448595_a_at	Bex1	I	G	62.0833	15.6333	41.0667	800.75	207.367	185.233	protein binding
1448627_s_at	Pbk	H	G	1032.92	104.867	345.833	1319.77	381.833	262.9	nucleotide binding
1448643_at	Ssna1		G	914.133	591.133	713.267	1048.82	474.767	625.033	identical protein binding
1448645_at	Msl31		G	429.983	309.5	388.3	629.7	307.233	358.333	chromatin binding
1448646_at	Wdr12	G	G	154.7	55.2333	71.4333	177.933	56.5333	74.3	protein binding
1448651_at	Nudt5	H	G	367.65	117.033	231	432.717	162.4	162.033	magnesium ion binding
1448670_at	Ube2e3		G	697.45	445.033	474.567	733.2	461.033	462.833	ubiquitin conjugating enzyme activity
1448685_at	2900010M23Rik		G	598.033	379.233	543.3	625.383	252.8	303.533	Not specified
1448703_at	Lsm8		G	1428.53	946.4	1010.23	1796.35	885.167	874.233	RNA binding
1448720_at	Lrrc40	G	G	211.683	108	129.1	313.667	138.467	136.233	acid phosphatase activity
1448721_at	D1Ertd622e		G	102.1	65.9667	63.8333	93.75	56.9	40.4333	Not specified
1448729_a_at	38231		G	30.75	15.5333	20.3333	25.7	16.0333	16.9667	nucleotide binding
1448770_a_at	Atpif1	I	G	938.217	387.067	844.567	1190.42	474.3	409.133	enzyme inhibitor activity
1448772_at	Ube2a		G	683.017	468.6	479.533	887.383	377.167	453.233	ubiquitin conjugating enzyme activity
1448822_at	Psmb6		G	1882.62	1234.57	1351.53	2324.75	1132.03	1088.03	endopeptidase activity
1448824_at	Ube2j1		G	90.1667	91.5	118.267	106.117	67.6	87.1667	ubiquitin conjugating enzyme activity
1448838_at	Topors		G	136.633	105.433	121.933	173.883	135.9	116.833	catalytic activity
1448844_at	Cyb5b	G	G	295.75	161.233	174.633	314.267	117.9	168.4	transporter activity
1448849_at	Mrpl40	G	G	348.633	194.467	248.5	401.183	171.333	179.333	Not specified
1448878_at	Mxd3	H	G	387.683	25.5667	96.4667	357.25	65.3	48.3667	transcription factor activity
1448879_at	Ube2l3		G	897.733	595.4	820.433	885.867	486.567	583.1	ubiquitin conjugating enzyme activity
1448884_at	Gtf2e2	G	G	392.733	199.5	290.6	389.317	192.533	238.433	DNA binding
1448896_at	Pigf	G	G	201.5	148.4	159.033	229.917	139.3	137	Not specified
1448899_s_at	Rad51ap1	H	G	282.55	32	84.6333	316.55	85.9333	75.2	DNA binding
1448917_at	Thrap6		G	591.067	339.8	351.567	629.483	309.5	337.1	receptor activity
1448938_at	Rpa3	G	G	396.767	178.733	203.867	503.25	231.133	205.833	nucleic acid binding
1448943_at	Nrp1	G	G	373.283	68.4667	64.9333	156.133	95.8333	57.2	receptor activity
1448953_at	Blm	H	G	337.9	121.467	185.2	358.217	182.533	183.667	Not specified
1448959_at	Ndufs4		G	558.2	421.733	529.867	555.483	314.3	389.267	Not specified
1448960_at	Cxxc5	G	G	275.7	94.3333	117.567	304.717	175.4	154.133	DNA binding
1448968_at	D7Wsu128e	I	G	206.717	138.1	199.9	208.117	138.233	128.433	Not specified
1448987_at	Acadl	H	G	320.25	190.033	250.767	234.717	95.2333	103.367	acyl-CoA dehydrogenase activity
1449004_at	Mrpl46		G	403.267	284.767	317.267	405.333	197.433	250.433	Not specified
1449044_at	Eef1e1		G	466.883	250.333	350.667	402.117	171.133	217.733	protein binding
1449047_at	Phyh2		G	63.3	53.7	85.9	75.5167	50.1	56.2667	magnesium ion binding
1449050_at	Recc1		G	167.667	106.367	136.633	185.617	132.3	92.1333	nucleotide binding
1449061_a_at	Prim1	H	G	455.117	55.9667	139.633	564.733	183.8	132.3	DNA primase activity
1449085_at	Phf10	G	G	294.383	226.133	177.5	279.2	202.967	209	DNA binding
1449107_at	Nudt4	G	G	250.05	111.167	134.2	274.45	133.333	121.267	magnesium ion binding
1449116_a_at	Dtymk		G	385.817	106.933	205.167	377.317	100.8	127.967	nucleotide binding
1449119_at	Arih2		G	70.25	55.8	69.6333	84.35	57.1333	62.6333	protein binding
1449128_at	Ccdc43		G	14.4333	15.7667	12.5	16.1667	7.13333	10.3333	Not specified
1449140_at	Nudcd2	G	G	76.3667	34.6	55.6667	126.7	67.2667	51.3667	Not specified
1449171_at	Ttk	H	G	78.8667	18.7667	42.5667	82.35	31.9	29.8	nucleotide binding
1449176_a_at	Dck	G	G	263.983	59.3	83.6333	317.85	87.0667	83.2	Not specified
1449194_at	Mrps25		G	262.3	174.433	232.9	267.267	125.167	170.2	nucleic acid binding
1449207_a_at	Kif20a	H	G	228.85	18.2	71.7667	185.933	41.7	35.7333	nucleotide binding
1449256_a_at	Rab11a		G	512.65	433.967	435.833	605.733	423.733	438.833	nucleotide binding
1449268_at	Gfpt1		G	71.7167	61.2	75.7	84.8833	38.1	51.3	glutamine-fructose-6-phosphate transaminase (isomerizing) activity
1449345_at	2810027O19Rik	H	G	206.65	37.4333	79.6333	227.15	65.4333	50.2333	Not specified
1449349_at	Nudt1		G	824.25	411.733	600.967	796.683	347.767	445.633	Not specified
1449372_at	Dnajc3		G	190.417	140.733	94.0333	183.9	124.6	152.833	protein kinase inhibitor activity
1449437_at	D6Wsu163e	G	G	196.333	130.9	123.867	230.517	149.3	128.333	Not specified
1449507_a_at	Cd47		G	1567.48	1228.3	1136.9	1883.58	960.233	1060.13	protein binding
1449574_a_at	Cdc42		G	544.617	470.767	635.333	600.167	321.233	440.1	nucleotide binding
1449618_s_at	2900092E17Rik	G	G	672.467	481.3	486.333	685.667	422.067	506.833	Not specified
1449633_s_at	Nt5c3l		G	250.867	188.767	235.233	246.217	156.833	164.733	hydrolase activity
1449705_x_at	Mcm3	G	G	577.617	207.333	234.1	374.333	172.4	182.033	nucleotide binding
1449708_s_at	Chek1	H	G	211.067	24.5333	86.5333	237.317	139.867	78.8333	nucleotide binding
1449712_s_at	Atp6v1e1		G	757.583	657.567	708.267	845.767	547.333	568.9	Not specified
1449815_a_at	Ssbp2	K	G	840.367	751.5	408.1	955.183	601.5	547.233	DNA binding
1449821_a_at	0610016J10Rik		G	253.183	176.567	194.933	228.05	159.6	146.5	Not specified
1449827_at	Agc1		G	50.75	32.6333	36.8333	70.0667	48.2667	47.2333	calcium ion binding
1449839_at	Casp3	I	G	695.283	361.2	558	940.133	537.3	521.9	cyclin-dependent protein kinase inhibitor activity
1449855_s_at	Uchl3		G	285.85	146.167	275.067	290.2	179.067	158.033	ubiquitin thiolesterase activity
1449875_s_at	H2-T22	J	G	2153.83	982.533	787	2066.17	776.667	856.067	MHC class I receptor activity
1449937_at	Pp11r	H	G	1679.83	97.7	186.7	783.583	139.867	120.533	growth factor activity
1449938_at	Pp11r	G	G	1071.3	113.633	163.967	464.317	136.167	124.633	growth factor activity
1450028_a_at	Lancl2	G	G	297.967	145.1	147.567	282.55	150.1	184.533	ATP binding
1450070_s_at	Pak1	G	G	161.567	98.9	83.7333	126.317	76.9667	74.7	nucleotide binding
1450095_a_at	Acyp1		G	218.167	151.9	191.667	291.917	176.7	170.967	acylphosphatase activity
1450194_a_at	Myb	H	G	398.333	86.4333	173.4	476.967	175.7	198.033	DNA binding
1450275_x_at	Ube2f	I	G	302.55	204	303.233	290.217	237.567	237.5	ubiquitin conjugating enzyme activity
1450385_at	Kpna3		G	87.4333	48.5	63.3333	97.1667	57.9333	59.1	binding
1450396_at	Stag2		G	57.4	59.2	64.3333	84.2	49	52.5	binding
1450496_a_at	2810433K01Rik	H	G	72.6	1.66667	21.8	77.25	6.03333	11.3333	Not specified
1450531_at	H2-Bl	G	G	341.6	36.5333	42.4667	302.717	62.4	64.7333	MHC class I receptor activity
1450545_a_at	Dntt	G	G	270.033	60.1333	67.3333	2507.75	419.7	491.433	magnesium ion binding
1450646_at	Cyp51	G	G	286.15	122.8	146.2	320.317	132.3	147.4	trypsin activity
1450649_at	Gng10		G	424.867	292.867	412.1	1194.37	616.733	642.467	signal transducer activity
1450665_at	Gabpa		G	67.35	51.7333	59.9	74.7833	51.3	55	DNA binding
1450677_at	Chek1	H	G	59.05	17.6333	35.9333	40.3	23.2667	23	nucleotide binding
1450680_at	Rag1	G	G	1045.72	119.233	181.867	1181.52	347.833	251.3	DNA binding
1450692_at	Kif4	H	G	205.45	56.8333	102.9	182.75	112.7	94.7333	nucleotide binding
1450694_at	Fkbp2		G	417.7	142.167	212.1	390.75	128	146.833	peptidyl-prolyl cis-trans isomerase activity
1450701_a_at	Gtf2h2		G	126.717	98.5667	131.067	129	87.5667	100.233	RNA polymerase II transcription factor activity
1450705_at	Rdbp	G	G	318.383	134.233	144.967	367.95	212.633	168.033	nucleotide binding
1450722_at	Nup50		G	160.3	126.933	124.1	154.283	106.567	106.8	nucleocytoplasmic transporter activity
1450727_a_at	Poldip2		G	135.633	102.633	114.9	128.35	87.0333	83.1333	Not specified
1450739_at	Tbl1xr1		G	61.2	57.1333	59.2667	77.35	55.5333	61.9667	GTPase activity
1450842_a_at	Cenpa	H	G	786.983	154.067	325.967	729.35	187.167	187.033	DNA binding
1450847_at	Ncbp2		G	263.967	134.033	207.567	240.667	128.667	167.767	nucleotide binding
1450848_at	Dap3		G	1147.03	900	886.167	1107.47	627.2	696.567	Not specified
1450860_at	Lap3	I	G	138.2	51.1	103.233	100.683	47.9333	60.2	magnesium ion binding
1450862_at	Rad54l	H	G	279.267	32.1333	75.5	172.9	75.6333	75	nucleotide binding
1450872_s_at	Lip1		G	649.9	577.9	395.733	1029.15	666.233	589.133	catalytic activity
1450886_at	Gsg2	G	G	95.8333	27.9667	22.3667	136.75	61.1667	72.1667	nucleotide binding
1450890_a_at	Abi1		G	174.283	163.233	164.967	261.367	151.767	140.533	protein binding
1450899_at	Nedd1		G	93.5667	68.3667	94.8667	120.117	75.2667	75.0667	Not specified
1450908_at	Eif4e		G	574.433	362.733	515.9	556.817	287.4	377.467	RNA binding
1450914_at	Ppp1r14b	G	G	1320.6	404.033	716.5	1215.23	301.333	392.433	protein phosphatase inhibitor activity
1450919_at	Mpp1	G	G	918.917	503.567	637.167	1087.25	466.767	545.3	protein binding
1450920_at	Ccnb2	H	G	775.15	83.0333	282.2	579.133	174.967	167.967	cyclin-dependent protein kinase regulator activity
1450925_a_at	Rps27l		G	1018.95	545.367	876.533	1380.55	595.233	610.033	structural constituent of ribosome
1450943_at	2010012C16Rik		G	136.25	56.1667	99.0333	128.5	73.8333	61.8	RNA binding
1450998_at	Zfp110		G	45.1667	49.2667	52.3667	41.9833	38.1667	38.9333	nucleic acid binding
1451044_at	Sip1		G	143.15	65.4	95.6	185.517	102.067	87.6667	Not specified
1451045_at	Syt13	G	G	63.3833	22.3	32.5667	74.9167	42.5333	37	transporter activity
1451053_a_at	Mdm1	H	G	66.2	15.4667	24.3333	55.4167	18.6333	23.7	Not specified
1451072_a_at	Rnf4	G	G	163.067	97.6	118.433	189.2	85.1667	101.4	protein binding
1451080_at	Usp1	G	G	1349.05	611.233	664.933	1572.5	907.7	767.9	peptidase activity
1451096_at	Ndufs2		G	811.767	653.433	732.4	865.667	545.267	629.4	Not specified
1451102_at	Cnot8	G	G	435.35	362.6	328.033	569.467	402.1	456.767	transcriptional repressor activity
1451109_a_at	Nedd4		G	357.217	248.733	245.567	353.933	254.767	207.967	ubiquitin-protein ligase activity
1451112_s_at	Dap	G	G	1126.22	913	795.5	1173.65	669.967	776.033	Not specified
1451122_at	Idi1	H	G	260.683	63	160.3	280.7	119.133	128.9	magnesium ion binding
1451124_at	Sod1		G	2436.72	1752.73	2036.7	2434.92	1203.33	1249.17	Not specified
1451128_s_at	Kif22	H	G	300.8	20.5667	88.3333	268.283	41.5	47.5333	nucleotide binding
1451135_at	Gtf2b		G	672.733	493.367	522.933	814.333	565.6	575.867	RNA polymerase II transcription factor activity
1451141_at	Mettl8	H	G	197.317	93.0333	143.4	201.117	133.433	160.733	methyltransferase activity
1451150_at	Zfp410		G	87.9833	58.4	83.5	85.5	56.4333	56.4667	nucleic acid binding
1451151_s_at	Zfp410		G	424.55	305.367	370.8	555.05	286.2	291.767	nucleic acid binding
1451171_at	2310008H04Rik	G	G	138.65	98.3667	109.333	146.933	109.333	97.2667	Not specified
1451217_a_at	Immp1l		G	602.733	396.5	521.467	765.667	337.833	338.5	peptidase activity
1451223_a_at	Btf3l4		G	307.617	228.6	326.033	333.033	214.367	225.933	Not specified
1451230_a_at	Wbp5	G	G	602.75	232.767	226.967	1011.38	475.333	315.633	WW domain binding
1451244_a_at	Zfp422		G	719.8	483.2	572.667	878.317	547.6	512.3	nucleic acid binding
1451246_s_at	Aurkb	H	G	185.383	17.0667	41.2	136.217	43.2667	33.3667	nucleotide binding
1451310_a_at	Ctsl	G	G	625.233	163.267	198.733	788.7	134.267	172.4	cysteine-type endopeptidase activity
1451343_at	Vps36	G	G	281.45	186.633	195.1	312.383	175.2	191.7	lipid binding
1451353_at	Tm6sf1	G	G	319.767	149.367	145.067	244.3	153.3	154.3	Not specified
1451357_at	E130307M08Rik		G	872.883	755.833	730.8	828.717	563.767	596	Not specified
1451358_a_at	Racgap1	H	G	283.933	66.0667	158.933	250.367	100.033	97.3333	GTPase activator activity
1451372_a_at	Art1	G	G	65.75	36.8667	35.7	58.7	34.0667	30.1667	Not specified
1451376_at	5730596K20Rik		G	75.9667	57.1	73.5333	90.9333	54.7333	58.8333	GTPase activity
1451381_at	1810020D17Rik		G	216.017	181.733	158.4	229.767	138.433	140.2	Not specified
1451400_at	BC023488	G	G	62.8333	25.3667	38.8333	60.4	35.0667	37.2	Not specified
1451435_at	Cutl1	G	G	473.2	235.967	205.6	565.45	311.1	292.6	DNA binding
1451442_at	Ccdc104		G	168.4	92.6333	132.9	251.317	109.167	137	Not specified
1451457_at	Sc5d	G	G	99.95	72.9	81.5667	61.45	45.5	48.1	catalytic activity
1451483_s_at	1700054N08Rik	G	G	120.267	65.6667	65.7	118.55	65.2	65.0333	Not specified
1451504_at	Chchd3		G	547.35	342.567	377.6	559.633	204.767	267.6	Not specified
1451509_at	Taf9	G	G	581.017	285.2	380.867	541.767	337.3	329.367	nucleotide binding
1451559_a_at	Dhrs4		G	230.05	137.467	189.1	180.667	125.1	129.633	oxidoreductase activity
1451570_a_at	6720467C03Rik	I	G	140.4	56.4333	121.533	168.6	95.0333	96.9333	protein binding
1451587_a_at	Tiprl	G	G	177.7	125.467	118	284.55	161.7	147.4	Not specified
1451630_at	Ttl		G	92.2333	76.8	86.8333	99	88.0333	86	magnesium ion binding
1451641_at	Dbr1	G	G	230.8	157.567	141.9	183.8	113.7	132.5	Not specified
1451673_at	Cd8a	G	G	564.7	75.5667	130	494.183	99.5	109.4	protein binding
1451702_at	Cmtm7	G	G	119.367	47.8333	55.3333	81.9667	49.6333	59.6333	cytokine activity
1451745_a_at	Znhit1		G	481.167	460.3	505.933	830	454.867	453.167	zinc ion binding
1451747_a_at	Atg12		G	257.167	203.467	181.933	327.183	191.833	218.3	protein binding
1451765_a_at	Entpd5	K	G	92.6333	75	54.8	78.6667	58.6	61.0667	magnesium ion binding
1451845_a_at	Ptrh2		G	346.5	202.9	289.133	381.767	167.067	202.767	aminoacyl-tRNA hydrolase activity
1451895_a_at	Dhcr24	G	G	416.683	112.567	66.8667	334.433	120.9	124.167	electron carrier activity
1451928_a_at	Rad18	H	G	33.0167	15.6	25.5667	37.95	20.8667	22.6333	DNA binding
1452020_a_at	Siva	G	G	2025.78	476.267	680.833	2198.45	719.2	681.633	CD27 receptor binding
1452036_a_at	Tmpo	G	G	928.667	354.9	432.867	838.8	412.6	373.4	DNA binding
1452040_a_at	Cdca3	H	G	632.05	68.7667	175.3	394.383	104.133	101.6	Not specified
1452048_at	Mrpl12		G	445.117	241.8	464.4	366.017	166.8	194.867	structural constituent of ribosome
1452084_at	Zcchc17		G	472.5	466.733	443.567	496.883	402.7	427.267	nucleic acid binding
1452101_at	Blmh	I	G	236.4	134.467	239.3	197.817	99.8	131.167	cysteine-type endopeptidase activity
1452133_at	Uqcrh		G	691.067	524.767	734.467	737.85	310.9	401.833	ubiquinol-cytochrome-c reductase activity
1452166_a_at	Krt1-10	G	G	95.7	54.0667	62.2333	73.5	54.6333	51.0333	structural molecule activity
1452209_at	Pkp4	G	G	364.817	231.567	259.733	224.183	162.3	136.467	structural molecule activity
1452242_at	Cep55	H	G	411.567	30.1333	160.067	588.083	156.8	126.967	Not specified
1452254_at	Mtmr9	G	G	175.783	113.033	106.567	182.283	134.433	129.667	inositol or phosphatidylinositol phosphatase activity
1452305_s_at	2610510J17Rik	H	G	217.217	33.5333	79.5	206.783	73.1333	73.2333	Not specified
1452313_at	5930416I19Rik	G	G	412.433	236.6	277.9	403.4	295.367	235.833	Not specified
1452314_at	Kif11	H	G	217.7	33.6667	87.7	230.6	85.6667	74.6667	nucleotide binding
1452341_at	Echs1		G	172.9	129.3	207.867	192.8	115.167	129.767	catalytic activity
1452343_at	D18Ertd653e	I	G	91.7	22.9	66.3333	81.2	29.7333	26.1333	Not specified
1452434_s_at	Dgcr6	G	G	207.767	116.967	101.5	245.9	76.5	95.6667	Not specified
1452439_s_at	Sfrs2	H	G	100.25	52.1667	72.7333	115.833	62.0333	55.9333	nucleotide binding
1452458_s_at	Ppil5	H	G	295.3	17.9	53.9	323.683	52.1	41.0333	Not specified
1452534_a_at	Hmgb2	H	G	808.333	79.9333	284.733	612.617	134.433	137.967	DNA binding
1452540_a_at	Hist1h2bc	I	G	796.317	141.133	579.567	1425.35	248.2	201.533	DNA binding
1452547_s_at	H2-T18	G	G	2542.58	333.567	390.367	2619.35	570.3	509.333	MHC class I receptor activity
1452548_x_at	H2-T18	G	G	1961.65	294.1	303.1	1812.13	407.433	367.2	MHC class I receptor activity
1452585_at	Mrps28	G	G	380.15	180.767	224.667	398.933	165.6	204.233	nucleic acid binding
1452586_at	Anapc13	G	G	438.6	278.567	329.4	613.983	320.467	303.133	Not specified
1452597_at	2310061C15Rik	G	G	1054.22	547.3	499.567	1073.22	555.167	336.267	Not specified
1452598_at	Gins4	H	G	283.817	30.1667	100.1	306.8	75.8333	86.9333	Not specified
1452601_a_at	Acbd6		G	110.2	125.1	148.9	130.683	100.733	114.6	acyl-CoA binding
1452621_at	Pcbd2	H	G	518.1	323.933	420.967	704.483	439.167	366.2	phenylalanine 4-monooxygenase activity
1452662_a_at	Eif2s1		G	883.2	531.733	842.3	928.217	434.767	564.3	nucleic acid binding
1452674_a_at	Eif3s12		G	1109.1	976.733	1076.03	1273.3	516.2	647.9	RNA binding
1452679_at	Tubb2b	G	G	675.933	195.1	247.767	789.883	275.933	211.733	nucleotide binding
1452680_at	Snrpd2		G	2235.5	1627.53	2192.57	2635.37	1311.2	1385.3	Not specified
1452681_at	Dtymk	G	G	631.4	320.933	361.967	664.617	263.3	309.533	nucleotide binding
1452743_at	---	G	G	229.167	144.333	147.567	256.033	156.033	153.233	Not specified
1452778_x_at	Nap1l1	I	G	1272.32	614.467	966.6	1315.02	664.167	730.967	protein binding
1452831_s_at	Ppat	G	G	190.45	122.867	120.5	190.533	115.167	118.833	Not specified
1452877_at	2700029M09Rik	H	G	1057.25	435.7	643.7	1155.35	478.967	499.667	Not specified
1452880_at	Znhit3		G	152.917	92.5667	94.1333	157.733	68.4333	72.6	zinc ion binding
1452917_at	Rfc5	H	G	497.15	126.433	183.6	480.183	160.533	166.867	nucleotide binding
1452927_x_at	Tpi1	G	G	870.883	340.667	378.633	1053.5	365.267	372.667	triose-phosphate isomerase activity
1452954_at	Ube2c	H	G	1111.2	59.7667	324.033	853.75	207.733	202.867	ubiquitin-protein ligase activity
1453473_a_at	Dynlt1	G	G	1598.37	835	901.067	1264.73	499	584.433	motor activity
1453572_a_at	Plp2	H	G	802.133	393.633	597.1	638.033	437.767	465.1	chemokine binding
1454616_at	5730410I19Rik	G	G	229.667	153.9	134.133	244.35	165.2	142.933	ubiquitin-protein ligase activity
1454640_at	Chchd7		G	126.65	92.2667	105.833	150.717	83.0667	85.1	Not specified
1454682_at	A430005L14Rik		G	441.2	354.233	326.4	540.767	361.7	339.433	Not specified
1454694_a_at	Top2a	H	G	1834.27	214.8	663.067	1683.32	609.467	606.067	nucleotide binding
1454712_at	Mcart1	G	G	178.217	111.833	130.533	175.117	124.4	130.333	binding
1454716_x_at	Cox5b	I	G	2267.07	1449.57	1878.97	2807.15	1534.7	1419.63	cytochrome-c oxidase activity
1454814_s_at	AU021838		G	200.467	166.9	141.9	260.983	160.633	131.267	Not specified
1454879_s_at	1700052N19Rik		G	85.3333	59.2333	57.6333	111.167	56.5	79.2667	oxidoreductase activity
1454947_a_at	Ublcp1		G	104.75	69.7333	101.467	105.5	77	82	ubiquitin thiolesterase activity
1455035_s_at	Nol5a	G	G	512.233	237.667	259.867	391.683	260.7	299.367	Not specified
1455207_at	2410017P09Rik		G	154.867	129.767	200.233	191.583	117.733	128.533	Not specified
1455235_x_at	Ldhb	G	G	1500.33	733.333	918.167	1747.4	671.233	708.2	L-lactate dehydrogenase activity
1455439_a_at	Lgals1	I	G	4245.08	2104.67	3931.77	5987.05	2235.47	2111.37	sugar binding
1455488_at	6230416J20Rik	G	G	59.0667	34.0667	39.8667	79.9333	42.3333	45.9333	Not specified
1455602_x_at	1110028C15Rik		G	83	48.3	78.1333	176.267	91.0333	62.5	catalytic activity
1455719_at	Tubb5	G	G	2181.08	1590.67	1451.9	2272.33	1624.27	1844.77	nucleotide binding
1455730_at	Dlg7	H	G	198.283	33.0667	73.1667	123.283	43.3667	57.8333	Not specified
1455820_x_at	Scarb1	H	G	111.067	24.5	39.5	80.7	59.6333	46.7333	receptor activity
1455927_x_at	LOC623809		G	1832.47	1210.4	1558.53	2600.05	1285.13	1156.23	Not specified
1456251_x_at	Bzrp		G	459.217	532.567	465.833	575.9	415.167	405.933	receptor activity
1456315_a_at	Ptpla	I	G	150.733	61.3667	110.367	176	84.0667	93.2667	phosphoprotein phosphatase activity
1456604_a_at	Pcmt1	G	G	440.933	281.933	260.633	551.517	312.567	303.767	protein-L-isoaspartate (D-aspartate) O-methyltransferase activity
1456695_x_at	Anapc5	G	G	3478.3	2315.97	2254.93	3825.73	2474.27	2419.3	binding
1460167_at	Aldh7a1	G	G	316.883	165.867	200.5	298.367	141.633	176.567	aldehyde dehydrogenase (NAD) activity
1460168_at	Slbp	H	G	1198.45	214.4	434.3	1140.95	368.467	288	RNA binding
1460171_at	Cops5		G	455.183	251.5	345.8	452.117	158.2	202.8	transcription coactivator activity
1460192_at	Osbpl1a	G	G	62.0333	19.3333	24.8667	42.65	27.8667	23.2	Not specified
1460193_at	St13		G	672.333	478.767	1024.43	577.117	412.2	363.8	binding
1460195_at	Mrps11		G	144.1	124.667	171.2	123.067	52.9	67.7333	structural constituent of ribosome
1460199_a_at	Pafah1b1		G	804.133	627.467	543	820.467	535.8	547.733	protein binding
1460204_at	Tec	I	G	171.267	94.2333	148.033	161.133	83.1667	66.0667	nucleotide binding
1460209_at	Usp39	G	G	366.883	238.1	255.833	135.417	87.9667	102.933	nucleic acid binding
1460247_a_at	Skp2	H	G	281.8	31	71.3667	269.767	73.1	92.6	kinase activity
1460253_at	Cmtm7	G	G	591.433	211.267	261.767	490.783	229.633	221.467	cytokine activity
1460278_a_at	D15Wsu75e	H	G	502.217	126.167	164.833	485.85	168.7	165.7	Not specified
1460308_a_at	Ict1		G	807.533	445.967	532.567	938.683	328.433	375.133	translation release factor activity
1460314_s_at	Hist2h3c1		G	332.083	86.6	270.033	450.95	131.6	108.4	DNA binding
1460354_a_at	Mrpl13		G	238.533	160.333	211.2	296.25	188.033	162.833	structural constituent of ribosome
1460360_at	Asrgl1	G	G	174.533	106.267	142.767	188.683	99.7333	134.833	asparaginase activity
1460392_a_at	Eny2	I	G	141.633	78.6	140.167	137.983	80.8333	92.5667	Not specified
1460418_x_at	H2-T18	G	G	997.667	153.167	208.033	497.95	178.733	176.033	MHC class I receptor activity
1460429_at	Cdc5l		G	1051.63	962.733	886.733	1151.5	815.4	947.167	DNA binding
1460519_a_at	Mettl5		G	103.8	73.3	91.4333	136.583	86.9	91.5	DNA binding
1460639_a_at	Atox1		G	572.617	549.133	767.5	752.017	431.3	451.667	copper ion transporter activity
1460689_at	D15Wsu75e	G	G	782.75	223.9	291.967	652.183	284.967	268.033	Not specified
1460697_s_at	2610209M04Rik		G	804.35	418.333	535.667	1020.75	508.967	498.033	Not specified
1416354_at	Rbmx	H	H	577	279.267	407	754.5	242.233	440.633	nucleic acid binding
1417099_at	Ftsj1	G	H	274.267	177.1	218.067	272.35	167.167	208.367	Not specified
1417821_at	D17H6S56E-5	H	H	238.933	35.3667	97.1667	207.733	54.2667	77.6	structural molecule activity
1418527_a_at	Fusip1	I	H	120.633	66.7	138.933	115.45	39.3	69.4333	Not specified
1418912_at	Plxdc2	H	H	111.733	33.8667	83.9333	106.033	40.2	68.5333	receptor activity
1420819_at	Sla	G	H	2062.05	1255.23	1330.53	2476.8	836.067	1312.5	Not specified
1422459_a_at	Psmd13	I	H	527.667	293.767	538.4	440.617	154.233	281.433	endopeptidase activity
1423060_at	Pa2g4	G	H	938.967	298.067	361.733	974.233	304.133	499.033	DNA binding
1423393_at	Clic4	G	H	93.5167	34.5333	44.7667	604.917	258.433	354.967	ion channel activity
1423451_at	Pgrmc1	G	H	361.05	227.033	228.167	350.317	210.7	282.6	receptor activity
1424076_at	Gdpd1		H	37.9833	10.0333	22.1333	46.8833	9.6	24.2333	glycerophosphodiester phosphodiesterase activity
1425542_a_at	Ppp2r5c		H	629.033	412.467	550.133	782.067	299.367	409.667	protein phosphatase type 2A regulator activity
1426425_at	Sugt1		H	256.167	233.967	253.667	293.233	129.533	220.467	binding
1428137_at	Arl8b		H	66.9	65.7667	50.4	70.8833	45.6	59	nucleotide binding
1428310_at	D3Wsu161e		H	216.783	130.767	166.9	217.367	148.333	189.867	Not specified
1432367_a_at	Ufd1l		H	176.383	157	203.533	160.017	99.6333	127.3	Not specified
1433611_s_at	Bud31		H	1301.02	1125.63	1289.4	1346.6	646.833	948.067	zinc ion binding
1434419_s_at	Tardbp		H	121.533	75.0333	104.8	135.417	67.4333	91.1667	nucleotide binding
1450854_at	Pa2g4	G	H	141.4	43.8667	44.4333	145.317	45.3667	80.8333	DNA binding
1451744_a_at	Zadh1	I	H	62.6667	48.0333	76.4333	71.8667	42.2	56.5333	zinc ion binding
1452256_at	1110002N22Rik		H	94.3833	75.9333	82.7333	104.683	57.3333	76.4667	nuclease activity
1452316_at	Ints12		H	122.683	94.1333	128.567	128.983	64.5333	93.5333	protein binding
1452594_at	Dusp11		H	392.017	360.233	389.333	423.983	177.333	275.667	RNA binding
1453993_a_at	Bnip2		H	420.767	276.167	331.167	557.483	217.933	285.367	calcium ion binding
1416343_a_at	Lamp2		I	31.8167	27.7667	37.6	35.6333	19	31.6	aminoacyl-tRNA ligase activity
1416365_at	Hsp90ab1		I	1201.08	746.267	928.333	953.033	501.267	916.533	nucleotide binding
1416669_s_at	Naca		I	1709.92	1454.6	1874.3	1700.72	858.033	1401.13	DNA binding
1416942_at	Arts1	A	I	132.717	178.867	204.9	98.5167	86.2333	134.8	Not specified
1417254_at	Spata5		I	80.7167	83.7333	92.7667	53.4167	43.2333	76.3667	nucleotide binding
1417425_at	Prkrip1		I	230.65	261.333	293.567	286.983	137.1	234.833	double-stranded RNA binding
1418292_at	Asna1		I	152.55	153.067	132.233	163.483	107.733	207.1	nucleotide binding
1419035_s_at	Csnk2a1		I	42.6333	47.3667	50.7	49.7833	41.1333	56.2667	nucleotide binding
1420535_a_at	6330412F12Rik		I	84.3	101.067	75.7667	72.45	55.1667	81.8333	binding
1420540_a_at	Rit1		I	97.6833	135.433	127.933	116.917	78.4	117.1	nucleotide binding
1421918_at	Anp32a		I	558.85	507.167	313.567	547.367	262.267	648.9	protein binding
1422509_at	U2af1	I	I	770.717	428.167	659	593.133	281.367	524.667	nucleotide binding
1422962_a_at	Psmb8		I	1610.25	1614.37	1515.23	1241.88	654.3	1081.93	endopeptidase activity
1423058_at	Capza2		I	371.55	313.3	404.233	451.9	262.567	381.333	actin binding
1426523_a_at	Gnpda2		I	83.4667	137.633	134.833	95.6333	78.1667	130.033	glucosamine-6-phosphate deaminase activity
1426527_at	Toe1		I	153.933	158.467	147.167	191	126.867	176.4	nucleic acid binding
1426611_at	Psmc2		I	1251.42	842.867	1080.17	1075.3	528	872.733	nucleotide binding
1426788_a_at	Ssrp1	G	I	1849	1157.9	1305.3	1555.27	946.8	1299.4	DNA binding
1428475_at	1190005P17Rik		I	366.033	356.533	433.4	311.383	186.9	300	Not specified
1428666_at	Nars		I	356.167	287.6	380.933	378.917	252.1	358.867	nucleotide binding
1428869_at	Nolc1		I	444.683	247.867	356.833	322.033	219.7	345.967	protein binding
1430053_a_at	2810409H07Rik		I	78.5333	78.4333	92.4667	99.1667	41.4	89.1667	nucleotide binding
1433859_at	D030070L09Rik		I	94.3667	67.1667	96.9	82.6167	36.4	76.5	Not specified
1437490_x_at	Uap1		I	36.3333	39.2667	56.6667	47.8833	35.5333	49.2667	UDP-N-acetylglucosamine diphosphorylase activity
1439234_a_at	Tm2d2		I	82.9667	77.7333	101.733	91.0667	49.3667	81.8	Not specified
1448462_at	Tdg	I	I	508.3	285.967	443.433	602.783	340.967	499.3	Not specified
1448630_a_at	Sdhc		I	223.017	169.233	218.433	285.333	142.833	224.167	succinate dehydrogenase activity
1448862_at	Icam2		I	560.983	511.233	560.467	501.55	259.333	405.067	protein binding
1449930_a_at	Ssr2		I	551.917	455.033	644.2	582.817	314.333	496.567	signal sequence binding
1451025_at	Arl1		I	210.4	120.8	168.667	185.6	93.5	152.067	nucleotide binding
1451178_at	Mrpl53		I	277.317	211.633	218.833	262.05	131.533	217.4	Not specified
1451187_at	0610037P05Rik		I	541.433	519.8	560.767	584.283	361.633	567.067	Not specified
1451232_at	Cd151		I	84.1667	95.3333	108.7	97.65	67.0667	97.2333	Not specified
1451412_a_at	Ift20		I	236.033	229.867	263.1	234.75	136.933	215.5	Not specified
1452721_a_at	Ccdc53		I	164.8	128.7	151.967	163.9	64.7667	130.033	Not specified
1460235_at	Scarb2	I	I	311.267	235.4	363.5	387.217	159.767	283.333	receptor activity
1460239_at	Tspan13	E	I	730.05	771.9	1444.97	695.733	445.933	678.4	Not specified
1416101_a_at	Hist1h1c	G	J	355.833	164.667	138.733	490.7	300	235.067	Not specified
1418065_at	Rag2	G	J	68.8833	5.2	11.4333	82.6833	25.9667	9.7	DNA binding
1418929_at	Ift57	G	J	129.533	59.7	72.2	132.533	98.5	79.3	protein binding
1419152_at	2810417H13Rik		J	31.2667	10.2	13.4333	42.6833	20.2667	8.1	Not specified
1419513_a_at	Ect2	H	J	403.167	42.5	136.967	443.5	174	126.667	guanyl-nucleotide exchange factor activity
1423327_at	4930517K11Rik		J	61	30.2333	75.3333	83.45	41.9333	23.6667	RNA binding
1424671_at	Plekhf1	G	J	127.5	64.6667	62.2667	85.1	72.9667	62.3667	zinc ion binding
1427762_x_at	Hist1h2bp		J	60.55	22.1	57.0333	94.4667	49.6667	26.7667	DNA binding
1434437_x_at	Rrm2	H	J	1875.4	187.567	394.133	2400.03	993.8	597.467	ribonucleoside-diphosphate reductase activity
1434499_a_at	Ldhb	G	J	1449.03	663.367	559.967	2024.33	1044.07	531.833	L-lactate dehydrogenase activity
1434784_s_at	Tmem106c	G	J	116.067	84.8667	68.3	182.467	139.267	92.3	Not specified
1436707_x_at	Brrn1	H	J	1121.72	194.233	422.533	1092.33	596.4	347	Not specified
1436922_at	Ppil5		J	34.4167	12.4333	19.4333	45.1167	28.9667	13.6667	Not specified
1437012_x_at	Rapgef3	G	J	402.567	77.5333	96.8333	263.45	141.167	93.9333	nucleotide binding
1437611_x_at	Kif2c	H	J	1240.23	60.0667	451.6	1167.55	356.267	235.433	nucleotide binding
1437947_x_at	Vdac1		J	301.15	115.967	99.5667	392.1	178.567	96.9667	voltage-gated ion-selective channel activity
1438847_at	Mxd3	H	J	217.983	37.4667	80.9	262.95	95.8	45.4667	transcription factor activity
1439269_x_at	Mcm7	G	J	476.1	157.733	183.167	494	294	170.9	nucleotide binding
1448318_at	Adfp	H	J	306.067	207.967	261.367	500.5	280.2	190.333	protein binding
1449600_at	Gm1683		J	3.48333	2.83333	3	42.9	19.9667	6.4	Not specified
1449699_s_at	C330027C09Rik		J	75.3	6.8	39.1333	109.183	35.7	16.1667	binding
1449757_x_at	Dntt	G	J	543.817	148.3	192.833	6174.15	2925.8	1652.67	magnesium ion binding
1449831_at	Tctex1d1	G	J	41.85	6.96667	6.8	64.5333	16.6667	8.76667	Not specified
1450416_at	Cbx5	H	J	210.183	77.1333	123.933	239.367	135.1	87.4	chromatin binding
1452210_at	Dna2l	H	J	277.45	47.4667	73.8	233.817	126.867	88.1333	hydrolase activity
1455692_x_at	1700097N02Rik		J	640.467	465.833	447.8	702.117	519.3	363.933	Not specified
1415775_at	Rbbp7		K	1804.88	1480.2	1482.7	1828.65	1549	1348.47	protein binding
1417378_at	Igsf4a		K	40.6333	30.3667	33.1667	81.8667	108.167	42.5333	protein binding
1417402_at	1190017O12Rik		K	304.15	289.933	294.933	311.3	294.333	200.867	Not specified
1418302_at	Ppt2	G	K	566.2	276.833	294.867	512.6	536.967	283.833	catalytic activity
1419162_s_at	Dnajc3		K	72.65	73.4	60.5333	96	90.7333	67.0333	protein kinase inhibitor activity
1420472_at	Mtpn	I	K	126.5	69.1	113.4	147.6	116.8	67.0333	protein binding
1420491_at	---		K	2.45	3.33333	4.2	59.9833	81.5333	30.2	Not specified
1422288_at	Htr1b		K	105.517	119.233	112.767	124.567	147	100.633	rhodopsin-like receptor activity
1423135_at	Thy1	J	K	4270.95	3153.9	1881.17	5048.12	4062.2	2855.97	Rho GTPase activator activity
1427076_at	Mpeg1		K	108.95	39.9333	55.4333	205.467	316.933	96.9333	Not specified
1427922_at	2310061C15Rik		K	102.433	76.2	79	71.6	81.3333	55.7	Not specified
1433951_at	Arl5a		K	220.117	253.167	299.867	216.667	240.8	169.267	nucleotide binding
1437226_x_at	Marcksl1	I	K	1048.6	570.167	944.567	1058.82	926.933	670.133	calmodulin binding
1437419_at	Bmp2k		K	82.6	56.2	57.6667	77.5667	100.1	56.2667	nucleotide binding
1437454_a_at	Txndc14		K	410.1	424.8	331.6	418.033	486.233	352.8	DNA binding
1438320_s_at	Mcm7	G	K	2891.35	1469.77	1578.33	3023.82	2168.47	1709.33	nucleotide binding
[truncated: 4 more rows]

## Sheet: B10 vs NOD
				B10 v NOD p value			B10			NOD
Affymetrix_ID	Gene Symbol		Fold.	PreS	S+	S-	PreS	S+	S-	PreS	S+	S-	Molecular Function
1415827_a_at	D3Ucla1	1	1.53705	0.0604	0.281	0.0304	642.867	559.767	1124.87	799.7	659.333	731.833	Not specified
1415828_a_at	D3Ucla1	1	1.92535	0.0417	0.139	0.0145	434.267	300.8	783.167	650.367	435.2	406.767	Not specified
1416001_a_at	Cotl1	1	1.47223	0.00771	0.00787	0.0107	346.95	652.9	846.533	252.1	418.3	575	actin binding
1416034_at	Cd24a	1	3.51437	0.00964	0.827	0.000522	364.533	133.233	603.3	700.917	145.9	171.667	Not specified
1416303_at	Litaf	1	1.39549	0.972	0.00128	0.016	108.867	104.733	189.833	105.617	177.7	136.033	protein binding
1416337_at	Uqcrb	1	1.83713	0.232	0.767	0.0018	324.583	237.4	446.3	269.2	233	242.933	ubiquinol-cytochrome-c reductase activity
1416810_at	Mea1	1	1.95295	0.434	0.00954	0.00778	149.55	244.467	373.6	166.15	137.167	191.3	Not specified
1417090_at	Rcn1	1	2.08654	0.394	0.734	0.00103	82.3667	81.0333	240.3	70.3333	83.2667	115.167	calcium ion binding
1417393_a_at	C1qdc2	1	3.68927	0.178	1.34e-05	1.94e-06	100.083	470.067	1101	78.6	156.533	298.433	Not specified
1417426_at	Prg1	1	1.5669	0.132	0.421	0.0416	974.967	937.367	1974.4	1209.7	1093.6	1260.07	Not specified
1417601_at	Rgs1	1	4.63636	0.347	0.714	0.00235	14.8667	22.5667	83.3	9.51667	22.6	17.9667	signal transducer activity
1417689_a_at	Pdzk1ip1	1	3.05645	0.772	0.826	7.6e-06	22.4833	41.7	355.567	21.4833	46.4	116.333	Not specified
1417951_at	Eno3	1	2.11547	0.531	0.709	0.000101	73.8333	136.233	432.967	78.1	153.033	204.667	magnesium ion binding
1418099_at	Tnfrsf1b	1	1.91726	8.66e-05	0.00453	0.00196	125.967	301.467	658.9	62.4167	170.267	343.667	receptor activity
1418449_at	Lad1	1	13.7461	0.946	3.87e-06	7.45e-12	41.9667	197.2	994.3	41	66.4667	72.3333	Not specified
1418502_a_at	Oxr1	1	2.72541	0.227	0.026	8.55e-05	181.833	209.133	372.2	150.167	132.2	136.567	Not specified
1419004_s_at	Bcl2a1a	1	2.43509	0.335	0.813	0.00252	76.8833	216.833	634.667	63.3167	226.567	260.633	protein binding
1419297_at	H2-Oa	1	1.48316	0.371	0.0431	0.00805	412.367	421.6	673.6	443.3	315.767	454.167	MHC class II receptor activity
1419357_at	5830446M03Rik	1	1.79348	0.459	0.0054	0.00562	268.867	284.5	458.233	239.117	167.2	255.5	Not specified
1419412_at	Xcl1	1	5.3987	0.315	0.871	0.0164	10.6	9.56667	111.033	9.5	17.0333	20.5667	cytokine activity
1420351_at	Tnfrsf4	1	1.97434	0.758	0.733	0.00418	94.7833	547.6	1400.4	93.6333	495.567	709.3	receptor activity
1420368_at	Denr	1	1.62829	0.262	0.0959	0.00908	510.35	451.333	695.333	436.25	339.7	427.033	translation initiation factor activity
1420622_a_at	Hspa8	1	1.99141	0.193	0.0247	0.000196	780.6	685.233	1051.27	668.167	471.467	527.9	Not specified
1420691_at	Il2ra	1	2.17995	0.00585	0.107	0.036	39.1833	17.8667	84.8	20.1	35.1	38.9	receptor activity
1421457_a_at	Samsn1	1	2.75	0.096	0.172	0.000338	59.7	115.667	321.933	74.3333	82.0667	117.067	phosphotyrosine binding
1421578_at	Ccl4	1	1.50433	0.425	0.37	0.0143	46.3833	70.1333	115.733	51.2	65.5333	76.9333	cytokine activity
1421640_a_at	Tank	1	1.89853	0.403	0.314	0.0212	52.75	91.3667	180.233	63.8	133.967	94.9333	nucleic acid binding
1421642_a_at	Cysltr2	1	2.39108	0.737	0.759	0.000745	27.1333	27.6333	60.7333	25.35	26.4333	25.4	Not specified
1422286_a_at	Tgif	1	2.08872	0.0898	0.584	0.00505	32.5	22	63.5667	22.7167	27.3	30.4333	DNA binding
1422303_a_at	Tnfrsf18	1	1.42755	0.00837	0.15	0.0154	160.967	768.3	1575.73	209.95	634.333	1103.8	receptor activity
1422631_at	Ahr	1	1.9174	0.0404	0.0176	0.029	47.7167	52.5667	211.233	29.2167	100.4	110.167	two-component sensor activity
1422753_a_at	Polr3k	1	1.57415	0.0904	0.809	0.00743	79.8833	64.3667	107.567	98.9	69.9333	68.3333	DNA binding
1423543_at	Swap70	1	3.05472	0.00033	0.125	6.26e-05	50.2167	52.6	141.433	25.0667	39.0333	46.3	DNA binding
1423693_at	Ela1	1	1.9936	0.000554	0.0227	0.00017	55.0333	61.1	93.4333	34.8667	45.5	46.8667	serine-type endopeptidase activity
1423715_a_at	Nedd8	1	1.53684	0.769	0.797	0.00819	726.917	636.267	905.2	733.983	643.367	589	protein binding
1423854_a_at	Rasl11b	1	1.69072	0.143	0.54	0.0128	276.65	254.9	569.267	349.717	286.667	336.7	nucleotide binding
1424034_at	Rora	1	2.34551	0.0189	0.445	0.00219	39.7833	150	449.633	25.5167	118.5	191.7	DNA binding
1424268_at	Smox	1	2.92408	0.000339	2.41e-05	3.67e-08	124.017	228.833	561.033	81.1833	117.7	191.867	oxidoreductase activity
1424562_a_at	Slc25a4	1	1.45749	0.906	0.0432	0.0432	790.65	594.1	1042.3	753.333	426.267	715.133	transporter activity
1424965_at	Lpxn	1	2.25096	0.544	0.00642	0.000861	324.283	429.333	642.5	299.5	230.5	285.433	zinc ion binding
1425104_at	Kctd1	1	1.69853	0.572	0.103	0.00685	42.85	41	92.4	46.0333	60.9	54.4	ion channel activity
1425895_a_at	Id1	1	2.1522	0.825	0.145	0.00444	20.9	32.3333	73.5333	19.3833	25.3	34.1667	protein binding
1426037_a_at	Rgs16	1	6.2289	0.758	0.735	0.00108	1.38333	1.66667	145.133	1.28333	2.16667	23.3	signal transducer activity
1426112_a_at	Cd72	1	3.54134	0.00723	0.332	9.78e-05	47.45	50.4333	195.6	29.45	41.8	55.2333	sugar binding
1426334_a_at	Bcl2l11/Bim	1	3.00763	0.786	0.906	6.75e-06	19.0167	26.6333	92.0333	17.7833	29.9667	30.6	protein binding
1426415_a_at	Trim25	1	1.6692	0.0309	0.192	0.014	80.0833	70.6333	146.167	58.0667	56.6333	87.5667	nucleic acid binding
1426471_at	Zfp52	1	2.60546	0.398	0.666	0.0273	16.6333	37.7	92.2333	19.95	48.9333	35.4	nucleic acid binding
1427038_at	Penk1	1	6.12686	0.33	0.516	0.000352	12.4667	28.6	151.333	15.6833	38.9667	24.7	opioid peptide activity
1427482_a_at	Car8	1	6.07252	0.48	0.35	0.00684	5.48333	5.43333	53.0333	5.65	4.93333	8.73333	carbonate dehydratase activity
1427705_a_at	Nfkb1	1	1.42125	0.0118	0.192	0.00594	270.667	603.8	965.833	203.25	505.4	679.567	DNA binding
1428034_a_at	Tnfrsf9	1	5.21757	0.706	0.915	0.0111	3.01667	15.2667	249.4	1.85	13.2333	47.8	receptor activity
1428301_at	LOC544988	1	3.1902	0.0778	0.607	0.00748	21.2333	54.2333	332.1	13.3	71	104.1	Not specified
1432050_at	4930571B16Rik	1	1.55913	0.903	0.715	0.00607	22.65	33.3667	45.2667	22.5833	35.7	29.0333	Not specified
1434372_at	AW112010	1	1.71097	0.106	0.971	0.0011	136.667	215.3	324.4	158.283	218.5	189.6	Not specified
1434875_a_at	Hmgn3	1	2.48613	0.0142	0.927	0.00237	249.683	249.7	442.2	148.7	270.267	177.867	DNA binding
1437437_x_at	Dnpep	1	1.59363	0.517	0.978	0.00241	614.35	641.067	857.8	635.65	631.633	538.267	aminopeptidase activity
1439422_a_at	C1qdc2	1	4.86193	0.00139	0.000448	9.43e-06	125.767	512.4	903.833	59.1167	176.167	185.9	Not specified
1448687_at	C1qdc2	1	2.55303	0.132	0.000928	2.91e-05	76.8167	180.067	333.767	62.2667	95.0667	130.733	Not specified
1448724_at	Cish	1	1.52257	0.846	0.0545	0.0245	101.883	257.1	591.467	95.8833	367	388.467	protein binding
1449037_at	Crem	1	2.58961	0.871	0.00169	1.76e-06	39.7167	109.3	262.5	38.6167	70.2	101.367	DNA binding
1449773_s_at	Gadd45b	1	2.20164	0.0903	0.412	0.00977	25.7833	200.933	1329.87	18.2667	259.367	604.033	protein binding
1449835_at	Pdcd1	1	1.89398	0.509	0.504	0.0016	179.9	112.733	348.367	161.833	133.033	183.933	receptor activity
1449848_at	Gna14	1	1.94957	0.325	0.458	0.00531	18.6167	27.0667	52.8333	15.7167	34.8333	27.1	nucleotide binding
1450290_at	Pdcd1lg2	1	2.38614	0.262	0.534	4.11e-05	51.6667	69.2	140.067	44.5833	67.5667	58.7	receptor activity
1450344_a_at	Ptger3	1	3.27759	0.516	0.616	0.00729	5.21667	12.8	32.6667	4.73333	15.7333	9.96667	rhodopsin-like receptor activity
1450750_a_at	Nr4a2	1	1.83776	0.252	0.973	0.0106	19.95	25.4667	43.8	16.5667	26.9	23.8333	DNA binding
1450753_at	Nkg7	1	3.27998	0.000251	0.068	0.000233	119.883	128.2	242.5	52.5833	82.2667	73.9333	Not specified
1452352_at	Ctla2b	1	2.08421	0.575	0.654	0.0139	13.2333	20.1333	39.6	11.9333	19.9333	19	cysteine protease inhibitor activity
1453851_a_at	Gadd45g	1	1.55058	0.0858	0.141	0.0311	18.8833	74.2333	161.467	14.3333	55.6	104.133	protein binding
1455149_at	Sh3rf1	1	1.71165	0.848	0.208	0.00796	32.5167	26.7	61.7333	33.3667	34.8333	36.0667	MAP-kinase scaffold activity
1455182_at	Kif1b	1	1.79341	0.979	0.852	0.000318	49.05	57.8333	99.8333	48.6167	59.9667	55.6667	nucleotide binding
1455265_a_at	Rgs16	1	3.0874	0.346	0.163	0.0413	14.35	39.3667	525.167	9.9	97.5333	170.1	signal transducer activity
1455477_s_at	Pdzk1ip1	1	2.12043	0.000576	0.316	0.00748	37.65	55.1333	326.9	17.7	75.6333	154.167	Not specified
1456006_at	Bcl2l11/Bim	1	2.32251	0.263	0.0689	0.0218	61.0333	147.667	395.833	46.1	75.6333	170.433	protein binding
1460239_at	Tspan13	1	2.12996	0.937	0.00928	0.000488	730.05	771.9	1444.97	695.733	445.933	678.4	Not specified
1460361_at	5033414D02Rik	1	1.55705	0.234	0.0167	0.0286	423.167	734.367	1188.6	480.417	458.533	763.367	Not specified
1460626_at	40787	1	1.88368	0.772	0.768	0.000552	95.95	95.4	172.733	91.1667	93.6	91.7	nucleotide binding
1417044_at	Lcmt1	2	2.21725	0.147	7.8e-05	1.24e-05	280.617	407.4	524.067	232.933	195.7	224.4	C-terminal protein carboxyl methyltransferase activity
1417141_at	Igtp	2	1.95528	0.072	0.00169	0.0255	725.8	1606.33	1892.63	517.867	715.233	1074.27	GTPase activity
1420502_at	Sat1	2	1.51644	0.0874	0.0447	0.0326	126.55	274.1	381	156.983	187.933	244.067	diamine N-acetyltransferase activity
1422632_at	Ctsw	2	1.71005	0.481	0.049	0.016	64.1833	592.067	938.6	52.75	374.933	520.167	cysteine-type endopeptidase activity
1423452_at	Stk17b	2	1.4457	0.203	0.0201	0.0481	926.367	1713.63	1809.77	1015.18	1102.23	1334.93	nucleotide binding
1449198_a_at	St3gal5	2	2.39881	0.495	0.000804	0.000202	59.6167	110.533	130.867	66.35	50.3333	50.3	Not specified
1451611_at	Hrasls3	2	1.89033	0.484	0.00366	0.0057	51.95	93.1667	101.6	47.4167	49.1	53.9333	Not specified
1454268_a_at	Cyba	2	1.89857	0.85	0.00183	0.0165	1330.75	2493.27	2947.03	1288.17	1151.83	1713.63	iron ion binding
1415685_at	Mtif2	3	2.16811	3e-05	0.0337	0.000824	101.617	141.167	127.067	41.2833	59.2667	76.5	nucleotide binding
1415694_at	Wars	3	2.44707	9.06e-05	0.000936	0.000117	166.867	185.833	206.267	74.7	68.3667	86.3333	nucleotide binding
1415719_s_at	Armc1	3	1.71928	0.0338	0.0367	0.000596	177	194.533	189.433	118.817	93.7333	118.933	metal ion binding
1416118_at	LOC630539	3	1.48416	0.00164	0.0164	0.0241	546.667	317.933	377.833	353.65	220.3	258.167	protein binding
1416245_at	Aurkaip1	3	2.11719	0.0274	0.0131	0.004	912.217	647.4	741.9	534.483	268.833	331.7	kinase activity
1416362_a_at	Fkbp4	3	1.83943	0.0215	0.00839	0.0332	489.383	208.6	294.367	285.733	127.233	135.9	peptidyl-prolyl cis-trans isomerase activity
1416366_at	LOC675851	3	3.13234	0.00547	0.000109	0.00236	218.217	99	268.833	106.783	36.0667	58.3333	Not specified
1416479_a_at	Tmem14c	3	5.03849	4.79e-05	0.000519	0.000704	417.167	255.433	406.8	87.1833	57.2667	69.3	Not specified
1416494_at	Ndufs5	3	8.52144	1.31e-09	4.21e-09	1.21e-07	332.383	215.367	341.533	45.55	31.2333	30.0333	NADH dehydrogenase activity
1416530_a_at	Pnp	3	1.69076	0.000565	6.89e-05	0.000199	684.217	434.367	545.367	454.883	254.367	293.133	Not specified
1416554_at	Pdlim1	3	2.52521	0.00224	6.41e-06	2.5e-07	1564.82	1702.27	1489.63	1025.75	491.067	576.567	transcription coactivator activity
1416559_at	1500003O22Rik	3	1.85073	0.000806	0.000463	0.0474	263.95	200.467	242.733	147.95	139.2	104.267	Not specified
1416618_at	Ppox	3	1.88367	2.02e-06	0.0147	0.000161	86.7833	120.2	104.1	39.1667	62.3667	69.0333	protoporphyrinogen oxidase activity
1416629_at	Slc1a5	3	2.72655	0.000212	0.00239	0.00125	210.717	205.433	204.833	78.3833	71.8667	77.8	carrier activity
1416645_a_at	Afp	3	5.9519	0.00822	2.05e-05	0.000109	55.2833	178.6	104.433	25.1	28.6	11.1	beta-glucuronidase activity
1416735_at	Asah1	3	1.67508	0.0111	0.00201	0.00142	92.1833	130.8	155.167	62.6	76.4333	84.2667	hydrolase activity
1416811_s_at	Ctla2a	3	2.60027	0.00936	5.37e-05	1.25e-05	50.6833	277.933	365.633	31.1167	84.7333	126.433	cysteine protease inhibitor activity
1416942_at	Arts1	3	1.64713	0.00608	0.00214	5.91e-06	132.717	178.867	204.9	98.5167	86.2333	134.8	Not specified
1417046_at	Tusc4	3	1.71525	2.63e-05	0.00116	0.000191	200.417	261.933	235.8	114.767	147.933	144.767	Not specified
1417316_at	Them2	3	2.02118	2.7e-05	4.61e-06	5.41e-05	190.85	195	200.667	106.2	100.267	86.4333	catalytic activity
1417600_at	Slc15a2	3	29.8929	3.19e-10	3.55e-10	2.02e-08	260.717	403.033	609.667	13.7333	18.0667	12.6	transporter activity
1417619_at	Gadd45gip1	3	5.27436	2.68e-05	3.73e-05	1.54e-05	295.467	216.133	232.833	78.8667	35.6333	38.7333	Not specified
1417762_a_at	Rpl8	3	1.92902	0.0179	0.00051	3.76e-05	3928.67	4389.07	4517.27	2773.87	1805.53	2328.67	nucleic acid binding
1417953_at	D6Wsu176e	3	2.75402	1.43e-08	0.000118	9.82e-07	362.233	622.533	409.967	114.917	206.5	195.667	cytokine activity
1417961_a_at	Trim30	3	3.62545	0.00984	0.000507	0.000184	328.6	1232.23	1087.6	147.25	267.2	269.667	DNA binding
1418035_a_at	Prim2	3	3.72159	1.71e-07	0.00301	0.00157	179.233	69.7667	66.4	33.2333	23.1	24.1333	DNA binding
1418099_at	Tnfrsf1b	3	1.90199	8.66e-05	0.00196	0.00453	125.967	301.467	658.9	62.4167	170.267	343.667	receptor activity
1418125_at	Inoc1	3	1.58972	0.000166	0.0371	0.0105	133.05	190.533	168.067	73.3333	122.433	120.167	nucleic acid binding
1418337_at	Rpia	3	1.59683	3.65e-05	0.0371	0.0142	506.1	455.3	416.833	270.767	299.033	298	ribose-5-phosphate isomerase activity
1418462_at	Exosc9	3	2.98473	6.04e-07	3.28e-06	0.000216	389.05	340.267	438.067	130.033	143.3	122.1	3'-5'-exoribonuclease activity
1418642_at	Lcp2	3	8.50498	6.09e-10	8.11e-09	4.31e-10	129.283	255.8	231.767	20.3	22.5	29.8	Not specified
1418778_at	9030408N13Rik	3	1.94172	0.00564	5.34e-05	0.00451	202.733	118.533	176.4	135.7	66.7	69.0667	Not specified
1419402_at	Mns1	3	2.48599	0.00208	0.00066	0.011	207.35	43.5667	78.0333	100.5	20.6333	23.7667	Not specified
1419493_a_at	Tpd52	3	1.91316	0.00785	0.00322	0.000338	148.283	272.967	234.933	93.4167	120.4	124.633	protein binding
1419595_a_at	Ggh	3	2.02407	0.0451	0.019	0.00205	107.95	107.1	122.733	68.0333	42.8667	61.7667	catalytic activity
1419767_at	Padi3	3	1.59874	1.12e-06	0.00616	0.000356	61.8333	95.5667	83.8	33.6667	61.7667	59.3333	protein-arginine deiminase activity
1419971_s_at	Slc35a5	3	2.63333	0.00824	0.00161	3.22e-06	85.3333	122.533	117.567	50.7833	31.7667	49.7667	nucleotide-sugar transporter activity
1420641_a_at	Sqrdl	3	3.94669	1.25e-09	5.83e-07	1.82e-05	110.367	86.1	82.0333	22.2333	31.6667	19.7333	oxidoreductase activity
1421571_a_at	Ly6c	3	2.34215	0.000146	0.000625	0.00251	140.4	204.633	205.4	63.2167	93.8667	78.2333	Not specified
1421743_a_at	Pcbp2	3	1.73056	0.00875	0.00247	0.00925	1902.25	1659.97	1636.67	1237.33	916.633	887.867	nucleic acid binding
1421836_at	---	3	4.02111	1.42e-08	5.63e-06	2.76e-07	234.767	341.067	300.467	57.9	74.5333	87.5333	Not specified
1422479_at	Acss2	3	1.71679	9.11e-06	0.0383	3.82e-07	148.217	234.633	125.833	88.3833	105.967	99.9333	catalytic activity
1422675_at	Smarce1	3	2.55795	0.00336	6.14e-05	2.38e-05	652.6	518.733	704.767	382.217	169.467	242.567	DNA binding
1422801_at	RP23-336J1.4	3	1.74906	0.000882	0.0095	0.0248	1161	950.6	1049.63	631.2	557.9	616	nucleotide binding
1422875_at	Cd84	3	2.53001	0.00137	0.00161	8.58e-06	220.983	386.2	254.967	115.85	109.433	118.4	Not specified
1423070_at	Rpl21	3	1.60412	0.000538	0.000168	0.0066	58.75	62.1667	81.5667	38.7833	44.2	43.1333	structural constituent of ribosome
1423142_a_at	Gtpbp4	3	5.2298	1.29e-05	4.99e-05	0.00276	118.533	127.767	149.8	23.8833	36.1333	20.8333	nucleotide binding
1423423_at	Pdia3	3	3.3719	0.00134	0.0251	0.000338	343.65	373.433	479.833	127.483	76.5667	188.7	protein disulfide isomerase activity
1423465_at	Frrs1	3	2.46205	0.000274	0.049	0.00121	155.117	269.433	207.667	59.4167	91.8	112.833	dopamine beta-monooxygenase activity
1423648_at	Pdia6	3	2.73641	0.0291	0.0141	0.00192	721.033	763.567	923.367	387.567	207.167	346.733	protein disulfide isomerase activity
1423664_at	Qdpr	3	1.9863	0.00484	0.0101	0.00381	282.35	216.733	298.467	150.417	108.633	143.033	Not specified
1423667_at	Mat2a	3	2.07688	0.0013	0.0187	0.00359	1472.77	1244.6	1124.97	715.783	539.333	603.067	nucleotide binding
1423708_a_at	Farslb	3	1.95569	0.00603	0.0125	0.00184	192.067	160.6	204.633	109.667	74.6333	104.2	nucleotide binding
1423747_a_at	Pdk1	3	3.88851	2.87e-05	0.0028	0.000279	305.117	390.667	219.867	76.45	87.1667	68.8667	protein histidine kinase activity
1423786_at	8430410A17Rik	3	1.38461	0.0432	0.0452	0.0318	209.417	161.633	184.5	155.917	116.467	129.667	Not specified
1423879_at	D030056L22Rik	3	2.16697	1.94e-05	0.00502	0.0236	147.017	94.4333	109.033	53.0167	57.3333	52.4	actin binding
1424032_at	Hvcn1	3	2.86166	0.00625	0.0193	0.00296	79.5833	275.367	198	37.9	75.7	69.5333	ion channel activity
1424039_at	Tmem66	3	1.72803	7.68e-05	0.00602	4.01e-05	2162.93	2602.63	2122.13	1313.6	1261.03	1440.07	Not specified
1424095_at	Rtcd1	3	2.04377	0.00992	0.0259	0.00182	467.75	329.767	269.1	253.283	138.033	141.967	RNA-3'-phosphate cyclase activity
1424170_at	Phf5a	3	2.07254	0.000134	7.31e-05	0.000419	1789.92	1091.23	1257.43	949.683	536.767	546.733	DNA binding
1424222_s_at	Rad23b	3	1.69586	0.0212	0.0258	0.0269	545.133	360.867	464.267	345.75	208.833	260.4	Not specified
1424268_at	Smox	3	2.13197	0.000339	3.67e-08	2.41e-05	124.017	228.833	561.033	81.1833	117.7	191.867	oxidoreductase activity
1424440_at	Mrps6	3	1.57784	0.0351	0.000201	0.0319	127.817	185.367	272.133	95.4333	134.433	135.033	structural constituent of ribosome
1424615_at	Frag1	3	2.49358	3.42e-08	0.023	0.000691	112.567	193.633	147.1	29.7	91.8667	92.9333	receptor activity
1424721_at	Mfap3	3	1.65865	0.00029	0.0238	0.00292	402.3	432.833	393.267	222.85	255.133	266.767	receptor activity
1424921_at	Bst2	3	3.02668	0.0283	0.0182	0.00382	95.5333	140.867	238.8	41.4833	39.2667	74.8667	Not specified
1425253_a_at	Madcam1	3	1.6432	0.0158	0.0195	0.00814	42	49.1667	43.6667	27.4667	27.3	27.3	protein binding
1425331_at	Zfp106	3	1.47118	0.02	0.000505	0.0279	220.233	192	263.133	167.267	143.333	149.733	opioid peptide activity
1425798_a_at	Recql	3	2.32537	0.00493	0.0396	0.0392	65.8167	41.3667	54.2333	26.8167	21.0667	21.2	nucleotide binding
1425801_x_at	Cotl1	3	1.42704	0.0378	0.0427	0.014	440.7	937.133	1032.87	340.15	595.633	731.4	actin binding
1426416_a_at	Yipf4	3	1.94663	0.00218	0.00124	0.00249	259.517	301.267	298.967	150.367	155.4	137.433	Not specified
1426426_at	Rbm13	3	1.29296	0.00333	0.000143	0.00542	555.167	477.433	594.567	450.45	378.1	429.7	Not specified
1426535_at	9630046K23Rik	3	1.65207	0.000471	0.0173	0.000398	103.533	151.267	129.1	62.1333	84.5667	86	Not specified
1426688_at	Sdha	3	1.61866	0.00492	0.00835	0.000385	1401.13	1375.2	1364.27	953.183	744.5	886.533	Not specified
1426724_at	Cnn3	3	2.63249	6.7e-09	0.000782	2.89e-06	402.9	489.7	383.267	123.4	178.533	202.833	actin binding
1426915_at	Dapk1	3	7.08363	4.79e-12	1.05e-08	2.69e-09	224.733	310.467	196.533	26.2167	45.7333	33.3667	nucleotide binding
1427049_s_at	Smo	3	2.35163	5.86e-05	0.0164	0.0127	379.283	188.8	186.433	139.067	83.8	89.8667	non-G-protein coupled 7TM receptor activity
1427511_at	B2m	3	2.72328	7.52e-05	0.00155	0.000135	141.867	539.267	488.567	57.3167	165.833	200	protein binding
1428061_at	Hat1	3	2.00999	0.000705	0.00158	0.00203	273.167	144.967	198.133	139.733	76.1333	91.2667	histone acetyltransferase activity
1428073_a_at	Nup88	3	1.26997	0.0314	0.0496	0.0407	633.2	506.267	551.6	504.583	391.733	436.867	porin activity
1428309_s_at	Pdrg1	3	1.94128	0.000566	0.00256	1.6e-05	470.783	611.9	553	281.75	248.7	326.733	Not specified
1428592_s_at	Usp38	3	3.1951	1.43e-06	0.000262	4.31e-06	88.1833	119.733	112.7	28.3	31.7333	41.8	cysteine-type endopeptidase activity
1429382_at	Tomm40l	3	1.71253	0.0191	0.0226	0.0203	219.617	231.9	258.567	141.083	128.733	145.3	voltage-gated ion-selective channel activity
1430292_a_at	1810030N24Rik	3	1.62027	0.00238	0.0474	0.0242	228.383	229.133	207.333	133.283	141.133	136.067	Not specified
1430979_a_at	Prdx2	3	11.0883	2.27e-13	1.57e-10	3.04e-11	451.85	353.533	375.633	38.6	29.9333	38.5333	peroxidase activity
1431020_a_at	Fgfr1op2	3	1.31246	0.000814	1.39e-05	0.0156	189.483	127	166.133	149.967	108.3	110.667	Not specified
1431821_a_at	Eps8l1	3	25.2982	1.2e-11	1.12e-09	1.41e-10	61.7833	103.667	86.8	2.98333	3.16667	3.86667	receptor activity
1433913_at	C80913	3	2.99295	1.52e-05	0.00049	0.000247	518.9	590.867	390.5	169.483	191.333	138.033	protein binding
1433942_at	Myo6	3	15.8854	2.6e-06	7.5e-10	2.67e-08	61.6333	262.8	414.7	13.95	18.2	14.4	nucleotide binding
1434210_s_at	Lrig1	3	4.65711	0.00474	0.000107	0.000435	108.6	108.567	166.7	47.7333	21.3667	25.2	Not specified
1434216_a_at	Nudt19	3	2.67027	8.81e-08	1.77e-05	2.05e-06	378.483	296.567	304	140.233	103.733	123.933	hydrolase activity
1434624_x_at	Rps9	3	7.36173	3.58e-06	6.27e-06	6.92e-05	2261.65	2638.17	2819.87	395.583	420.967	279.167	RNA binding
1434914_at	Rab6b	3	2.72847	1.17e-06	0.0115	0.000149	88.85	224.333	89.7667	27.2333	73.8667	47.6	nucleotide binding
1435252_at	B3galt6	3	6.76314	0.000525	5.49e-05	0.00565	33.4333	37.9333	47.4333	7.01667	7.73333	4.46667	Not specified
1435330_at	AI447904	3	14.3769	3.97e-07	6.49e-08	5.89e-06	240.617	817.533	1007.67	26.0333	77.4	43.2	Not specified
1435444_at	Atf6	3	1.31855	0.0384	0.0238	0.0011	54.05	67.7	71.4	44.3	47.1	55	DNA binding
1435865_at	Hist3h2a	3	2.36125	1.07e-06	1.39e-06	1.73e-06	259.967	255.867	256.767	123.6	105.267	100.7	DNA binding
1435896_at	Sfxn2	3	1.45366	0.00108	0.0194	0.018	96.1333	143.033	111.733	62.4	102.967	78.0667	iron ion binding
1435977_at	Hdgfrp3	3	2.13948	0.000219	0.00134	0.0255	135.8	66.7667	102.133	58.1833	39.6667	42.5333	growth factor activity
1436320_at	---	3	2.46556	5.33e-10	0.00718	0.0146	686.85	184.233	253.967	161.183	122.333	155.867	Not specified
1436362_x_at	2700079J08Rik	3	6.18742	2.3e-07	0.000159	0.000851	1178.52	1513.47	1241.37	133.85	343.5	231.967	Not specified
1436494_x_at	Trmt1	3	2.39201	6.98e-09	8.39e-05	0.000509	365.317	259.367	297.3	116.267	138.333	137.7	nucleic acid binding
1436836_x_at	Cnn3	3	1.59521	5.56e-05	0.0471	0.032	2071.52	2254.83	1553.47	1098.48	1479.57	1129.1	actin binding
1437006_x_at	Becn1	3	2.3831	0.000462	0.000196	0.000144	57.8667	72.1	61.5	30.3667	27.7667	23.2333	protein binding
1437007_x_at	Usp39	3	12.2184	1.87e-14	4.97e-12	1.33e-11	1364.75	986.233	919.267	101.7	91.6333	73.7	nucleic acid binding
1437432_a_at	Trim12	3	297	1.11e-10	2.01e-10	2.08e-10	211.383	456.367	422.2	2.41667	1.03333	1.16667	protein binding
1438462_x_at	---	3	4.44698	1.9e-07	0.000496	0.00209	1041.47	729.233	655.9	153.867	254.633	176.867	Not specified
1438477_a_at	Mcee	3	1.40967	0.0448	0.00529	0.00667	88.7333	101.567	113	69.9333	70.7333	74.1333	methylmalonyl-CoA epimerase activity
1439047_s_at	Recql	3	2.64184	2.49e-08	5.33e-07	1.3e-05	167.617	109.233	105.2	61.9167	48.5	35.4667	nucleotide binding
1439422_a_at	C1qdc2	3	3.29932	0.00139	9.43e-06	0.000448	125.767	512.4	903.833	59.1167	176.167	185.9	Not specified
1448419_at	Pop4	3	3.1746	4.72e-07	0.000563	0.000271	232.933	155.233	185.567	58.8	55.2333	67.4333	ribonuclease P activity
1448471_a_at	Ctla2a	3	2.15503	0.00208	0.00443	0.0308	57	269.567	335.067	25.2167	150.833	138.6	Not specified
1448488_at	Mrps5	3	1.91829	0.00366	0.0244	0.00297	185.883	174.867	208.467	106.117	80.2	114.367	structural constituent of ribosome
1448632_at	Psmb10	3	1.8889	0.0144	0.0455	0.00231	601.283	895.3	885.1	368.667	381.6	523.867	endopeptidase activity
1448657_a_at	Dnajb10	3	1.71461	1.78e-05	2.89e-05	0.00431	99.6167	153.333	191.233	57.25	105.233	98.2333	heat shock protein binding
1448706_at	Ttrap	3	2.89487	1.65e-06	8.91e-05	0.00018	333.283	254.6	259.3	105.767	94.6	91.2333	endonuclease activity
1448987_at	Acadl	3	1.92862	0.0163	7.82e-06	9.12e-05	320.25	190.033	250.767	234.717	95.2333	103.367	acyl-CoA dehydrogenase activity
1449001_at	Ivd	3	1.8135	3.06e-06	0.025	0.000106	130.333	214.867	131.767	62.9333	109.167	94.0333	acyl-CoA dehydrogenase activity
1449174_at	Art4	3	4.5181	7.73e-06	0.0243	0.00958	64.6833	87.2667	59.8	9.75	23.2333	18.9	Not specified
1449220_at	Gimap3	3	2.34056	0.000467	0.000829	5.28e-09	131.783	839.933	387.2	85.7833	219.833	232.6	nucleotide binding
1449849_a_at	Fbxl6	3	3.14292	0.00134	0.027	0.00882	79.1333	86.7667	89.8667	20.4333	30.3667	33.3	Not specified
1450355_a_at	Capg	3	5.13623	0.000328	0.0193	0.00323	62.0333	199.6	177.733	14.0667	30.5	39.9	actin binding
1450455_s_at	Akr1c12	3	1.70482	0.0157	0.0122	0.0447	160.717	125.7	145.633	98.2167	80.5667	75.9333	aldo-keto reductase activity
1450880_at	Mrpl16	3	2.22868	0.00266	0.000241	0.000181	448.05	407.333	478.033	259.45	166.967	189.733	structural constituent of ribosome
1450903_at	Rad23b	3	3.10699	1.63e-05	0.00408	0.000278	282.2	218.733	143.267	79.5667	65.5333	58.8	Not specified
1451148_at	Pink1	3	2.10174	4.65e-05	0.0128	0.00101	872.95	990.5	759.8	396.217	424.067	430.167	nucleotide binding
1451243_at	Rnpep	3	1.76463	0.000862	0.00115	0.00123	92.7167	83	89.6667	56.0667	47.4333	47.4333	nucleic acid binding
1451321_a_at	0610033I05Rik	3	2.11383	6.72e-05	0.0157	0.00186	604.217	625.3	469.767	270.85	279.267	251	RNA binding
1451448_a_at	1110005A03Rik	3	2.21542	2.84e-05	3.27e-05	0.000577	649.017	787.8	732.6	304.517	384.667	296.967	methyltransferase activity
1451457_at	Sc5d	3	1.6415	0.000536	0.0024	0.00124	99.95	72.9	81.5667	61.45	45.5	48.1	catalytic activity
1451969_s_at	Parp3	3	4.35507	8.11e-06	0.00448	0.0011	131.4	559.233	397.8	26.2833	125.5	110.2	transferase activity
1452153_at	Fbxo18	3	1.46297	0.00051	0.00558	0.00376	195.783	234	261.367	131.467	161.433	180.233	nucleotide binding
1452189_at	Wdr82	3	2.50693	1.22e-06	0.00012	1.16e-05	455.167	440.433	362.133	187.6	159.133	155.633	Not specified
1452209_at	Pkp4	3	1.65246	0.001	0.000535	0.0313	364.817	231.567	259.733	224.183	162.3	136.467	structural molecule activity
1452319_at	Zfp82	3	1.47086	0.00177	0.00673	0.00283	100.017	128.567	131.467	68.4	87.6	88.6667	nucleic acid binding
1452411_at	Lrrc1	3	3.71312	1.29e-07	0.00409	0.000869	215.367	220.9	164.6	40.05	74.9667	58.4667	Not specified
1452464_a_at	Metapl1	3	2.90679	0.000185	0.0267	0.000245	56.4667	97.8	94.1	20.15	25.8	44.2333	aminopeptidase activity
1452492_a_at	Slc37a2	3	1.99546	0.00118	0.00212	0.00696	63.6167	47.2	58.2667	32.2333	24.4333	28	glycerol-3-phosphate transporter activity
1453299_a_at	Pnp	3	2.50821	0.00096	0.00354	0.00158	233.4	134.267	189.3	100.583	53.3	70.5	Not specified
1453362_x_at	Rps24	3	3.47088	5.72e-05	8.34e-07	5.43e-07	2251.8	2846.4	3018	1033.77	669.733	757.467	RNA binding
1453752_at	Rpl17	3	3.79088	1.95e-05	6.47e-06	0.000959	709.117	745.767	799.933	217.833	260.2	152.333	structural constituent of ribosome
1454714_x_at	Phgdh	3	23.8981	0	4.09e-14	5.4e-14	1800.75	1152.57	1078.23	50.7833	64.7	58.5333	Not specified
1455106_a_at	Ckb	3	8.28356	3.31e-07	1.1e-09	2.26e-10	158.667	719.933	583.4	48.25	61.2333	59.5	Not specified
1455441_at	Map3k7	3	1.95974	0.000363	0.000292	0.0133	159.517	262.233	289.233	84.1833	157.8	124.533	nucleotide binding
1456471_x_at	Phgdh	3	8.17164	3.92e-12	1.19e-09	4.18e-09	552.583	494.2	429.733	60.4667	71.3333	50.8667	Not specified
1456584_x_at	Phgdh	3	1.46658	0.000132	0.0218	0.0408	649.817	431.8	450.667	390.1	317.733	327.767	Not specified
1456663_x_at	Tm2d2	3	2.72214	2.19e-06	0.000169	2.63e-06	176.517	185.5	161.367	68.65	58.1667	67.0667	Not specified
1457588_at	C76213	3	18.516	1.83e-05	1.96e-05	9.99e-05	40.1833	51.5	50.6667	3.3	4.4	1.6	Not specified
1460196_at	Cbr1	3	1.6767	0.0088	0.00189	1.64e-05	476.5	580.5	475.933	346.633	282.733	297.033	carbonyl reductase (NADPH) activity
1460209_at	Usp39	3	2.63381	3.39e-08	7.07e-06	9e-07	366.883	238.1	255.833	135.417	87.9667	102.933	nucleic acid binding
1460351_at	S100a11	3	2.55449	2.2e-05	1.97e-05	0.0334	488.083	507.6	474.233	197.317	304.1	134.7	cytokine activity
1434116_at	Cbx2	4	1.30011	0.49	0.481	0.00103	180.65	199.367	174.6	168.667	193.6	227	DNA binding
1437205_at	Tcf25	4	2.27878	0.627	0.445	0.00597	158.95	228.433	143.6	130.033	189.933	327.233	binding
1417542_at	Rps6ka2	5	1.74035	0.669	0.0487	0.0211	86.9333	91.1667	80.7333	90.5333	150.9	148.267	nucleotide binding
1419583_at	Cbx4	5	1.43866	0.595	0.0222	0.00468	547.833	942.1	630.033	564.45	1265.97	995.8	chromatin binding
1419584_at	AI428795	5	2.48649	0.293	0.000613	0.000217	69.4167	109.267	109.033	79.8	253.2	289.6	binding
1421142_s_at	Foxp1	5	1.87723	0.182	0.0275	7.04e-06	59.3667	110.933	64.4667	67.85	161.233	168.033	nucleic acid binding
1421653_a_at	Igh-VJ558	5	21.1206	0.103	0.000168	0.000619	58.85	41.1333	36.8333	103.383	911.267	735.433	antigen binding
1422140_at	Sp100-rs	5	2.23228	0.121	0.0349	0.000176	20.25	29.3667	20	26.0333	52	58.2	rhodopsin-like receptor activity
1423150_at	Scg5	5	5.55245	0.661	0.00785	6.11e-05	4.86667	12.3333	6.73333	6.21667	52.3667	53.5	unfolded protein binding
1423245_at	Cops7a	5	1.32818	0.0597	0.0366	0.0113	151.933	158.2	135.233	124.783	204.667	185.067	Not specified
1423284_at	Mansc1	5	1.93116	0.329	0.0165	0.0214	19.9	42.8	27.9	23.8	85.7667	50.7667	Not specified
1423812_s_at	AW146242	5	1.4878	0.415	0.0173	8.66e-05	49.2667	138.567	96.3667	51.3833	185.5	164.033	Not specified
1424645_at	Tnrc6c	5	2.71959	0.423	0.0309	0.000209	245.017	296.6	157.267	313.433	596.733	637.6	nucleic acid binding
1425763_x_at	Igh-VJ558	5	12.2661	0.244	0.00113	0.00631	98.9167	86.7333	85.7667	170.45	1253.03	862.867	antigen binding
1429381_x_at	Igh-VJ558	5	6.72277	0.122	0.000107	0.000424	119.667	118.333	146.067	178.75	975.6	801.9	antigen binding
1434975_x_at	4933439C20Rik	5	1.71802	0.783	0.0476	0.00821	450.35	882.333	544.833	453.217	1354.63	1097.27	phosphatidylserine decarboxylase activity
1435172_at	Eomes	5	2.08873	0.452	0.0011	0.00945	27.4167	22.9667	40.9	30.4167	56.2	77.2	DNA binding
1438155_x_at	Pigo	5	1.74885	0.73	0.0241	0.0455	264.933	317.2	290.933	251.783	548.367	515.167	Not specified
1439246_x_at	Tnrc6a	5	1.32191	0.506	0.0119	0.0167	121.717	158.233	141.233	123.583	210.267	185.6	nucleic acid binding
1448021_at	---	5	2.83005	0.146	0.00618	3.17e-05	96.1833	180.5	71.9333	119.867	407.8	306.6	Not specified
1449049_at	Tlr1	5	3.38808	0.724	0.000304	0.00371	18.3	61.0333	83.2667	21.2667	251.833	237.067	receptor activity
1450435_at	L1cam	5	2.04826	0.734	0.00725	0.000944	68.1833	185.7	90.5667	62.9667	339.6	226.267	protein binding
1450881_s_at	Gpr137b	5	1.6413	0.264	0.0377	0.0229	50.6333	62.8	53.7333	40.9833	102.6	88.6667	Not specified
1450932_s_at	Dock9	5	4.33029	0.104	0.0407	0.0173	21.2667	30.7667	27.6667	14.1833	123.833	129.2	guanyl-nucleotide exchange factor activity
1451447_at	Cuedc1	5	4.86845	0.134	0.000815	0.000249	17	17.2333	17.7333	28.6667	78.9333	91.3	Not specified
1455065_x_at	Gnpda1	5	1.92897	0.159	0.022	0.0294	115.867	427.2	221.833	151.917	821.633	430.333	glucosamine-6-phosphate deaminase activity
1455310_at	Rbm16	5	1.60599	0.789	0.0115	0.00111	96.6167	123.367	86.8667	96.5167	186.567	151.067	nucleic acid binding
1455898_x_at	Slc2a3	5	2.371	0.57	0.0287	0.000439	191.7	402.6	133.067	213.3	778.467	491.6	transporter activity
1456133_x_at	Itgb5	5	2.46964	0.427	0.0322	0.00926	140.8	498.6	205.267	170.6	1112.6	625.7	receptor activity
1460594_a_at	Gmppa	5	1.36155	0.148	0.0411	0.000472	102.7	132.167	108.833	111.417	164.167	163.967	nucleotidyltransferase activity
1415824_at	Scd2	6	10.5993	9.39e-05	0.00435	0.000112	19.4833	17.7	22.3333	147.217	112.967	398.867	Not specified
1416101_a_at	Hist1h1c	6	1.63175	0.00154	0.000397	0.000877	355.833	164.667	138.733	490.7	300	235.067	Not specified
1416156_at	Vcl	6	3.54406	0.00108	1.01e-06	1.22e-05	67.3	44.9667	63.0333	123.35	224.467	240	actin binding
1416222_at	Nsdhl	6	1.34783	0.000489	0.0107	0.0214	169.467	165.767	164.2	230.133	226.433	216.667	3-beta-hydroxy-delta5-steroid dehydrogenase activity
1416555_at	Ei24	6	1.40778	0.00206	0.0053	0.0249	341.267	242.167	269.5	461.283	360.1	373.167	Not specified
1416832_at	Slc39a8	6	1.6877	0.00588	0.00377	0.000142	74.9167	45.2333	35.0333	100.7	76.3333	71.1667	metal ion transporter activity
1417001_a_at	D4Wsu53e	6	2.71193	0.000354	0.0127	0.00724	249.683	616.067	415.4	734.15	1445.63	1183.43	Not specified
1417235_at	Ehd3	6	2.59818	5.95e-08	9.56e-05	7.9e-07	214.683	384.6	266.467	564.083	788.6	830.467	nucleotide binding
1417404_at	Elovl6	6	1.36603	0.00459	0.0107	0.00123	118.3	126.333	121.933	146.867	172.767	181.567	Not specified
1418003_at	1190002H23Rik	6	1.41917	0.00336	0.00128	0.0156	455.5	285.8	246.3	592.233	443.1	346.533	protein binding
1418120_at	Rbm8a	6	1.7789	0.0113	0.00201	0.0061	45.55	46.1	44.8	65.9833	95.0333	81.8333	nucleotide binding
1418171_at	Tceal8	6	2.12743	3.57e-05	0.0107	0.0434	21.6667	23.3	28.9667	53.9333	49.9	50.7333	translation elongation factor activity
1418895_at	Scap2	6	1.64695	0.000159	0.000714	0.0228	155.667	120.567	124.567	248.75	228.433	180.4	Not specified
1418926_at	Zfhx1a	6	1.49478	0.000263	0.0089	0.00441	708.467	464.1	441.2	1059.03	667.4	684.5	nucleic acid binding
1419072_at	Gstm7	6	1.52363	0.000292	0.0178	0.0359	22.9	28.6333	31.0333	36.9167	44.4	43.7	glutathione transferase activity
1419469_at	Gnb4	6	3.51773	1.17e-06	0.000405	9.11e-06	90.7833	114.7	109.467	302.633	321.333	483.633	GTPase activity
1419470_at	Gnb4	6	1.95037	1.94e-08	0.000118	4.64e-06	143.9	199.133	174.867	302.45	340.067	357	GTPase activity
1420166_at	Dntt	6	4.5832	0.000103	5.38e-08	6.4e-06	52.9333	14.2333	21.3667	117.983	107.133	85.3333	magnesium ion binding
1420329_at	4930455C21Rik	6	2.10769	3.01e-07	0.00502	0.000731	56.4	70.8333	64.0667	144.883	126.8	125.833	protein transporter activity
1420491_at	---	6	18.7112	4.49e-06	0.000301	0.00327	2.45	3.33333	4.2	59.9833	81.5333	30.2	Not specified
1420862_at	Dctn4	6	1.46771	1.68e-07	0.00773	0.000849	133.117	133.8	127.8	218.95	177.367	183.1	protein binding
1421352_at	Tlr6	6	2.5344	5.39e-07	8.69e-08	2.96e-06	27.8833	32	32.7333	56.7	102.5	77.4667	receptor activity
1421907_at	Pparbp	6	2.53049	0.0141	0.00949	0.011	310.733	394.667	287.1	560.35	1090.27	868.667	DNA binding
1422027_a_at	Ets1	6	2.34668	0.00342	0.0392	0.00841	38.5667	52.7667	44.9	83.5833	117.233	119.033	DNA binding
1422028_a_at	Ets1	6	11.178	4.94e-08	1.05e-05	3.59e-06	61.3	93.1	62.5667	781.85	862.067	720.767	DNA binding
1422470_at	Bnip3	6	1.98151	7.19e-08	0.0125	0.000282	44.0833	62.8667	44.1	108.933	96.1	85.7667	protein binding
1422645_at	Hfe	6	2.06799	0.00048	0.000304	0.0028	43.9833	56.5333	45.8	82.3833	135.6	88.5	MHC class I receptor activity
1422665_a_at	Pcmt1	6	1.75518	0.0122	0.00474	0.00835	202.117	174.733	141.333	303.383	335.6	260.6	protein-L-isoaspartate (D-aspartate) O-methyltransferase activity
1423393_at	Clic4	6	7.2938	4.12e-11	4.28e-09	2.99e-09	93.5167	34.5333	44.7667	604.917	258.433	354.967	ion channel activity
1423624_at	Fancl	6	1.5459	0.00111	0.00374	0.037	207.2	136.167	122.3	319.25	228.6	173.433	protein binding
1424015_at	Rab6ip1	6	1.75171	2.01e-05	0.0106	0.00506	76.6333	121.467	103.567	149.583	195.2	175.667	nucleic acid binding
1424048_a_at	Cyb5r1	6	1.50806	0.0256	0.0305	0.00182	175.667	155.167	133.967	225.517	231.233	234.467	oxidoreductase activity
1424318_at	1110067D22Rik	6	1.86014	0.000824	0.0338	0.0229	27	43.8333	42.5667	52.3167	82.1333	75.3	sugar binding
1424342_at	Fyttd1	6	3.1428	6.15e-06	0.00467	0.00196	57.1333	86.3	100.233	207.083	234.767	309.067	Not specified
1424454_at	Tmem87a	6	6.04838	4.51e-08	1.54e-06	1.19e-05	40.4333	38.4667	47.7	255.517	244.9	260.4	catalytic activity
1424489_a_at	Trit1	6	1.98442	7.62e-06	0.00428	1.49e-05	53.2	64.8	67.9667	101.05	112.367	157.667	nucleotide binding
1424778_at	D10Ucla1	6	2.24488	0.00475	0.0245	0.00671	67.25	78.8333	84.2333	127.4	169.467	226.633	Not specified
1424918_at	Tbc1d19	6	1.57924	0.000663	0.0258	0.0446	56.4667	44.8333	54.8333	92.5	73.5	80.0667	Not specified
1425048_a_at	Hmgb1	6	4.27393	0.025	0.00149	0.000345	1266.47	459.933	249.7	2642.8	1948.23	1622.83	DNA binding
1425050_at	Isoc1	6	3.12838	0.0463	0.00209	0.000306	411.333	201.033	154.133	659.333	628.967	717.267	catalytic activity
1425113_x_at	---	6	2.13823	2.74e-06	2.92e-05	6.29e-05	213.967	387.933	328.6	425.667	866.233	720.4	Not specified
1425231_a_at	Zfp46	6	1.82091	0.0357	0.00285	0.0245	350.4	387.6	320.333	510.317	817.1	608.067	nucleic acid binding
1425868_at	Hist2h2bb	6	4.37121	1.46e-06	1.91e-06	3.52e-05	27.6333	32.3667	31.8	103.4	179.6	121.567	DNA binding
1426236_a_at	Glul	6	1.70923	6.23e-05	0.00341	0.00916	221.85	204.967	173.8	399.25	351.533	280.333	glutamate-ammonia ligase activity
1428052_a_at	Zmym1	6	1.57464	0.0159	0.00824	0.00503	104.817	60.8	56.4667	139.2	102.6	96.4667	zinc ion binding
1428655_at	1110018J12Rik	6	1.58068	2.79e-05	0.00245	0.00082	327.75	331.067	243.333	522.783	495.1	401.867	Not specified
1428708_x_at	2610009E16Rik	6	1.64395	0.00301	0.0187	0.000711	625.3	717.267	447.167	922.35	1028.17	904.767	translation initiation factor activity
1431337_a_at	1810055E12Rik	6	1.75982	0.000287	0.000836	0.000416	82.3667	115.3	96.0333	130.15	212.7	178.1	Not specified
1432282_a_at	2010305C02Rik	6	2.21714	1.22e-06	2.98e-05	0.000838	63.5333	72.6667	89.1333	143.85	182.333	167.4	Not specified
1432827_x_at	Ubc	6	1.35741	0.0208	0.0291	0.0422	2626.78	2964.5	2342	3365.63	3932.9	3429.33	Not specified
1433459_x_at	Prss2	6	2.19905	0.00122	0.0197	0.0425	55.5	106.267	75.9333	126.367	248.433	150.533	serine-type endopeptidase activity
1433573_x_at	Prss2	6	1.84104	0.000124	0.00225	3.9e-05	48.75	112.8	50.8	78.6167	192.333	112.033	serine-type endopeptidase activity
1433860_at	6030458C11Rik	6	1.45132	0.0478	0.0416	0.036	121.317	187	135.1	155.9	282.7	210.367	Not specified
1434027_at	Dscr1l2	6	2.36395	0.00817	0.026	1.38e-06	28.8	63.2333	46.1667	42.7833	114.767	175.033	nucleotide binding
1434278_at	Mtm1	6	2.35469	0.0208	2.56e-06	0.0162	248.5	84.1333	195.533	351.733	324.6	350.1	inositol or phosphatidylinositol phosphatase activity
1434517_at	Wdfy2	6	1.97872	1.71e-05	0.0137	0.00181	200.617	264.433	163.6	452.35	434.533	333.433	zinc ion binding
1434784_s_at	Tmem106c	6	1.52149	0.00025	0.005	0.0463	116.067	84.8667	68.3	182.467	139.267	92.3	Not specified
1434846_at	1700065A05Rik	6	1.81592	0.0104	0.0116	0.0263	149.183	71	68.0333	247.45	143.233	120.533	Not specified
1436462_at	LOC626832	6	1.87768	1.15e-05	0.00176	0.00267	47.1667	51.7333	48.9667	90.85	101.333	85.6	nucleic acid binding
1436479_a_at	Dpp7	6	3.12433	8.47e-05	0.00195	8.95e-05	27.2333	52.4667	53.1	73.0667	152.4	201	catalytic activity
1436898_at	Sfpq	6	7.60678	0.000176	0.000235	2.01e-05	14.4333	12.5	10.3	62.2	93.9667	113.233	nucleotide binding
1436994_a_at	Hist1h1c	6	2.51578	0.000313	0.00148	0.0074	89.1333	63.7333	50.4667	221.167	183.033	110.733	Not specified
1437540_at	---	6	1.61386	5.98e-08	0.000818	0.0203	100.383	111.567	154.633	194.883	175.9	204.667	Not specified
1438187_at	Slc25a29	6	1.65346	3.9e-05	0.0423	0.00621	116.5	161.167	151.933	216.683	234.633	249.867	transporter activity
1438606_a_at	Clic4	6	6.7067	7.01e-08	1.14e-09	3.86e-07	129.567	25.6	41.8	506.033	277.967	223.9	ion channel activity
1438610_a_at	Cryz	6	2.92609	1.66e-05	7.48e-05	0.00914	75.7167	44.8333	79.0667	213.867	168.167	174.167	NADPH:quinone reductase activity
1439373_x_at	Wnt5b	6	6.89542	0.00533	5.08e-06	6.49e-06	24.6333	4.96667	4.3	59.3833	49.0333	36.1333	signal transducer activity
1439483_at	AI506816	6	23.8816	5e-09	8.47e-06	7.53e-07	5.16667	12.4667	6.93333	146.917	181.1	198.867	Not specified
1442744_at	C79248	6	3.10003	0.00812	0.0296	0.0402	46.7	107.867	111.8	168.65	320.9	303.4	Not specified
1442745_x_at	C79248	6	2.6331	0.0143	0.0283	0.0303	73.5667	135.267	138.767	194.967	367.1	351.8	Not specified
1446147_at	C79248	6	20.4856	5.57e-05	5.57e-05	9.18e-06	24.3	29.6	14.3333	285.433	472.4	483.767	Not specified
1446148_x_at	C79248	6	11.2852	2.03e-05	8.98e-05	9.03e-06	25.05	38.5	19.4	202.7	394.233	301.167	Not specified
1447146_s_at	D11Ertd730e	6	2.62517	2.23e-06	0.000224	0.00243	135.133	179.5	183.067	378.833	518.267	399.967	nucleic acid binding
1447952_at	Auh	6	1.67128	3.8e-05	0.00753	0.00721	28.25	33.4333	31.0667	50.2833	55.5667	48.8333	RNA binding
1448149_at	Ctnna1	6	1.66749	0.000779	0.00432	0.0195	287.367	345.733	339.867	495.15	580.033	544.367	structural molecule activity
1448595_a_at	Bex1	6	10.2243	6.32e-11	1.09e-08	1.7e-05	62.0833	15.6333	41.0667	800.75	207.367	185.233	protein binding
1448786_at	1100001H23Rik	6	1.97444	0.0433	0.00518	0.0382	122.65	71.8	67.8	185.367	183.133	126.2	Not specified
1448929_at	F13a1	6	2.37918	0.000562	0.0172	0.000595	161.783	222.867	98.7333	362.983	423.667	295.5	protein-glutamine gamma-glutamyltransferase activity
1449505_at	---	6	1.45631	0.00919	0.0258	0.000957	186.633	239.733	182.133	240.583	325.7	313.5	Not specified
1449716_s_at	Nrd1	6	2.46168	7.95e-07	1.45e-05	5.02e-05	131.633	164.4	140.333	312.433	428.633	337.4	metalloendopeptidase activity
1449757_x_at	Dntt	6	13.2176	4.76e-09	1.39e-08	4.06e-06	543.817	148.3	192.833	6174.15	2925.8	1652.67	magnesium ion binding
1449957_at	Ptprv	6	2.93901	0.00394	0.00243	0.000787	41.8667	48.4333	52.1333	88.8833	161.633	175	phosphoprotein phosphatase activity
1450234_at	Ms4a6c	6	1.5059	0.0278	0.0298	0.0161	57.4833	76.5	60.8333	76.5	121.9	96.9333	receptor activity
1450545_a_at	Dntt	6	7.85494	1.38e-08	0.000146	1.14e-05	270.033	60.1333	67.3333	2507.75	419.7	491.433	magnesium ion binding
1450910_at	Cap2	6	1.6419	0.00337	0.000686	0.0146	27.8	53.2333	57.8	39.25	104.9	89.2	Not specified
1451313_a_at	1110067D22Rik	6	2.76412	1.28e-05	3.49e-05	0.00289	10.2	10.6333	15.3667	27.2833	37.5667	32.0333	sugar binding
1451489_at	Slc25a35	6	1.43928	0.0038	0.00602	0.0414	27.8	37.8333	38.8	38.15	60.8	51.9333	binding
1451542_at	Ssbp2	6	3.06292	0.0286	0.0179	0.00314	51.2333	55.0667	26	115.367	174.367	98.0333	DNA binding
1451720_at	Vps39	6	1.98312	2.07e-05	0.000516	0.00325	110.25	148.133	145.7	226.733	303.333	268.833	small GTPase regulator activity
1452117_a_at	Fyb	6	1.44474	0.00406	0.0143	0.0126	636.3	734.833	627	877.567	1060.23	948.167	Not specified
1452150_at	AU040320	6	1.90844	0.00305	0.017	1.42e-05	165.65	232.667	146.567	249.05	343.867	402.167	calcium ion binding
1452366_at	4732435N03Rik	6	3.0132	0.00108	0.0496	0.00319	14.6667	16.1667	10.3667	41.6833	40.9333	38	transferase activity
1452773_at	5730494N06Rik	6	1.60591	3.67e-07	0.00628	0.00449	402.267	470.8	457.8	773.067	657.7	686.233	Not specified
1453753_at	Dtl	6	3.15748	0.0441	0.000996	0.0217	32.1167	8.53333	20.8	62.85	43.6333	49.9667	Not specified
1453864_at	Rdh14	6	1.65736	0.0021	0.0383	0.000674	67.5	99.8667	70.6333	103.4	148.967	137.633	oxidoreductase activity
1454149_a_at	Ccnl2	6	1.85898	0.0277	0.0054	0.0147	178.117	365.1	308.667	270.317	761.033	609.567	Not specified
1455908_a_at	Scpep1	6	4.16111	7.48e-05	3.69e-06	0.00293	77.5333	35	56.3667	235.1	238.6	148.467	catalytic activity
1460373_a_at	Setd4	6	2.08745	0.000101	0.0251	0.00907	321.983	264.1	170.6	759.133	476.4	358.4	Not specified
